# Supplementary material for: A Comparison of Co-expression Networks in Silk Gland Reveals the Causes of Silk Yield Increase During Silkworm Domestication
Source: Front Genet. 2020 Mar 27;11:225. doi: 10.3389/fgene.2020.00225 (PMC7119365; doi:10.3389/fgene.2020.00225)
Supplement: TABLE S3 — Expression levels of all the genes across 7 developmental stages of silk gland in the domestic and wild silkworms. Gene expression was normalized by FPKM. [file Table_3.xls]

## Sheet: sheet1
GeneID	D0p	D1p	D2p	D3p	D4p	D5p	Dw	W0p	W1p	W2p	W3p	W4p	W5p	Ww
Fib-H	52.1631	2581.11	8217.14	8705.7	17124.2	21428.6	15064.1	39.2475	1152.85	2452.18	6741.23	5792.67	13401.4	16875.2
Fib-L	1011.59	9008.02	36031.6	62565	77285.1	139359	83724.1	1160.64	4303.63	8797.6	36531.4	38069.7	104463	132802
Ras1	19.5105	17.5488	11.3386	16.533	40.4522	37.7776	12.47	15.7082	16.1686	17.972	12.2397	17.5378	39.8334	106.487
Sericin1	159.498	584.127	5724.35	11188.6	21494.2	20921.4	17538.4	366.895	377.966	2076.01	10001.1	10482.7	33877.5	45660.6
Sericin2	16675	8912.42	8128.25	7073.67	2421.03	582.021	5266.07	41059.7	31531.4	24438.4	25178.9	28837.6	4078.85	36.3834
Sericin3	7.08794	7.66075	1177.37	2418.19	57946.5	63380.8	9967.9	6.49537	9.24428	113.684	2778.06	10568.3	83440.5	168799
Seroin1	247.072	596.196	2068.03	2702.37	15260.6	17724.5	5662.49	258.115	417.933	441.338	1589.87	2121.48	7841.66	7455.25
Seroin2	203.168	371.676	1353.18	1874.14	3353.93	4522.1	3056.88	214.014	251.725	333.233	732.196	1055.32	3211.24	2921.77
Seroin3	0.0227763	0.0144523	0	0.0313476	0.113287	0.0448623	0.0658874	0	0.045338	0.0116312	0.0297437	0.0457273	0	0.0912007
XLOC_000001	0.22612	0.121354	0	0	0	0	0	0.290652	0.804402	0	1.20217	5.27351	0	0
EMBMOT00000001684	0	0	0	0	0	0	0	0	0	0	0	0	0	0
BGIBMGA014209	0.017191	0.0194945	0.169271	0	14.6398	11.292	0.0888742	0.376028	0.173816	0.0673271	0.0683673	0	32.7093	103.582
EMBMOT00000001881	0	0	0	0	0	0	0	0	0	0	0	0	0	0
EMBMOT00000003845	0	0	0	0	0	0	0	0	0	0.253534	0	0.870022	0	0
EMBMOT00000004941	0	0	0	0	0	0	0	0	0	0	0	0	0	0
XLOC_000007	0.10624	0	0	0	0.456084	0.39421	0	0.350063	3.59837	1.58233	1.18209	1.27977	2.67524	0
EMBMOT00000005200	0	0	0	0	0	0	0	0	0	0	0	0	0	0
BGIBMGA014559	0.00920987	0.0221261	0.0402585	0.119764	0	0.0725625	0.10657	0.0132484	0	0	0	0	0	0.0737562
BGIBMGA000203	0.478367	0.513152	0.369757	0.306611	1.08977	0.49336	0.312225	0.345778	0.405475	1.05765	0.340859	0.619117	0.505074	1.85219
XLOC_000011	0.588756	0.646878	0.607253	0.501171	1.49254	1.17183	0.403273	1.38724	0.613684	0.542404	0.466963	0.27988	0.53565	0.97686
BGIBMGA014590	1.58285	1.1241	0.979672	0.813961	1.12878	1.2542	0.918295	2.52029	2.50344	0.773043	1.58538	0.849757	0.53635	0.211849
EMBMOT00000001290	5.97018	3.82648	7.16483	1.81314	3.12675	8.29774	7.62185	5.01297	3.06273	0.224249	1.06206	0	1.12486	3.5167
EMBMOT00000004277	0	0	0	0	0	0	0	0	0	0	0	0	0	0
XLOC_000015	2.55188	3.17124	2.98423	3.88948	4.89017	5.79687	3.68939	0.748327	1.66342	2.91386	1.23031	3.07263	1.7992	6.00803
XLOC_000016	0.248701	0.186052	0.375357	0.124374	0.320328	0.385621	0.0618858	0.00769345	0.106784	0.0578066	0.0853779	0.0429501	0.0798741	0
XLOC_000017	0.193029	0.144593	0.255861	0	0.416777	0.153723	0.225766	0.0982328	0.103814	0.115406	0.0217091	0.0783432	0.0499792	0.156251
BGIBMGA002348	41.4787	51.7781	34.3097	40.1572	13.9659	15.7044	26.858	69.3751	103.4	40.5039	57.8447	68.7666	11.417	4.01908
BGIBMGA002347	0	0.0464402	0.0810936	0.0914679	0	0	0.211718	0	0	0.080194	0	0	0.179519	0
BGIBMGA014216	23.4772	12.2166	6.42565	8.27038	1.0355	0.440954	2.62702	23.4866	15.4483	10.0109	9.46988	6.36097	0.647887	0.363629
XLOC_000021	2.63544	1.86116	2.09876	2.00471	2.69445	2.55446	2.38617	2.5134	1.12212	1.72508	0.921697	1.58078	1.90013	1.92169
XLOC_000022	0.710845	0.297186	0.0657225	0.709165	0.261826	0.113153	0	0.225708	0	0.0668283	0.566459	0	0	0
XLOC_000023	0	0	0	0	0	0	0	0.988826	0	0.836696	0	0	0	1.05501
BGIBMGA010953	1.26301	1.238	1.43036	1.41676	0.97745	1.00864	1.23531	0.745451	0.678781	0.801103	0.660344	0.83054	0.337482	0.213738
BGIBMGA014610	0	0	0	0	0	0	0	0	0	0	0	0	0	0
XLOC_000026	0.902795	0.655973	0.606296	0.588153	0.458861	1.41675	0.800615	0.621282	0.983121	1.65761	0.778764	1.94476	1.70717	1.6623
BGIBMGA014082	2.88273	2.62588	3.39595	2.9809	3.78236	4.43356	3.81093	1.87441	2.22077	3.18448	2.18724	4.09528	3.49065	6.29602
BGIBMGA000065	0.255359	0.286583	0.155148	0.132141	3.96471	4.3011	0.111867	0.030508	0.0986842	0.128906	0.129685	0.232914	3.54306	8.20677
BGIBMGA014221	64.4649	56.104	84.8114	113.234	99.2329	111.417	84.3167	93.9115	72.7345	71.6389	109.966	82.5529	185.377	230.256
BGIBMGA014622	0	0.0165072	0.0840999	0.169146	0.0367774	0	0.0752553	0	0	0.0152201	0	0	0	0
XLOC_000031	2.92162	3.802	2.25293	2.11664	0.646669	1.72346	2.64648	0	0	0	0	0	0	0
BGIBMGA002199	6.42828	8.36186	19.6223	13.319	1.51341	0.117876	3.57779	16.6006	26.1775	37.6696	56.4245	36.0445	14.6655	3.35481
BGIBMGA002198	0.833299	0.0427229	0.157633	0	0	1.45982	0	2.517	0	0.0363255	0	0	4.5476	0.28483
XLOC_000034	6.74591	5.35155	6.04184	10.3928	9.94458	16.1358	7.17395	1.76618	2.15099	1.0342	1.92664	1.68597	2.14694	4.22949
EMBMOT00000001107	3.37751	2.04192	4.15621	1.23556	4.70475	6.21792	2.72209	0	0	0	0	0	0	0
XLOC_000036	0.0583545	0.0330781	0.120372	0.144631	6.40404	16.9157	2.70843	1.25168	0.476451	0.555411	1.15882	8.95628	79.5657	99.679
BGIBMGA014276	0	0	0	0	0	0	0	0	0	0	0	0	0	0
BGIBMGA000202	0.0448388	0	0	0.110289	2.97861	1.26269	0.927233	0.18128	0.186499	0.0468823	0	0	1.22289	0.320867
XLOC_000039	3.86249	3.17139	2.12675	1.6222	1.21365	1.40643	1.54036	2.00046	2.53971	3.21633	1.45065	2.0926	1.32951	0.998031
XLOC_000040	0.729533	1.49409	1.88282	1.37789	0.89524	0.651833	0.663924	0.177066	0.228428	0.134276	0.532906	0.691168	0.281476	0
EMBMOT00000001004	0	0	0	0	0	0	0	0	0	0	0	0	0	0
XLOC_000042	1.89172	3.30357	8.70722	9.59711	17.913	23.2727	9.28372	4.03262	3.32813	4.78605	8.77667	12.3039	53.3166	20.8304
XLOC_000043	0	0	0	0	0	0	0	0.338402	0.0585346	0.47675	3.95172	0	9.6652	0
XLOC_000044	0.0401844	0.169864	0.241457	0.453094	1.89706	1.51606	0.502571	0.168439	0.0577627	0.17215	0.373381	0.797247	3.18449	1.68945
XLOC_000045	0.0437447	0.16777	0.207909	0.307312	0.867091	0.936257	0.23447	0.0222558	0.017995	0.14802	0.912285	1.35606	4.65656	0.649103
BGIBMGA014286	8.63206	9.41484	8.64622	6.72215	3.58668	2.80967	5.65384	2.80022	3.56886	2.54042	3.62925	2.25415	0.420056	0.222014
XLOC_000047	2.717	3.3237	3.24645	3.05588	5.12002	5.11756	3.73808	2.43841	1.93355	3.9102	3.29611	3.32604	5.24079	10.4811
EMBMOT00000000182	0	0	0	0	0	0	0	0	0	0	0	0	0	0
BGIBMGA014287	0.841132	23.7512	291.842	308.306	243.046	161.673	419.659	2.72694	7.42757	57.4064	139.843	182.978	168.555	26.192
XLOC_000050	0	0	0	0	0	0	0	0	0	0.052889	0	0	4.8267	0.414705
XLOC_000051	0	0	0	0	0	0	0	1.33953	0.654633	0.745155	1.62874	8.92488	1.28726	10.8349
BGIBMGA014289	0	0	0	0	0	0	0	0	0	0	0	0	0	0
BGIBMGA014294	2.26544	4.89506	7.1071	5.0505	2.14243	1.28889	2.76333	0.989611	2.58665	13.0002	10.9477	13.9686	3.56069	1.82686
XLOC_000054	2.83886	2.48091	1.98629	2.08832	1.61901	0.652925	1.94039	7.70635	4.4379	5.08563	3.9909	8.08004	4.20075	1.34293
BGIBMGA014099	0.0411356	0.0155492	0	0.0674533	1.47277	1.04565	0.0708878	0.0201859	0.0651002	0.215051	0.032001	0	0	0
XLOC_000056	0.200469	0	0	0	0.175038	0	0	1.56718	0.863551	0.0724384	0.275525	0	0	0
EMBMOT00000003861	0	0	0	0	0	0	0	0	0	0	0.508957	0	0	0
EMBMOT00000002203	0	0	0	0	0	0	0	0	0	0	0	0	0	0
XLOC_000059	0.723218	0.475896	0.320948	0.691195	0.628784	0.495292	0.319709	0.356008	0.453791	1.26194	0.621966	1.923	0.648558	2.50771
BGIBMGA000834	2.10123	1.4075	1.16734	1.68878	0.623141	0.584564	0.994731	0.892055	1.25807	1.23766	0.688461	1.15061	0.38733	0.229483
XLOC_000061	0	0.0328583	0	0	0	0	0	0.608059	0.947397	0.483635	0	0.65902	0.274333	0.438127
XLOC_000062	0	0	0	0	0	0	0	1.02838	0.868496	0.85274	0.303417	0	0.148792	0
XLOC_000063	1.144	1.61443	1.71003	0.677654	1.18414	1.61845	3.01497	0.149925	0.103732	0.266119	0	0.209246	0	0
XLOC_000064	0.912591	0.602339	0.630167	0.378491	1.30368	0.754342	0.217188	0.313848	0.524777	1.21698	1.17435	1.30636	1.54825	3.20671
EMBMOT00000002980	0	0	0	0	0	0	0	0	0	0	0	0	0	0
BGIBMGA014301	0.0712868	0	0	0	0	0	0	0.117445	0.283804	0	0.186188	0.286241	0	0
EMBMOT00000004012	0	0	0	0	0	0	0	0	0	0	0	0	0	0
XLOC_000068	0.435954	1.09176	2.25934	1.68936	3.72586	3.23009	2.22082	0.568216	0.460193	1.7821	0.627606	1.69543	9.82904	24.5923
XLOC_000069	0.0386347	0.380249	0.303913	0.0862904	0.0976104	0.256195	0	0.618421	1.30568	0.0403954	0	0.13862	0.176865	0.55294
XLOC_000070	0.190972	0.102491	0.562043	0	1.09002	0.633187	0.493643	0.281139	0.169841	0.274124	0	0.685199	0.437123	9.56615
EMBMOT00000000399	0	0	0	0	0	0	0	0.231879	0	0.164689	0	0	0	1.12715
XLOC_000072	0	0	0	0	0	0	0	7.9493	4.52251	2.22593	1.72493	2.73436	0.924558	0
EMBMOT00000005804	0	0	0	0	0	0	0	0	0	0	0	0	0	0
EMBMOT00000000259	0	0	0	0	0	0	0	0	0	0	0	0	0	0
EMBMOT00000003764	0.219563	0.527486	1.43297	1.81314	7.21882	16.032	2.54062	0	0.877435	1.25191	0	0	0	0
XLOC_000076	2.24685	2.63707	2.65986	4.32507	5.28579	4.53954	2.80704	2.07323	1.62446	1.77774	0.987066	1.80384	1.8883	4.54745
EMBMOT00000002429	0	0	0	0	0	0	0	0	0	0	0	0	0	0
BGIBMGA014309	0	0	0	0	0	0	0	0	0	0	0	0	0	0
BGIBMGA014311	0	0	0	0	0	0	0	0	0	0	0	0	0	0
EMBMOT00000002787	0.219563	0.263743	0	0	0	0	0	0	0.437058	0	1.06206	0	1.07712	0
XLOC_000081	0.0954623	0.478116	0.523063	0.119306	0.269914	0.36514	0	0.284621	0.0635823	0.160452	0.106217	0.574971	0.234156	0
EMBMOT00000000264	0	0	0	0	0	0	0	0	0	0	0	0	0	0
BGIBMGA000831	0	0	0	0	0	0.363706	0	0	0	0	0	0	0	0
XLOC_000084	0	0	0	0	0	0	0	0.193785	0	0	3.53291	0	0	0
XLOC_000085	3.80767	5.17019	5.82901	5.96229	9.92009	13.7391	6.37812	0.892022	2.05832	1.01595	2.09975	2.7666	2.08798	7.17318
EMBMOT00000002637	0	0	0	0	0	0	0	0	0	0	0	0	0	0
BGIBMGA014315	0	0	0	0	0	0	0	0	0	0	0	0	0	0
XLOC_000088	15.5932	17.4699	16.484	17.0045	13.1794	16.7576	14.8089	15.5763	18.9892	10.5207	12.0111	6.37928	8.44071	5.55374
EMBMOT00000005338	0	0	0	0	0	0	0	0	0	0	0	0	0	0
EMBMOT00000004330	0	0	0	0	0	0	0	0	0	0	0	0	0	0
XLOC_000091	2.60629	2.11719	2.67733	1.50573	1.51232	2.24834	2.15829	0.822298	1.88083	3.46398	1.54169	4.06574	2.64913	2.98749
EMBMOT00000004076	0	0	0	0	0	0	0	0	0	0	0	0	0	0
XLOC_000093	1.90339	2.56739	0.889745	1.51313	0.20808	0.281116	0.338148	2.05049	3.47433	0.802104	1.36119	1.17341	0.361579	0.351046
BGIBMGA013693	25.7236	28.5039	20.0131	14.5508	8.23088	7.8476	14.4434	32.1673	38.6864	24.7555	27.0526	19.2204	6.55369	2.93466
XLOC_000095	0.676579	0.470641	0.50964	0.3475	1.41953	1.04442	0.676896	0.159488	0.350662	0.728427	0.493817	1.8204	0.945393	5.03612
XLOC_000096	2.6661	2.96533	2.52939	2.11512	3.28166	2.56386	3.01228	1.78531	1.32305	2.23325	1.92766	2.27821	2.70611	2.77972
XLOC_000097	0.210286	0.20127	0.181553	0.127015	0.0703413	0.372291	0	0.68394	1.25293	1.46214	1.55676	1.11848	2.23088	2.6244
XLOC_000098	0.102618	0	0.162591	0.137152	0.284336	1.35686	0.720674	0.0768805	0.0331859	0.10919	0.277193	0.200066	1.26007	0.59853
XLOC_000099	0.278327	0.651653	0.8226	1.07551	0.995288	0.862193	1.28347	0.0736419	0.124636	0.0348574	0.0445692	0.0685199	0.174849	0
XLOC_000100	1.60188	0.28496	0.716345	1.09102	0.66325	0.184817	1.35717	1.19632	0.623536	0.760627	0.435738	0.753524	0.460306	0
XLOC_000101	2.53385	1.49406	1.22731	3.5402	1.07348	1.193	1.12044	1.26032	0.722756	1.58286	1.11089	1.25421	0.77431	0.200116
XLOC_000102	0.506145	0.561363	0.6519	0.476238	0.501643	1.0411	0.157476	0.369452	0.470938	0.679883	0.36342	0.218584	0.540027	0
XLOC_000103	0.978407	0.881584	1.0106	0.777496	0.288298	0.378344	0	1.00667	0.541762	0.603112	0.927317	0.818845	1.03368	0
XLOC_000104	1.49715	1.53864	1.62472	0.867733	0.642403	0.780633	1.38795	3.45892	3.18503	1.70658	2.10689	0.722453	1.37853	0.754754
XLOC_000105	5.18358	3.29764	4.04512	8.93214	2.64396	2.89742	5.37438	0	0	0	0	0.339086	0	0
XLOC_000106	0.289123	0.0854597	0.225782	0.0952281	1.08314	0.393017	0	0.427042	0.460838	0.227441	0.076985	0.416733	0.524188	0.277051
XLOC_000107	14.8705	20.7961	13.5798	17.4046	11.2398	8.09973	17.4992	13.0323	16.8325	18.5567	16.4089	17.7501	10.6521	5.3827
XLOC_000108	0.922149	0.758881	0.935952	1.12791	1.95076	1.40491	1.29864	0.675627	1.22257	1.63897	0.969357	1.88451	2.24666	2.1244
XLOC_000109	0.109221	0.0954901	0.195175	0.032207	0.147063	0.25085	0.0745486	0.222424	0.154283	0.325429	0.268023	0.31043	0.585712	0.515947
BGIBMGA000066	2681.37	2760.36	3805.07	4896.45	3930.84	5042.53	4805.3	4146.73	4595.88	2180.68	4870.94	2488.46	3649.94	2543.09
EMBMOT00000003321	3.79515	3.10525	0.8204	1.7301	1.06626	0	2.9091	1.16377	1.92282	2.92055	1.59299	0	0	0
XLOC_000112	0.806354	0.922538	0.688013	0.815147	1.12234	1.80769	0.832722	0.182893	0.107078	0.168245	0.129404	0.0339957	0.17166	0
BGIBMGA014319	0	0	0	0	0	0	0	0	0	0	0	0	0	0
BGIBMGA014322	0	0	0	0	0	0	0	0	0	0	0	0	0	0
XLOC_000115	0.647792	0.334657	0.192881	0.492702	0.768402	1.01672	0	0.681109	0.178149	0.58838	0.233746	1.43743	5.30743	0
BGIBMGA014326	0	0	0	0	0	0	0	0.370017	0.251421	0.407757	0.37077	0	1.42369	1.51582
XLOC_000117	0.679738	0.824233	0.410328	0.441014	1.00188	0.466909	0.72245	0.0257155	0.145546	0.0501479	0.110236	0.0626746	0.0799666	0
XLOC_000118	0.513204	0.146343	0.303412	0.207907	0.154407	0.19266	0.171767	0.0223877	0.00659131	0.0101074	0.0129235	0.0198683	0.02535	0
XLOC_000119	0.379864	0.214252	0.247018	0.0842974	0.0689016	0.126454	0.278576	0	0	0	0	0	0	0
BGIBMGA014095	0	0	0	0	0	0	0	0	0	0	0	0	0.212031	0
EMBMOT00000003873	0	0	0	0	0	0	0	0	0	0	0	0	0	0
EMBMOT00000002412	0	0	0	0	0	0	0	0	0	0	0	0	0	0
XLOC_000123	0	0.0323876	0	0.0360896	1.8011	0.878674	0	0.0404602	0.0260982	0	0.0684862	0	0	0
EMBMOT00000002290	0	0.130613	0	0	0.441831	0.381891	0	0	0	0	0	0	0	0
XLOC_000125	0	0.111441	0	0.115945	0.199135	0.182735	0.268375	0.0667271	2.87154	1.09656	2.37418	9.12666	2.51325	1.11445
XLOC_000126	0.42363	0.0773557	0.167787	0.0350569	0.0720188	0.197769	0.0736838	0.41933	0.118371	0.0707218	0.0332632	0.0511382	0	0.101992
XLOC_000127	0.815543	1.36006	1.9031	1.52361	2.2392	1.65196	2.58599	0.169201	0.0626739	0.267794	0.0523498	0	0.235927	1.50716
BGIBMGA014329	0.27057	0.120462	0.154501	0.0740489	0	0	0	0.327788	0.243723	0.708526	0.215489	0.056611	0	0
XLOC_000129	0	0.0728156	1.37771	0.444772	1.22564	2.00802	0.995887	0	0	0	0	0	0	7.35198
XLOC_000130	0.499257	0.098069	0.0871634	0.166912	0	0.0526122	0	0.145648	0.026585	0	0.0348818	0	0	0
XLOC_000131	4.83891	5.57213	5.1955	4.3052	7.63689	10.2522	7.45957	8.75169	6.79301	5.58609	4.76876	4.26885	5.75385	7.33652
BGIBMGA014332	0.166336	0	0	0	0	0	0	0	0	0	0	0	0	0
BGIBMGA014199	0.0497402	0.164691	0	0.0611722	0	0	0	0.105193	0.0296031	0.0487008	0	0	0	0
XLOC_000134	0.348329	0.31905	0.0792191	0	0.311787	0.144801	0	0.113433	0.587568	0.161104	0.0960029	0.295186	0	0
XLOC_000135	5.2964	5.29289	5.55806	6.16482	3.66488	6.59126	3.72403	10.9979	15.4159	4.09531	7.48758	2.69225	2.29501	3.86608
EMBMOT00000002422	0	0	0.314587	0	0	0	0	0	0.189102	0.434966	0.315904	0.570015	0	0
EMBMOT00000000834	0	0	0	0	0	0	0	0	0	0	0	0	0	0
XLOC_000138	17.331	17.5186	32.3603	40.45	52.5307	52.0318	37.1713	24.86	20.4159	17.6028	31.4688	31.1019	43.3353	134.28
XLOC_000139	10.8028	9.82315	6.90764	5.24933	4.97202	2.29426	5.6769	12.9009	10.9328	15.1463	4.6598	11.1345	5.83622	8.19955
XLOC_000140	2.67093	3.54849	3.08875	2.21451	0.881117	0.395268	1.3069	2.71005	3.28465	2.11752	2.21255	0.907019	0.226541	0
EMBMOT00000003189	0	0	0	0	0	0	0	0	0	0	0	0	0	0
XLOC_000142	0.490727	0.368211	0.195308	0.372332	0.203333	0.39318	0.299601	0.7083	0.887247	1.05741	1.67697	1.35154	1.03867	1.24411
XLOC_000143	0.29797	0.415514	0.0735263	0.260776	0.287096	0.569417	0.389267	0.17992	0.0893714	0.144943	0	0.20262	0	0
XLOC_000144	1.09774	0.939594	1.52148	0.726046	1.15284	0.786262	2.01565	0.0668212	0.711601	1.12921	1.19774	4.38324	2.20527	0.744012
XLOC_000145	0.378847	0.170069	0.250988	0.243289	0.0654855	0.354356	0	0.166583	0.169512	0.196131	0.20616	0.185996	0.237313	0.18548
EMBMOT00000005177	0	0	0	0	0	0	0	0	0	0	0	0	0	0
XLOC_000147	3.78113	3.49592	3.02135	2.77813	2.86205	1.8747	2.59581	2.90141	3.23347	4.00544	1.96262	3.11619	1.87048	1.35955
XLOC_000148	1.29936	0.627827	0.56165	0.625864	0.609886	0.262164	0.721766	0	0	0	0	0	0	0
EMBMOT00000006478	0	0	0	0	0	0	0	0	0	0	0	0	0	0
EMBMOT00000000910	0	0	0	0	0	0	0	0	0	0	0	0	0	0
XLOC_000151	2.83985	0.45146	0.0783448	0	0.31211	0.143203	0.210316	14.4258	5.6796	3.75819	2.38083	6.13049	13.6471	11.9358
XLOC_000152	0	0	0	0	2.24242	2.56073	0.101354	0	0	0	0.0423693	0.211027	2.89317	2.2447
XLOC_000153	0	0	0	0	9.32755	6.36485	0	0	0	0	0.149338	0	2.02567	5.95274
XLOC_000154	0	0	0	0	0	0	0	0	0.102972	0.0605297	2.93946	0.138475	0.422952	0
XLOC_000155	0	0	0	0	0	0	0	0	0.0544508	0	2.79722	0	0	0
XLOC_000156	0	0	0	0	0	0	0	0.0200407	0.110928	0.0163017	3.36295	0.111881	0.413099	0
EMBMOT00000003229	0	0	0	0	0	0	0	0	0	0	0	0	0	0
EMBMOT00000005712	0	0	0	0	0	0	0	0	0	0	0	0	0	0
XLOC_000159	2.83594	3.33894	3.08848	2.63704	2.6735	1.62788	2.3364	0.775645	3.3616	6.95296	3.96351	6.48605	5.80604	3.23402
EMBMOT00000002228	0	0	0	0	0	0	0	0	0	0	0	0	0	0
XLOC_000161	0.937388	1.20858	0.829255	0.558974	0.616691	0	0.630948	0	0	0.127607	0.263756	0.656838	0.267496	0
BGIBMGA014334	9.85137	9.70969	9.35449	9.5293	5.94591	6.56833	7.19127	8.79681	10.0868	6.95375	8.4253	6.26188	6.29926	5.74987
XLOC_000163	2.13326	2.4559	1.43045	1.18103	0.53379	0.272246	1.08728	2.00094	1.06252	1.44143	1.35227	1.22622	0.355939	0
XLOC_000164	5.82511	5.37115	2.16537	1.53398	1.26922	1.53709	2.4429	8.02275	3.79698	5.63369	4.06331	3.09166	0	0
XLOC_000165	0.684765	0.482877	0.616182	0.517391	0.223615	0.186009	0.49751	0.193535	0.339992	0.378504	0.42658	0.441195	0.281232	0
XLOC_000166	0.369561	0.242697	0.57834	0.300124	0.180052	0.176557	0.333823	0.0331999	0.314865	0.688973	0.244497	1.0194	0.172342	0.55449
BGIBMGA014337	26.1755	32.4338	22.0651	14.9772	11.302	6.5112	17.9433	41.2669	41.8082	33.0983	36.3033	22.8172	7.48801	2.40358
XLOC_000168	4.41989	657.77	5872.33	7598.62	13195	14319.3	12352.2	3.93539	155.875	600.1	6337.79	7546.52	16355.3	15856.9
XLOC_000169	0.657726	0.747178	0.791953	0.741974	0.832392	0.663493	0.39905	0.978604	0.952843	1.43781	0.820747	1.59246	0.680472	1.93326
XLOC_000170	1.73146	1.17689	1.13948	1.75219	2.99763	5.83785	1.28619	0.347122	0.224283	0.387326	0.152944	0.363669	0.699196	0.989071
XLOC_000171	0	0	0	0	0	0	0	4.35652	2.6473	1.08374	4.03441	1.47758	3.38293	4.91159
XLOC_000172	0	0	0	0	0	0	0	1.46585	0.895472	0.862546	1.14754	0.872318	2.18819	3.13162
XLOC_000173	0	0	0	0	0	0	0	0.534108	0.427573	0.829705	0.477204	0.103154	1.16218	1.85162
XLOC_000174	0.696832	0.665564	0.577767	1.05715	0.374568	0.62655	0.705509	2.1743	1.84943	1.8424	1.99758	0.99968	0.584337	0.488279
BGIBMGA014340	5.76847	6.1561	5.15899	4.16663	4.16213	4.72294	5.10788	5.88627	6.67326	5.99152	5.50526	5.39454	4.38416	3.76569
XLOC_000176	0.714166	1.1286	1.07282	1.01953	0.638784	1.0369	0.791305	1.65467	1.59035	0.927398	1.09553	0.549184	1.03321	0.547658
BGIBMGA014339	0.31452	0.361737	0.392671	0.276854	0.194298	0.241946	0.670938	0.10836	0.329782	0.606535	0.215217	1.22761	0.573485	0.675422
XLOC_000178	0.0689644	0.0413005	0.861465	1.36742	0.558838	2.38373	1.69458	0.107233	0.777376	0.109399	3.30885	3.26688	11.8417	11.2069
EMBMOT00000005354	0	0.258001	0	0	0	0	0	0	0	0	0	0	0	0
XLOC_000180	0.494997	0.353276	0.453771	0.263882	0.165748	0.287816	0.33916	0.1469	0.184252	0.37282	0.546021	0.877343	0.474062	0.25607
XLOC_000181	0.0662905	0.0731633	0	0	0	0.116674	0	0	0.078906	2.05696	0.131816	3.68664	8.73624	42.2193
XLOC_000182	17.9028	14.6248	12.3431	10.1239	9.03391	7.59721	8.91719	43.8271	27.5888	17.6258	17.1747	18.2405	11.1465	7.146
XLOC_000183	0.766519	0.661185	0.691141	0.437253	0	0.589414	0.306345	0	0.1054	0	0.394416	0	0	0
BGIBMGA014345	0.0633291	0	0.125402	0.155768	0	0	0	0.0932298	0	0.0662152	0	0	0	0
XLOC_000185	0.539553	0.678253	0.706629	0.378035	1.24604	0.561466	0.752404	0.394532	0.519705	0.909626	0.899605	1.17492	1.37691	1.95276
XLOC_000186	0	0	0	0	0.21068	0	0.862201	0.368279	0.643483	1.10019	0.165814	0.299193	0	2.3869
XLOC_000187	1.60779	1.95922	1.90188	3.03091	5.00535	6.53351	4.07287	1.05915	0.716056	1.93828	2.0606	2.66039	2.97177	5.63762
EMBMOT00000002590	0	0.557282	0.486561	0	0	0	0	0	0	0	0	0	0	0
XLOC_000189	0	0.0293919	0	0	0	0	0	0.573994	0.0487063	0.0249906	0.127814	0	0	0
XLOC_000190	0.219156	0.132456	0.233752	0.109333	0.0759412	0.0420148	0	0.0613682	0.233854	0.132516	0.253826	0.214125	0.104642	0
XLOC_000191	0.309918	1.42282	1.45368	0.953924	0.259901	0	0.700538	0.286573	1.3293	8.19998	1.64008	2.67404	0.917329	1.45452
EMBMOT00000003960	0.245717	0	0	0	0	0	0	0.315842	0	0	0	0	0	0
XLOC_000193	1.8249	1.59727	2.18749	1.87848	23.2031	25.7983	5.06088	1.84504	2.86137	4.29361	5.54519	8.02827	56.8723	232.284
XLOC_000194	0	0	0	0	1.28533	0	0	0.49327	0	0.611589	0.44418	0.400738	5.02621	27.1745
XLOC_000195	1.04338	1.17496	1.34388	0.763144	0.818731	0.918009	0.686077	1.04225	0.951673	1.22856	0.903966	0.857074	1.27026	0.0633107
XLOC_000196	0.710329	0.6518	1.39578	1.13513	0.807278	0.967461	0.791744	0.342391	1.04732	1.31559	0.644316	1.92321	0.564404	0
XLOC_000197	1.63502	1.76896	0.922557	0.855629	0.362135	0.212049	1.27031	1.1853	0.535934	0.758754	0.423022	0.0734685	0	0
XLOC_000198	0.247826	0.0493974	0.0430968	0.0275219	0	0	0	0.93585	0.179424	0.0219109	0.0222495	0	0.0512233	0.240212
BGIBMGA014346	0.507016	0.230575	1.24395	0.745596	0.535175	0.723985	0.547547	0.0779594	0.157228	0.0966592	0.12359	0	0	0
XLOC_000200	0.105598	0.61568	21.0321	25.5322	24.0959	26.4935	22.3636	0.204399	1.19895	3.38575	6.68024	2.53004	10.1929	6.01642
XLOC_000201	0.313236	0.0900267	0.219721	0.14455	0.0778165	0.0722796	0.212308	0.0585391	0.140467	0.103067	0.0647906	0.257856	0.0450049	0.293874
XLOC_000202	5.3342	6.32284	6.20037	3.67518	2.17425	2.24423	3.55055	18.598	8.95495	4.2726	2.36153	1.50588	0.698673	1.36518
XLOC_000203	1.05124	0.724209	0.723658	0.491892	0.418748	0.409901	0.426087	25.3174	21.133	13.3503	11.2734	5.97343	3.37829	2.77199
EMBMOT00000001673	0	0	0	0	0	0	0	0	0	0	0.313204	0	0	0
XLOC_000205	1.46226	1.96565	2.79342	1.70777	3.45543	3.71988	2.77295	0.159395	0.697431	1.49566	1.03447	2.56599	2.36724	4.40693
XLOC_000206	0.552637	0.725556	0.483799	0.0766981	0.315128	0.103388	0.48362	0.532706	2.89425	6.12766	1.87092	2.12574	2.65164	0.446281
EMBMOT00000003105	0	0	0	0	0	0	0	0	0	0	0	0	0	0
EMBMOT00000000310	0	0	0	0	0	0	0	0	0	0	0	0	0	0
EMBMOT00000002643	0	0	0	0	0	0	0	0	0	0	0	0	0	0
XLOC_000210	2.77851	3.63571	1.66441	0.776717	0.512924	0.199474	0.748709	2.01539	2.08272	2.79059	0.674164	1.03924	0.226416	0
XLOC_000211	0.0866537	0.151988	0.055823	0.0514712	0.0727219	0.0253303	0.0744031	0.421764	0.448758	0.470617	0.726585	0.490555	0.518684	0.617928
XLOC_000212	9.74343	4.8217	2.24001	1.49179	1.27864	1.36136	1.16844	4.60525	3.67113	0.62436	2.48871	0.873305	0	0
XLOC_000213	1.96332	1.0551	1.59153	0.651273	3.54362	5.83771	5.25403	5.60344	2.3777	3.12356	4.07645	4.86189	16.7563	9.21194
XLOC_000214	3.61148	4.77403	2.81024	1.60213	1.71896	0.685973	1.63751	2.84238	2.37879	2.09013	1.62551	1.13647	0.126225	0
XLOC_000215	1.50797	1.89174	1.88086	1.67355	1.13073	1.4458	1.25936	2.01648	1.5856	1.85954	1.46679	1.48204	1.46189	1.36424
XLOC_000216	0.087756	0.0995146	0	0.392005	0	0	0	1.49919	3.18178	2.48433	0	0	0.384685	0
EMBMOT00000005763	0	0	0	0	0	0	0	0	0	0	0	0	0	0
EMBMOT00000005846	0	0	0	0	0	0	0	0	0	0	0	0	0	0
XLOC_000219	0	0	0	0	0	0	0	0.401309	1.27873	0.359454	0.527567	0.536702	1.71067	0.214085
EMBMOT00000003214	0	0	0	0	0	0	0	0	0	0	0	0	0	0
XLOC_000221	1.7474	0.324373	0.720115	0.412502	0.656128	0.254799	1.0176	3266.39	3529.02	564.721	2972.24	1554.26	505.612	3.34532
EMBMOT00000004478	0	0	0	0	0	0	0	46.9397	17.1333	4.67921	22.5162	16.1631	5.40548	1.46529
XLOC_000223	0.0128963	0	0.0255368	0.0317205	2.07775	2.45045	0	0	0.0229387	0.026968	0.171677	0.0925426	0.236151	1.19971
XLOC_000224	0.183905	0.159314	1.75913	1.25347	16.5313	18.4521	3.01259	0	0	0.0253868	0.226663	0	0.749759	0
XLOC_000225	0	0	0.169001	0.0980013	1.17822	2.83594	0.907363	0	0.0522283	0	0	0	0	0
XLOC_000226	0	0	0	0	0	0	0.195232	0.437699	0.672728	1.28523	0.25136	0.406486	0.172879	0
BGIBMGA014355	0	0	0	0.125873	0	0	0	0	0.0670822	0.110359	0.375118	0	0.49409	0
XLOC_000228	0.907752	0.499848	0.76193	0.536807	0	0.393157	0.288707	0.523335	0.53027	0.175169	0.22209	0.200369	0.244799	0
XLOC_000229	11.5891	19.9847	19.4328	10.4062	5.91274	4.88186	12.2574	10.0134	5.48423	11.6201	14.4022	11.7292	6.28107	2.57069
XLOC_000230	0.920529	1.24526	1.51069	0.927563	1.70527	1.47358	1.18488	0.390003	0.742246	1.42666	0.507088	2.16243	1.56356	4.31285
EMBMOT00000001061	0	0	0	0	0	0	0	0	0	0	0	0	0	0
EMBMOT00000002400	0	0	0	0	0	0	0	0	0	0	0	0	0	0
XLOC_000233	1.49738	2.41024	3.35843	3.04063	6.98242	6.77199	1.21281	0.244272	1.08558	2.30639	0.182501	0	1.06382	3.171
EMBMOT00000001849	0	0	0	0	0	0	0	0	0	0	0	0	0	0
XLOC_000235	2.91711	1.95788	1.75055	1.50853	3.13121	2.59628	1.66174	2.44877	2.05674	2.71329	1.94512	1.53771	1.2594	1.53344
XLOC_000236	0.0670763	0.0425623	0.144563	0.453106	0	0.13212	0.388078	0.144734	0.268056	0.386773	0.149266	0.269335	0.164529	0.805761
XLOC_000237	3.0284	3.64351	2.52692	1.64077	1.42407	0.252199	1.62126	6.29092	5.98716	3.08129	3.98341	2.11801	0.407908	0.132008
XLOC_000238	1.45608	0.896009	1.90703	1.77881	0.721645	0.269174	1.67882	0	0	0	0	0	0	0
XLOC_000239	0.833834	1.48906	1.7544	1.50432	4.85864	3.23695	2.57495	0.193551	0.211448	0.419892	0.485967	0.561651	0.25229	0.916514
XLOC_000240	0.384401	0.344879	0.364237	0.213549	0.193042	0.0796796	0.421829	0.047126	0.138432	0.179506	0.313395	0.0418227	0.257748	0.333653
XLOC_000241	1.07949	1.50855	1.00998	0.937434	0.98786	1.68423	1.82749	0.723634	0.504281	1.02151	0.570464	1.26832	1.05136	1.18048
XLOC_000242	0	0	0	0	0	0.145137	0	0.0322208	0	0.183075	1.74085	0.549705	1.72697	0
XLOC_000243	1.36496	1.5323	0.653824	0.53506	0.336914	0.308553	0.183394	0.286838	0.823148	0.61136	0.105808	0.190919	0.233254	0.126926
XLOC_000244	0.263145	0.20217	0.126204	0.399055	0.231702	0.264605	0.0673785	0.526918	0.34059	0.355567	0.173499	0	0.0571314	0
XLOC_000245	0.306562	0.150676	0.209812	0.250367	0.148993	0.0977641	0.0508124	0.0957781	0.204536	0.418198	0.24471	0.493709	0.740079	1.26601
XLOC_000246	0	0.0764564	0.133508	0.160753	1.72422	6.20775	0.232374	0.181722	0.839775	0.111516	0.336107	0.322545	13.5875	61.7566
XLOC_000247	0	0	0	0	0	0	0	0	0	0	0	0	3.69481	3.3691
XLOC_000248	737.004	412.398	442.571	406.537	191.105	48.772	347.424	6943.22	4652.93	4017.1	8100.57	9138.98	1331.11	86.4928
XLOC_000249	21.398	16.7743	11.7418	6.72977	4.4	4.92056	6.76285	41.5295	37.4087	12.1091	11.8278	8.72839	6.13426	3.61305
EMBMOT00000003709	0	0	0	0	0	0	0	0	0	0	0	0	0	0
BGIBMGA014354	0	0	0	0	0	0	0	0	0	0	0	0	0	0
XLOC_000252	1.73585	1.66496	1.96179	2.21023	1.15183	1.07952	1.06276	0.682446	0.567486	0.683052	0.574932	0.216935	0.594834	0.346132
XLOC_000253	0	0	0.192258	0.272626	0.271461	0.348144	0.255652	0	0	0.299271	0.246518	0.236571	1.40172	0.235914
XLOC_000254	22.0828	22.9376	42.7742	46.4022	31.7235	35.6595	49.9864	36.5013	52.2514	42.4156	58.9309	37.0637	45.5169	28.6816
XLOC_000255	0.0227516	0	3.88056	7.43835	4.97217	5.43432	13.056	0.0167468	0.0135407	0.474256	4.82013	6.61217	4.76014	0.407025
XLOC_000256	1.91305	2.48152	1.10992	1.48342	0.471943	0.597031	1.46748	0.292899	0.532655	0.427575	0.449263	0.391716	0	0
XLOC_000257	0.209329	2.07788	4.72128	1.50124	4.45707	7.58477	3.6333	0.200747	0.417741	0.0712657	0	0.84053	0	2.23519
XLOC_000258	0.0370446	0.0221848	0.0376753	0.0481195	0	0	0	0.0288003	0.0698595	0.198997	0	0	0	0
EMBMOT00000000370	0	0	0	0	0	0	0	0	0	0	0	0	0	0
XLOC_000260	17.9194	12.3074	8.42331	4.78996	3.84147	4.4507	5.15186	21.933	16.351	11.3628	7.03136	10.5754	7.14489	1.90834
XLOC_000261	0	0	0	0	1.13203	1.21418	0.241504	0	0	0	0	0.0838044	1.1535	1.33715
XLOC_000262	2.46033	1.90226	2.36546	1.85388	2.9536	2.66334	2.01024	4.36808	5.1033	4.41479	2.64835	3.50902	3.0874	3.28847
XLOC_000263	0	0	0	0	0	0	0	0.16531	0	0.060753	0.246767	1.11316	0.407999	0
EMBMOT00000001144	0	0	0	0	0	0	0	0	0	0	0	0	0	0
XLOC_000265	0.330741	0.675262	0.298166	0.70736	0.357052	0.889224	0.672516	0	0	0.0453379	0	0	0	0
XLOC_000266	24.8716	27.6666	20.6837	15.8025	16.105	9.83891	18.5692	15.2147	8.59265	24.5376	12.8134	16.9305	8.50216	5.79583
EMBMOT00000002766	0	0	0	0	0	0	0	0	0	0	0	0	0	0
XLOC_000268	0	0	0	0	0	0	0	0.452722	0.048855	1.64889	0	0.147264	1.11939	0
XLOC_000269	0.0454896	0	0	0	0	0	0	0.757835	0.817019	3.60818	0	0.54797	0	0
XLOC_000270	0	0	0	0.151048	0.259424	0	0	0.40381	0.56212	0.909639	0	0.485297	0	0
XLOC_000271	0.958802	0.61282	0.783954	1.40647	4.8241	4.60023	0.520618	0.481263	0.747476	0.946733	1.05339	0.541981	1.82447	9.00793
XLOC_000272	0.525257	0.222304	0.579366	0.676904	1.20373	0.853956	0.513602	0.547903	0.620491	1.12851	1.81223	3.56451	2.22572	4.26554
EMBMOT00000000929	0	0	0	0	0	0	0	0	0	0	0	0	0	0
XLOC_000274	7.30529	7.83076	6.54903	6.5673	6.33225	8.1116	8.36859	3.65048	4.07172	6.1267	4.38122	5.36122	4.16636	7.12844
XLOC_000275	0	0	0	0	0	0	0	1.29457	1.28888	0.99128	0.468554	0.777902	0.475199	0
EMBMOT00000002846	0.209418	0	0	0.467733	0	0	0	0	0	0.792326	0	0.751383	0	0
XLOC_000277	0.642987	0.552079	0.665677	0.651354	0.54852	0.549321	0.588469	0.6384	0.723259	0.530826	1.01544	0.490093	0.55993	0
EMBMOT00000003766	0	0	0	0	0	0	0	0	0	0	0	0	0	0
XLOC_000279	1.07994	0.928453	0.873491	1.04024	0.40572	0	0.329665	1.25331	1.06178	1.12383	0.126799	1.37277	0.279529	0.912638
XLOC_000280	0.494856	0.380209	0.467031	0.43111	0.30502	0.275588	0.275157	0.222635	0.189699	0.217052	0.177131	0.190965	0.177568	0.38087
XLOC_000281	1.42257	1.18775	0.929272	1.95382	6.55443	5.20058	2.74826	2.11742	2.07048	3.46208	3.21199	6.14593	9.41302	19.866
XLOC_000282	22.3408	28.373	41.363	18.1406	170.886	279.796	55.9132	11.9353	19.6575	9.7488	13.7273	2.10619	25.8179	6.49197
XLOC_000283	0.350873	0.420653	0.703983	0.407644	0.430024	1.00331	0.815296	0	0	0.0441165	0.0525786	0.0808334	0	0
XLOC_000284	0.634961	0.631984	0.609029	0.811248	0.3335	0.170093	0.509482	0.328956	0.214836	0.377226	0.697212	0.766116	0.65119	0.587683
XLOC_000285	3.12564	2.15677	1.47331	1.60185	0.931895	0.0832746	0.856113	0.139306	0.028159	0	0	0	0	0.169289
XLOC_000286	0	0.118597	0	0	0	0	0	0.947972	1.0843	0.602694	0.483011	0.578324	0.952525	1.15344
XLOC_000287	0	0	0	0	0	0	0	0.185391	0	0.185031	0.589158	1.17376	0.358508	0
EMBMOT00000006091	0	0.603695	0.347943	0	0	0	0	0	0.215058	0	0	0.648252	0	0
XLOC_000289	0.0339531	0.02719	0	0.028289	0.0485863	0.0419949	0	0.14889	0.188367	0.257671	0.10949	0.363556	0.0555215	0.997002
XLOC_000290	0.0212481	0	0	0	0	0	0	0.323417	0.226114	0.602174	0.158276	0.170637	0	0
XLOC_000291	16.4619	12.2926	6.61751	3.74782	4.64901	4.05327	5.00497	21.2752	17.8337	11.2839	7.78924	9.92446	4.79255	2.47422
XLOC_000292	0.502155	0.657262	0.95997	1.27708	2.94771	2.23873	2.26207	0.246009	0.413422	0.430122	1.00798	1.10818	2.89068	4.23625
XLOC_000293	0.135169	0.0901113	0.13941	0.0558355	0.0601164	0	0.184519	0	0.0141613	0.108578	0	0.12806	0	0
XLOC_000294	4.76261	4.94408	3.71472	3.38519	1.8446	1.98892	2.97182	1.01863	1.58962	3.23677	0.382903	0.970594	0.60605	0.241975
XLOC_000295	0	0	0	0	0	0	0	0.0327184	0.332936	0.32568	0.768008	1.09594	0.116526	0.546448
XLOC_000296	0	0	0	0	0	0	0	0.262784	0.990567	0.781256	2.44156	2.61972	0.52345	1.04498
XLOC_000297	26.1653	24.9647	30.0019	34.725	31.3711	32.0088	33.8953	59.6955	58.416	20.9449	42.6595	15.3118	30.1223	25.4665
XLOC_000298	0.0364205	0.0267976	0.0474192	0.10846	8.24286	7.06396	0.125525	0	0.0144505	0	0	0	1.00037	3.1275
XLOC_000299	0.558014	0.323135	0.176788	0	0.0567807	0.237333	0.464747	0.028888	0.0535021	0.211081	0.0446889	0.161272	0.0985168	0
XLOC_000300	1.63763	1.3734	1.20458	1.55758	2.71732	2.56345	1.63793	1.17803	0.511996	0.684983	1.93402	0.0631535	1.00989	0.251912
XLOC_000301	0.35255	0.594403	0.724281	0.305425	0.272636	0.0819606	0.619864	0.0308239	0.285438	0.433135	0.119209	0.12906	0.0548893	0.085801
XLOC_000302	5.06946	6.41873	6.87136	7.01834	3.96363	4.22017	5.22421	0.380969	0.0946013	0	0.0528786	0	0	0
XLOC_000303	0.0784895	0.0952101	0.0660897	0.0805299	0	0.0604012	0	0.425849	0.265055	0.43453	0.262544	0.184697	0.461309	0.491159
XLOC_000304	0.0123535	0	0	0	0	0	0	0.177705	0.0575027	0.151406	0	0.198415	0.0632894	0.890387
XLOC_000305	2.56154	5.73722	7.74551	12.4185	7.70289	4.81507	7.49611	0	0	0	0	0	0	0
XLOC_000306	0.0517361	0.044818	0.052617	0.0641135	5.08319	3.08563	0.070625	0	0	0.0428509	0.0271645	0	0	0.0977585
XLOC_000307	0.233793	0.22895	0.542819	0.215195	0.451769	0.688446	0.340992	0.0363765	0.0314043	0.108352	0.0524623	0	0.238997	0
XLOC_000308	0.181851	0.215121	0.0958195	0.171112	0.0312066	0.0869583	0.127712	0.0863042	0.0733448	0.0563629	0.0822142	0.221587	0	0
XLOC_000309	0.594481	0.322261	0.569419	0.446718	0.719578	1.28959	0.583475	0.391108	0.296488	0.193432	0.62163	0.0578493	0.285841	1.15377
XLOC_000310	1.69329	1.20024	0.798354	0.648888	0	0	0.348986	0.706765	1.48513	0.669914	0.268461	0.484408	0.591822	0
XLOC_000311	4.71246	6.86557	8.49922	10.6242	7.72037	5.83283	7.42721	5.17612	4.58976	3.73022	3.25256	2.48845	5.03051	0.354506
XLOC_000312	0.153427	0.0726889	0	0	0.122944	0.212531	0.165692	0.217955	0.648539	0.998758	0	0.229989	0.293443	0.22935
XLOC_000313	0.209796	0.1664	0.287502	0.132082	0.469953	0.688579	0.286392	0.0474712	0.0659395	0	0.086191	0.198763	1.09894	7.66415
XLOC_000314	0.508267	0.749431	1.46087	0.853289	1.00386	1.24586	1.32324	0.348919	0.29125	0.100166	0.199117	0.0765297	0.390578	0.305269
XLOC_000315	0.261169	0.270107	0	0.293184	0.119819	0.109951	0.16148	1.88461	0.0371795	0.497624	0.18633	0.224141	0.690678	4.6939
XLOC_000316	0	0	0.174882	0.177696	0.224494	0.146412	0.22829	0	0	0	0.0343525	0.0528129	0.067384	0
XLOC_000317	0.424838	0.390928	0.249366	0.198826	0.232562	0.146241	0.219019	0.103946	0.243446	0.586347	0.239274	0.25334	0.0619033	0.303164
XLOC_000318	0.525094	0.517811	0.751421	0.549499	0.338221	0.405059	0	0.190419	0.386733	0.108159	0.0691468	0.106305	0	0
XLOC_000319	0	0	0	0	0	0	0	0.154824	0.286743	0.549631	3.59264	2.16084	0	0
XLOC_000320	1.46514	1.54533	1.07092	0.859164	1.04773	0.631935	1.57737	2.54754	0.869976	1.33417	1.32932	0.656838	0.407173	0.873352
XLOC_000321	0.694652	0.484857	0.574679	1.16716	3.51642	4.28241	2.25055	0	0	0	0	0.520643	0.318046	0
XLOC_000322	0	0.0622035	5.73054	3.36123	51.3772	56.378	38.1991	0.042657	0.56733	0.241853	2.07393	3.22291	40.0507	39.397
XLOC_000323	0.394643	0.374822	0.934616	0.505179	0.634702	0.551208	0.620672	0.36008	0.701669	0.650146	0.631374	0.789727	0.633433	0
XLOC_000324	0	0	0	0	0	0	0	0.480382	1.00592	1.48333	0.94915	1.04129	0.22143	0
XLOC_000325	0	0	0	0.201606	72.2687	92.0074	2.22082	0	0	0	0	0	0.188307	0
EMBMOT00000000739	0	0	0	0	0	0	0	0	0	0	0	0	0	0
XLOC_000327	3.03997	2.94452	2.83627	3.374	3.40311	1.36247	1.67882	0	0	0.254651	0	0	0.727527	0
XLOC_000328	5.5082	4.48862	4.12922	6.39506	5.82472	7.55918	4.42526	0.222008	0.0498317	0.486302	0.217634	0.843082	0.0735735	0.360317
XLOC_000329	0.0255274	0.0144702	0.0259621	0	87.7069	72.4724	0.13939	0.0396926	0.0641869	0.0140955	0	0	1.16997	92.9983
EMBMOT00000000806	0	0	0	0	0	0	0	0	0	0	0	0	0	0
XLOC_000331	0.931674	1.62602	0.925817	1.3905	1.27529	0.208588	1.22538	0	0.0705334	0.0540794	0	0	0	0
XLOC_000332	0	0	0	0	0	0	0	0	0	0.0357845	0.0915092	0.422053	2.50538	1.96411
XLOC_000333	0	0	0	0	0	0	0	0	0	0	0	0.586879	2.73501	0.390166
XLOC_000334	5.91922	9.77669	5.32561	4.26979	6.08525	5.66212	5.19063	3.7927	4.9298	9.42607	2.79438	6.50758	4.0697	3.01299
XLOC_000335	15.479	25.8666	18.1	12.6045	9.43873	7.65188	19.4676	5.17125	6.72321	4.02211	5.8099	1.8424	1.27824	0.408285
XLOC_000336	0.499962	0.393606	0.444335	0.301401	0.287409	0.225498	0.252045	0.0687371	0.0773752	0.125132	0.0758542	0.174925	1.33597	19.6535
XLOC_000337	0.0194396	0.105507	0.151861	0.139048	0	0.136858	0.100499	0.13946	0.530362	0.172593	0.168047	0.0697486	0.0889924	0.13911
XLOC_000338	0.0145214	0.035872	0	0.0362968	0.0623395	0	0	0.232814	0.241468	0.490308	0.5718	0.116617	0.284951	0.116293
EMBMOT00000003786	0	0	0	0	0	0	0	0	0	0	0	0	0	0
EMBMOT00000003274	0	0	0	0	0	0	0	0	0	0	0	0	0	0
EMBMOT00000005485	0	0	0	0	0	0	0	0	0	0	0	0	1.10663	0
XLOC_000342	1.53291	0.575805	1.37109	0.588008	0	0.890838	1.81473	3.82268	2.39539	0.332022	0.614419	0.314865	0	0
XLOC_000343	0.395561	0.120351	0.0539824	0.0608884	0	0.0903884	0.42281	0.0401329	0.0324495	0.110391	0.245078	0.489066	0.119503	0
XLOC_000344	1.0213	0.915119	0.708676	0.443802	0.769263	0.57139	0.142624	0.420988	0.212889	0.399671	0.457916	0.197969	0.120934	0.592258
XLOC_000345	0	0	0	0	12.0096	4.87268	0	0	0	0	0	0	0	0
XLOC_000346	0.0507209	0.0287511	0.209251	0	21.6455	10.6453	0	0	0.0476444	0.0244458	0.125027	0	0.240042	0
EMBMOT00000004702	0.982986	0.86728	1.5137	3.71318	3.27889	0.860599	1.34188	0	0	0	0	0	0	0
XLOC_000348	0.432531	0.633446	0.484186	0.304901	0.20879	0.137001	0	0.106225	0.393469	0.43129	0.26076	1.33429	0	0
XLOC_000349	0.810147	0.419208	0.988346	0.686365	0.964504	2.4576	0.870074	0	0	0.12079	0.181859	0.150963	0	0
XLOC_000350	3.81725	2.46452	1.42917	1.90505	0.410222	0.554949	1.25912	2.4019	6.46679	6.61219	3.23542	9.6124	1.4235	1.74286
XLOC_000351	0.0965821	0.119293	0.734414	0.132928	1.51695	4.59017	0.83818	0.0694667	0	0.15515	0.485844	1.35734	0.473805	2.3204
XLOC_000352	0.72917	0.78929	0.862481	0.786971	0.872478	0.56406	1.13759	0.303391	0.294661	0.915155	0.556438	1.38165	0.865389	0.19683
XLOC_000353	0.352196	1.10878	1.35576	0.742149	0.270699	0.55478	0	0.206583	0.349634	0.0488916	0	0	0	0
XLOC_000354	0.600448	1.1774	0.750857	1.61974	1.9624	2.3167	0.797265	0	0	0.312237	0.153326	1.3833	1.01402	0
EMBMOT00000006227	0	0	0	0	0	0	0	0	0	0	0	0	0	0
XLOC_000356	2.79054	5.7319	6.09514	4.14298	3.16342	1.77466	4.60257	1.39963	2.64114	0.752359	8.10182	2.236	0.691604	0.159271
XLOC_000357	0.835764	0.661028	0.584881	0.350158	1.14483	0.881082	0.578582	0.0479517	0.0444046	0.224113	0	0.13385	0	0.800867
EMBMOT00000005372	0	0	0	0	0	0	0	0	0	0	0	0	0	0
XLOC_000359	19.7955	16.7865	12.0768	16.9784	5.46781	2.81751	7.3287	18.0289	16.6945	14.1523	12.132	11.868	2.80265	1.87858
XLOC_000360	0.156101	0.346873	0.193031	0.120715	0	0	0	0.139917	0.23334	0.285052	0	0	0.215136	0
XLOC_000361	0.523411	0.363024	0.576781	1.32676	1.05009	0.807522	0.610725	0.124916	0.420647	0.142617	0.314028	0	0	0
XLOC_000362	1.53802	1.41566	1.61041	1.49936	0.867451	0.725136	0.921728	0.988985	1.49311	1.51457	1.2064	1.10494	1.03249	0.115986
XLOC_000363	0	0.0339254	0.0296202	0.0367927	1.54928	1.19031	0	0	0	0	0	0.0536702	0	0.214085
XLOC_000364	0.598425	0.469957	0.333251	0.794393	0.726417	0.100109	0.735132	0.386803	0.456805	0.634767	0.405677	1.42856	1.26877	3.05269
XLOC_000365	1.13942	1.14638	1.23771	2.74551	1.92769	2.66358	1.35139	1.15034	1.08813	1.74032	1.46891	1.93441	2.75953	2.10441
XLOC_000366	0.405871	0.210335	0.334456	0.0894407	0	0.0670847	0.197049	0	0	0.0721041	0	0	0	0
XLOC_000367	0.0603196	0.187281	0.0650003	0.392196	0	0	0.174493	0.359686	0.321405	0.198282	0	0.242204	0.147956	0
XLOC_000368	0	0	0	0	0	0	0	0.63128	0.136248	0.837766	0.534277	0	0	0
XLOC_000369	0	0	0	0	2.79051	1.93901	0	0	0	0	0	0	0	0
XLOC_000370	0.143405	0	0	0.0870202	0.196872	0	0	0.952386	0.139128	0.152589	0	0	0.356722	0.557616
XLOC_000371	4.64094	5.67383	4.16374	3.57629	2.09239	2.06954	2.45972	2.00319	3.43381	7.12116	1.44086	0.398323	1.42741	0.113491
XLOC_000372	6.34892	5.53098	4.00758	3.61648	1.56952	0.538924	2.44551	0.503881	0.551196	0.640412	0.857075	0.707184	0.0863997	0
XLOC_000373	0.14916	0.0276653	0.150311	0.115134	0	0.170916	0	1.49681	1.69627	0.424333	2.11669	0	1.4688	0.737769
XLOC_000374	0.542185	0.425979	1.37583	0.630515	1.68791	0.951151	0.595457	0.0555191	0.0256089	0.0150536	0	0	0	0.103028
EMBMOT00000002403	0	0	0	0	0	0	0	0	0	0	0	0	0	0
EMBMOT00000001337	0	0	0	0	0	0	0	0	0	0	0	0	0	0
XLOC_000377	0	0	0.0281668	0	0	0	0	1.08446	1.98013	2.1202	0.657432	0.524775	0.0641141	0
XLOC_000378	0.628669	0.395418	1.42173	0.606626	0.200264	0.367541	1.07958	1.09433	1.76433	0.361276	0.121839	0	0	0
XLOC_000379	0.0588817	0.0249083	0	0.049059	0	0.0728278	0	0.961875	0	0.186255	0.153788	0.0788101	0	0
XLOC_000380	1.63166	1.11887	0.84624	0.356918	0	0	0	0.406917	0.302266	0.31726	0	0	0.166072	0.519197
XLOC_000381	0.857869	0.51191	0.712319	0.964579	0.0991487	1.39231	0.668115	1.15429	0.659541	0.226042	0.627833	0.0927373	0.349949	0.554879
XLOC_000382	12.1624	14.5213	14.0001	17.9797	15.3148	15.4782	13.6385	9.45109	11.9335	11.0605	11.1599	12.734	11.2327	12.9024
XLOC_000383	1.10141	0.555436	0.846556	0.764613	0.788296	0.416346	0.989851	0.0352336	0	0.0750725	0.103447	0.171745	0.109565	0
XLOC_000384	0.623499	0.754081	1.28093	1.53791	16.0774	10.7542	2.56273	0.645669	0.415913	0.704061	0.47393	0.993918	1.7851	3.02564
XLOC_000385	15.7174	22.6225	30.5042	39.5562	42.7473	53.495	46.6587	12.8617	15.9357	34.71	36.3759	28.3102	85.0384	44.8611
EMBMOT00000002057	1.58618	2.99834	2.44256	0.467733	0	0	0	0	0	0.191122	1.66568	0.751383	1.83599	1.49859
XLOC_000387	4.11347	0.501121	0.128947	0.145444	0.249799	0.661046	0	4.30965	9.03723	0.748957	3.15812	1.16823	0	0
XLOC_000388	256.41	210.859	246.411	298.184	290.894	463.113	504.582	148.872	120.989	61.8467	130.111	68.658	100.47	64.8205
XLOC_000389	1.42536	1.08008	0.527808	0.12106	0	0	0.280215	0.518065	0.675601	0.600807	0.107779	0.972378	0	0
XLOC_000390	0.476564	0.29832	0.32599	0.186384	0.211294	0.106696	0.391748	0	0.153232	0.0870165	0.125776	0.217506	0.066434	0
XLOC_000391	0.249917	0	0	0.122506	0.300395	0.0865475	0.269896	0.0335526	0.0621413	0.0714676	0	2.52873	1.19497	3.54907
XLOC_000392	0	3.10139	11.9489	2.18828	6.58853	7.55358	28.2534	0	0.226065	0	0.252723	0.456012	0	0
EMBMOT00000003736	0	0	0	0	0	0	0	0	0	0	0	0	0	0
XLOC_000394	0.343198	0.490774	0.622028	0.208754	0.252281	0.107849	0.316785	0.0451037	0.0909647	0.111845	0.101965	0	0	0
XLOC_000395	5.01742	11.4113	18.9754	9.85594	15.8012	12.0491	14.6086	6.08534	4.38137	11.167	18.188	10.1387	19.7529	6.59381
XLOC_000396	7.39324	5.59334	3.55234	1.54675	0.693544	0.203039	1.49097	4.7501	5.16234	6.35967	2.62288	3.82864	0.511293	0
XLOC_000397	0	0	0	0	0.225496	0.292357	0	0.0377801	0	0	0	0	0.403659	11.9887
XLOC_000398	5.8106	1.67002	2.33021	2.47471	11.2986	8.75189	2.54062	0.048591	0.0224983	0.552677	0.714105	0.678171	0.767733	4.19299
XLOC_000399	0.18957	0.417117	0.245498	0.292935	0.178132	0.701311	0.242015	0.16629	0.278399	0.213896	0.0620574	0.559879	0	0
EMBMOT00000005424	0	0	0	0	0	0	0	0	0	0	0	0	0	0
XLOC_000401	0.610751	0.27327	0.265466	1.00504	0.313726	0	0.281873	0.230615	0.275269	0.23479	0.162625	0.391253	0.244303	0.390166
XLOC_000402	0.462827	0.356483	0.718567	0.349599	0.55107	0.450105	0.674103	0	0.0258678	0.0595001	0.0864266	0.155947	0.190528	0.155514
XLOC_000403	2.12873	0.92874	0.976909	1.20381	1.38582	1.13324	2.61022	1.00492	0.900338	0.900709	1.68032	0.301926	0.770455	3.61305
XLOC_000404	0.410881	0.196731	0.342295	0.0482733	0	0	0.202925	0.306819	0.256705	0.41753	0.229017	0.140834	0.355568	0.280886
XLOC_000405	0	0	0	0	0	0	0	1.03642	0.415752	0.249293	0	0	0	0.135396
XLOC_000406	1.29486	1.45127	1.24453	0.803345	1.12975	0.737245	0.375461	0.517226	0.582045	0.60892	0.56188	0.260578	0.882545	0.519709
XLOC_000407	0.847295	0.387834	0.660388	0.31939	0.706097	0.630393	0.238382	0.451868	1.99376	1.92925	0.510238	1.26839	0.759056	2.19977
XLOC_000408	14.0059	14.7166	15.3226	12.9484	19.3307	22.4864	12.9513	26.8958	17.1021	10.2527	17.0213	7.69641	11.5713	9.29968
XLOC_000409	0	0	0	0	0	0	0	0.370544	0.165554	0.321956	0.31259	0.124758	0	0
XLOC_000410	0.0555083	0	0	0	0	0	0	0.959864	0.098733	0.217393	0.129546	0	0	0
XLOC_000411	0.777964	0.670047	0.622325	0.670418	0.236042	0.46194	0.411844	0.0341328	0.221255	0.52705	0.21121	0.571657	0	0
XLOC_000412	0.959319	0.613802	0.545545	0.208937	0	0	0.48362	1.53029	0.83449	2.00259	0.558044	2.68514	3.72698	0
XLOC_000413	7.17551	5.80421	6.72913	8.22394	5.57322	10.0271	11.7783	1.64278	1.83393	1.93952	1.94324	1.27157	1.34636	1.44919
XLOC_000414	0	0.0365991	0	0	0	0.10701	0	0.670501	0.803697	0	0	0	0.443248	0
EMBMOT00000000341	0.187128	0	0	0	0.529093	0.737169	0	0	0	0	0	0	0	0
XLOC_000416	3.4785	2.33993	0.637011	0.564822	0.412037	0.844444	0.843125	0.240087	0.0970614	0.159678	0	0	0	0
XLOC_000417	0.422376	2.10383	5.28459	4.2084	0.900579	0.426249	1.59989	1.38374	1.52744	2.85276	9.86553	1.49898	3.16654	0.221454
XLOC_000418	0	0	0	0	0	0	0	0.0520047	0.192631	0.511915	0	0.290326	0	0
XLOC_000419	0.393254	0.163641	0.466656	0.39645	0.348968	0.764796	0.378068	0.0235001	0	0.124088	0	0	0	0.13083
XLOC_000420	0.444184	0.474865	0	0.136746	0.859267	0.418516	0.316522	1.34055	1.05464	0.623875	0.550408	0	0.817051	0
XLOC_000421	0.0497094	0.057947	0.415865	0.375549	10.189	51.8114	18.4575	0.11594	0	0.0274482	0.104401	0.0941904	0.47561	2.44215
XLOC_000422	0.121193	0.136138	0.247671	0.196566	1.25015	0.85891	0.64959	0	0	0	0	0	0	0
XLOC_000423	0.306031	0.368413	0.362167	0.310028	0.08551	0.750177	0.0874868	0.323493	0.39222	1.11544	0.617389	0.667896	0.680788	1.08989
XLOC_000424	0.0140746	0	0	0	7.08556	11.1907	0.32572	0.0695638	0	0.0164689	0	0	0.906779	9.58075
XLOC_000425	0.183723	0.211483	0.0347544	0.203942	0	0.116386	0.0907363	0.441754	0.532373	0.35504	0.180561	0.377838	0.153874	0.376789
XLOC_000426	0.152555	0.218312	0.548616	0.887783	5.1281	7.89224	1.78957	0.787756	0.264545	0.277654	0.481651	1.12371	3.57726	5.54399
XLOC_000427	0	0.0477125	0	0	0	0	0	0.634197	1.15132	1.1311	0.294584	0.905777	1.92614	0
XLOC_000428	0.0344503	0	0	0.0861099	0	0	0	0	0.321237	0.673651	0.0766629	0.27666	0.867494	4.96605
XLOC_000429	2.93061	3.18178	1.59517	2.23522	1.83618	2.37112	4.5523	2.15038	1.8321	2.53742	2.56652	4.51343	0.563647	0
XLOC_000430	0.0564146	0	0.0362145	0	1.15243	0.89981	0	0.0795387	0.0668967	0.0393237	0.0812798	0	0.0860865	0.403703
XLOC_000431	0.97566	0.942306	1.54944	0.848171	0.779091	0.608995	0.633044	0.0901325	0.0728767	0	0.121744	0	0	0
XLOC_000432	0.0291594	0.158261	0	0	0.111856	0	0	0.643905	0	0.624225	0.0680527	0	0.133489	0
XLOC_000433	2.78455	1.96201	2.58072	3.00628	4.65555	4.2483	2.42513	0	0	0.0480964	0.0666271	0.240443	0.220319	0.119887
XLOC_000434	0.736405	0.822747	1.36921	0.577313	0.697687	1.03957	1.09509	0.420749	0.352705	0.594415	0.873445	0.760019	1.14307	0.909491
XLOC_000435	0.229874	0.28621	0.292566	0.170343	2.13833	1.91518	0.0961384	0.157312	0	0.0728301	0	0	0.0815174	0.399221
XLOC_000436	0	0	0	0	0	0	0	0	0	0.510991	0	0	0	1.60291
XLOC_000437	0	0	0	0	0	0.0697537	0.102444	0.185699	0.141254	0.201565	0.243262	1.49307	1.48824	1.41802
XLOC_000438	0.628234	0.11723	0.204554	0.249248	0	0.176088	0.274562	0	0	0	0	0	0	0
XLOC_000439	0.646151	0.191828	0.451609	0	0.145047	0	0	3.13532	1.73986	1.92643	1.37471	1.64789	0	0
XLOC_000440	0.278643	0.315157	0.425307	0.197384	0.190211	0.403761	0.689137	0.401446	0.118551	0.13273	0.0331328	0.0597845	0	0.357711
XLOC_000441	0.301171	0.183222	0.0330544	0.235025	0.106208	0	0.345193	0.926851	0.198695	0.342112	0.171729	0.119786	0.30567	0.119453
EMBMOT00000004673	0	0	0	0	0	0	0	0	0	0	0	0	0	0
XLOC_000443	0.807678	0.804446	0.766565	0.622844	0.268112	0.272246	0.679552	1.01058	1.35678	0.191939	0.53403	0.282974	0.481397	0
EMBMOT00000005494	0	0	0	0	0	0	0	0	0	0	0	0	0	0
XLOC_000445	0.0962997	0	0	0	0	0	0	1.30713	1.27843	0.56341	1.22036	0.386677	0.493361	0.771206
EMBMOT00000001852	0	0	0	0	0	0	0	0	0	0	0	0	0	0
XLOC_000447	2.06056	3.64681	3.77017	1.82093	5.16331	6.66849	4.28676	0.274201	0.295817	1.07158	0.797505	1.48755	2.75431	3.56021
XLOC_000448	0	0	0	0	0	0	0	0.387118	0.655297	0.257931	0	0	0	0.115986
XLOC_000449	0.084802	0	0.0443404	0.0550773	0.0565737	0.231889	0	0.0287827	0.0266536	0.189876	0.089052	0.160685	0	0.320477
XLOC_000450	0	0	0	0	0	0	0	0.140166	0.43266	0.948172	0	0.782505	0.318674	0
XLOC_000451	0	0	0	0	0	0	0	3.48216	0	0	0	0	0	0
XLOC_000452	9.61458	19.1722	35.9826	33.4432	21.0914	10.2574	53.7438	1.04346	1.02798	0.226094	10.8385	4.23857	2.76184	0
XLOC_000453	0.0712911	0.0808436	0.207877	0	0	0.501903	0	0	0.0424292	0.851833	0.249571	1.02316	9.27364	36.2213
XLOC_000454	0.114677	0.0425392	0.152646	0	0	0	0	1.90707	1.29327	0.455105	0.0788062	1.13758	1.44374	0.283605
XLOC_000455	0.16575	0.293778	0.525139	0.124052	0.135744	0	0.277764	0	0.0213177	0.165828	0	0	0	0
XLOC_000456	0.476233	0.786457	0.559738	0.262535	0.254764	0.195915	0	0.0421926	0.170187	0.202147	0.29485	0.308499	0	0
XLOC_000457	0	0	0	0	0	0	0	0.0829005	0.0715689	0.05887	0.868061	0	1.48468	0
XLOC_000458	0.105762	0.110267	0.0962506	0.219133	0.667067	0.392894	0.422685	51.6774	14.4078	23.1752	110.362	0.821388	7.69625	27.6156
XLOC_000459	0.304146	0.331169	0.386859	0.198816	0.166435	0	0.255424	407.638	494.864	319.588	456.784	263.482	185.593	45.0194
XLOC_000460	0.0731721	0.152985	0.231872	0	0.07626	0.135894	0	0.0548199	0.0709899	0.246432	0.164988	0.427972	0.178154	0.142261
XLOC_000461	1.24663	0.76944	0.501271	0.319428	0.196611	0	0.445202	0.278528	0.153407	0.226927	0.0803913	0.185388	0	0.739492
XLOC_000462	0	0	0	0	0	0	0	0.600165	0.426322	1.12344	0.48394	0.214449	0.634565	0.570275
XLOC_000463	0.162565	0.309856	0.481878	0.177961	0.216434	0.192465	0.0980177	0.170594	0.0225678	0.0173032	0.0442483	0.0680264	0.0831109	0.407025
XLOC_000464	2.08962	4.34973	4.53789	4.94416	6.80253	6.77006	3.94677	6.69782	8.81903	4.99281	3.65574	2.29324	6.67886	7.3688
XLOC_000465	1.57912	3.67402	3.214	2.60509	2.05845	1.13083	0.696696	2.24781	3.26309	3.43508	2.6677	1.32969	0.603834	1.20545
XLOC_000466	0.0945691	0.0923719	0.0641196	0.119077	0.06386	0.234403	0.0860643	0.217094	0.13826	0.356677	16.6049	17.0232	27.8287	10.126
XLOC_000467	2.13587	2.42285	1.67494	1.83496	0.649677	0.29822	0.531757	0.0725097	0.193273	0.0671392	0.0740969	0.0615086	0.0784789	0
XLOC_000468	0.125704	0.0531758	0	0.220074	0	0.47602	0	0.0690328	0.390715	0.140855	0.202682	0.504746	0.420225	0
EMBMOT00000001403	0	0	0	0	0	0	0	0	0	0	0	0	0	0
XLOC_000470	11.5241	14.5392	15.7317	12.9442	20.2599	22.6462	17.4155	3.87356	4.42204	1.98496	7.07989	5.97228	4.64616	1.70163
XLOC_000471	0.295931	0.083676	0.0710514	0.0907479	0	0.252199	0	0	0	0	0	0	0	0
XLOC_000472	0.161576	0.14696	0.0650003	0.31681	0.255825	0.118811	0	0.136458	0.120071	0.233572	0.560234	1.93763	56.8321	61.1074
XLOC_000473	0.484617	0.194247	0.658781	0.412661	3.14562	2.82633	0.718655	1.89481	0.954246	0.676922	1.18443	0.498763	1.96916	2.70005
XLOC_000474	1.20678	3.02317	4.8821	5.83932	1.95297	0.923879	2.74562	0	0.473042	1.38823	3.20426	0.190552	0.243126	0
EMBMOT00000001553	0	0	0	0	0.80333	0	0	0	0	0	0	0	0	0
XLOC_000476	0.896833	0.599482	0.981669	0.2888	0.581298	0.431775	1.50885	0.168566	0.248143	0.440736	0.580349	0.149597	0.182769	0.596725
XLOC_000477	0.0173856	0	0.101389	0.116492	0.0439247	0.237686	0	1.77746	1.61992	2.77642	4.15993	0.561411	4.12702	2.48823
XLOC_000478	0.225789	0.487342	0.0848033	0.054156	0.504722	0	0.113827	0	0.0524155	0.0661361	0	0.394992	0.19731	0.157558
XLOC_000479	0	0.0243284	0	0.153455	0	0.0711322	0	0.851803	0.535398	0.484166	0.463645	0.538826	0.196426	0.307046
XLOC_000480	0.040862	0	0	0	0	0	0	0.105047	0.145915	0.37292	0	0.293223	0.716486	3.5089
XLOC_000481	4.53633	5.12093	2.40537	3.46247	1.34713	0.6834	1.37827	4.71777	4.0767	2.85743	2.98438	2.86966	0.292165	0
EMBMOT00000004541	0	0	0	0	0	0	0	0	0	0	0	0	0	0
XLOC_000483	0	0	0	0.0845683	0	0	0	6.13809	8.12248	2.42069	0.4577	5.05782	0.629588	0.492075
XLOC_000484	0.313236	0.369439	0.524195	0.204293	0.215341	0.178708	0.524921	0.0466648	0.0602009	0	0.0394943	0	0	0
XLOC_000485	1.38557	2.51418	2.43725	1.54306	2.74564	3.22418	1.56757	0.229112	0.340641	0.461812	0.736917	0.846164	1.48994	1.68763
XLOC_000486	0	0	0.125624	0.0718334	0.0812569	0.113213	0	0.472766	0.974684	0.558265	0.0750599	0	0.588934	0.460301
XLOC_000487	0.118186	0.389271	1.90386	2.00056	1.67082	0.155194	1.59548	0	0	0	0.102893	0	0	0
EMBMOT00000002809	0	0	0	0	0	0	0	0	0	0	0	0	0	0
XLOC_000489	0.022044	0	0.174603	0.157677	4.47969	1.98242	0.227926	0.0566702	0.0524782	0.0201181	0	0	0	0
XLOC_000490	0.30395	0.448468	0.663105	0.590424	0.695453	1.04881	1.05761	0.162944	0.698354	0.587607	0.509912	0.672839	0.906705	0.975957
XLOC_000491	0.252339	0.320655	0.200508	0.0919789	0.183032	0.217444	0.212901	0.0264672	0.0490187	0.0430583	0.040944	0.147758	0	0
XLOC_000492	0.0439827	0.244047	0.128249	0.103209	0.925916	1.85884	0.227382	0.412173	0.156762	0.335738	1.12728	0.157808	2.45702	1.41633
XLOC_000493	0.82661	0.434304	0.235377	0.525839	0.49611	0.113048	0.352537	0	0	0	0	0	0	0
XLOC_000494	0.220573	0.0985428	0.17779	0	0	0	0	0.804463	0.388275	0.393508	0.411196	0.195434	0	0.129927
XLOC_000495	0.493748	0.381828	0	0	0	0.282882	0.882159	0.628006	1.82223	0.601761	0.567887	0.306119	0.390578	0
EMBMOT00000002468	0	0	0	0	0	0	0	0	0	0	0	0	0	0
XLOC_000497	0.324713	0.389532	0.343026	0.369217	0.299964	0	0.610074	0.104796	0.105216	0.297651	0.124119	0.0705674	0.0862153	0.281486
EMBMOT00000002013	0	0	0	0	0	0	0	0	0	0	0	0	0	0
XLOC_000499	0.0572322	0.126332	0.226659	0	0	0	0.295879	0.0842543	0.101799	0.0598404	0.534277	2.66951	0	0
XLOC_000500	0	0	0	0	0.138343	0	0	9.78513	0	0.377077	0.215136	0	0.474269	0
XLOC_000501	0.040592	0.0896009	0.0803791	0	0	0.134587	0	0	0.41042	0.77329	0.161431	0.58257	0.557477	0.580952
XLOC_000502	0.167983	0.177698	0.175712	0.168431	0.297176	0.241654	0.0927684	0.636563	0.416383	1.09439	1.1666	1.35205	12.1415	1.28409
XLOC_000503	0	0	0	0	0	0	0	0.107883	0.303145	0.0938842	0.0883148	0	0.746462	0
XLOC_000504	0.283783	0.295692	0.674812	0.265108	0.193396	0.46763	0.197867	0.0491965	0.0683361	0.137519	0.210091	0.205987	0.0876062	0
XLOC_000505	1.23526	0.473394	0.107646	0.242835	1.5259	0.562963	0	0	0	0	0	0	0	0
XLOC_000506	0	0.0358346	0	0.082117	0.0843482	0	0	1.9575	1.24794	1.19895	1.31303	0.119786	1.83402	0.955624
XLOC_000507	3.04086	3.34985	1.73749	0.807676	1.19869	0.745232	0.619807	1.08626	1.20895	0.662275	0.347914	0	0	0
XLOC_000508	1.17393	0.786511	0.645614	0.475397	0.372325	0.372291	0	0.276396	0.283252	0.746421	0.676859	0.394756	0.653744	0.39366
XLOC_000509	0	0	0	0	0	0	0	14.1796	0.720824	1.08339	1.08311	0.124523	0.622028	1.49013
XLOC_000510	0	0	0	0	0.0443853	0	0	0	0	0.0183686	0.653065	4.09715	3.38313	0.125716
XLOC_000511	3.12131	1.51861	1.9215	1.32787	2.1322	0.424389	3.47257	5.79704	4.26115	5.35793	11.8731	19.4039	1.13248	0.123249
XLOC_000512	1.6739	1.32475	3.20314	4.15251	13.5999	15.9392	12.2297	3.22913	2.22306	5.45405	8.6383	18.755	64.0597	123.822
XLOC_000513	0.227336	1.65448	6.33722	9.51072	11.2619	20.7869	11.1721	1.37899	0.606129	0.438272	0	0.43076	0.537943	0.859128
XLOC_000514	0.0728518	0.0206479	0.0761839	0.0902809	0.0737923	0.334641	0.0994501	0.0247267	0.160283	0.205903	0.465661	0.276082	1.29105	0.688289
XLOC_000515	0.0431082	0.0244422	0.0426808	0.106032	0.0826819	0	0	0.118873	0.102333	0.230708	0.136022	0.618683	0	0.308482
XLOC_000516	0	0	0	0	5.29048	5.32218	0.103333	0	0	0	0	0.0717155	0.17912	0.286065
XLOC_000517	0.236216	0.187169	0.0723551	0.0881643	0.0949239	0	0.58271	0.632152	0.378864	0.524997	0.836349	0.808828	0	0
EMBMOT00000004528	0	0	0	0	0	0	0	0	0	0	0	0	0	0
XLOC_000519	0.589182	0.370796	0.424706	0.234486	0.0500109	0	0.409337	0.58564	0.20014	0.175744	0.40728	0.355111	0.0867709	0
EMBMOT00000004629	0	0	0	0	0	0	0	0	0	0	0	0	0	0
XLOC_000521	0	0.0616222	0.795778	0.667099	27.7973	32.1474	5.63922	0	0.102116	0.269606	0.456634	6.59157	17.9895	37.7963
XLOC_000522	0.0332343	0.0188388	0.136155	0	0.31365	0.472721	0	0.241991	0.553501	0.664045	0.697998	0.881623	1.08053	3.01431
XLOC_000523	0	0.0205487	0	0	0	0	0	1.84326	0.344128	0.567745	0.778485	0.650164	0.98137	4.79785
XLOC_000524	0.755988	0.579713	0.626205	0.946688	0.890372	0.69434	0.207567	1.27653	1.69602	2.37286	0.480698	1.15245	1.90651	1.00559
XLOC_000525	0.424442	0.332561	0.792987	2.09325	12.2595	17.7913	5.45017	0.651933	0.240771	0.714964	1.2181	1.30934	5.05163	8.55962
XLOC_000526	1.08514	1.05039	0.428311	0.415836	1.31956	0.734858	0.447292	0.835038	0.308372	0.77391	0.732987	0.155215	0.387673	0
XLOC_000527	0.100004	0.0800839	0	0.0917583	0	0	0	0.150822	0.331775	0.117016	0.844867	0	0.32706	0
XLOC_000528	1.04342	0.628987	0.173722	0.207298	0.180291	0.0627986	0.184459	0.727923	0.180378	1.16232	0.997756	0.448066	0.159873	0
XLOC_000529	0	0.019431	0.0348626	0	0.643668	0.378642	0	0.612557	0.601633	0.345191	0.926446	1.29905	0.0793554	0.518177
XLOC_000530	2.03056	1.98997	2.08339	3.80306	4.86472	4.29205	2.43399	2.16428	1.35826	2.25567	1.5176	1.68924	3.0398	3.8504
XLOC_000531	0.282433	0.391784	7.21288	4.41768	26.1487	38.3093	15.3313	0	0	2.53191	1.17198	11.6536	27.2968	71.2434
XLOC_000532	0	0	0.0559695	0.0695224	1.86977	2.50018	0.730622	0	0.251375	1.23819	0.909022	4.05655	49.3865	83.9396
XLOC_000533	1.03304	1.09279	0.962322	0.900084	1.76039	1.29187	0.285249	1.37965	0.688483	1.06678	0.605742	0.593907	0.505179	0.394839
XLOC_000534	0.0340937	0.0204769	0.0745158	0.046924	11.9999	14.9049	0.493132	0.0280848	0	0.052232	0.0758693	0.068449	0	0
XLOC_000535	1.82436	1.24326	1.17229	1.06099	0.84948	0.863369	0.843125	1.54226	1.23741	1.6016	0.957131	1.43036	0.891373	1.42639
XLOC_000536	0	0	0	0	0	0	0	3.09154	2.90232	3.53276	3.00744	1.09746	1.05018	1.64161
XLOC_000537	0.137335	0.158669	0.0948935	0.110055	0.124492	0	0	0.435239	0.701163	0.0964901	0.574991	0.176796	0.451149	0.35261
XLOC_000538	0.876123	0.789213	0.632593	0.706175	1.14179	0.769148	0.885804	0.944546	0.575671	0.280868	1.44491	0	0.0834543	1.08989
XLOC_000539	0	0	0	0	0	0	0	0.547763	1.45247	1.1668	1.07232	1.28392	1.34195	1.28035
XLOC_000540	0.799705	0.805521	1.78339	2.5965	11.8136	11.0237	3.14433	0	0	0	0	0	0	0
XLOC_000541	1.22443	1.17483	1.04132	1.4255	0.907181	1.00823	0.737123	1.16954	1.46116	1.46756	1.17865	0.51158	0.567672	0.510159
XLOC_000542	0.299803	0.315877	0.0784313	0.0500868	0.181009	0.0716806	0	0	0	0.0212913	0	0.219188	0	0.14572
XLOC_000543	1.93953	2.71392	3.72345	2.28682	4.35777	4.24034	4.38496	0.265785	0.894874	0.973074	0.333281	0.622485	0.955741	2.20713
XLOC_000544	0.570994	0.681119	0.313331	1.00254	0.203616	0.094564	0.138882	0	0.0477833	0	0.0626958	0	0	0
XLOC_000545	0	0	0	0.043928	0.603569	0.326054	0	0	0.0702323	0.0179495	0.0391087	0.211702	0.176252	0.985201
XLOC_000546	3.85807	5.51256	3.52193	2.00719	1.70426	2.64235	5.54989	0.390969	0.287147	0.114302	0.941865	0	0	0
XLOC_000547	0.283795	0.384757	0.0845004	0.0980013	0	0	0	0	0.31337	0.251933	0.348999	0.157433	0.192342	0
XLOC_000548	0.352127	0.434961	0.470499	0.212406	0.0558276	0	0.228473	0.308791	0.170515	0.112582	0.0439387	0.0792826	0	0
XLOC_000549	0.290522	0.129474	0.339006	0.0711595	0.332934	0.293683	0	0.037187	0	0	0	0	0	0.207027
XLOC_000550	0	0	0.104862	0.260509	0	0.361993	0	0.447976	0.535432	1.56862	1.12617	0.760019	0.484855	0.378954
XLOC_000551	0.089605	0.133671	0.234954	0.213643	0	0	0.154414	0.0823631	0.248867	0.370248	0.059392	0.535832	0	0.213738
EMBMOT00000003548	0.245717	0.263743	0.486561	0.548807	0	0	2.54062	0	0	0	0	0	0	0
XLOC_000553	0.114246	0.347808	0.286212	0.625577	0.715556	0.787685	0.540097	0.176753	0.161236	0	0.0487634	0.0749679	0	0.149519
XLOC_000554	0.450992	0.565666	1.33881	0.433988	0.288042	0.218176	0.534042	0.220167	0.417502	0.43953	0.646494	0.370637	0.551418	0.591373
XLOC_000555	0.238945	3.34119	6.5801	17.0565	4.9058	2.48445	8.9731	1.23833	2.60803	1.41804	2.36089	1.28214	1.83982	0
XLOC_000556	4.83988	5.57486	4.35531	5.41826	4.53322	2.53797	5.49453	1.33793	1.96773	3.31062	1.88964	2.44629	0.795032	0.717498
EMBMOT00000001333	0	0	0	0	0	0	0	0	0	0	0	0	0	0
XLOC_000558	0.236763	0.424885	0.413356	1.42579	0.586922	0.873262	0.366435	0	0	0.0323437	0	0	0	0
XLOC_000559	0.161328	0.0353859	0	0.0810887	0.126463	0.109307	0.170435	0.254255	0.2544	0	0.0655544	0	0.446357	2.59506
XLOC_000560	1.04992	1.30439	8.01952	12.7568	11.794	10.9644	10.8857	1.75296	2.31976	11.0206	17.0495	21.9545	81.2354	100.195
XLOC_000561	2.15166	2.851	2.92703	3.48978	3.50129	3.09534	2.35104	6.15927	4.79256	2.68059	4.77907	2.40866	2.13891	2.01456
XLOC_000562	0	0	0	0	0	0.284522	0	4.68061	6.18316	2.15287	5.84776	0.290007	0.370021	0
XLOC_000563	0.370819	1.09358	1.58489	2.37353	0.481242	1.29231	0.738552	1.82163	2.0061	2.18356	15.1029	5.46743	2.52343	0
EMBMOT00000001125	0.209418	0.237478	0	0	0	0	0	0	0	0	0	0	0	0
XLOC_000565	0	0	0	0.0823211	0	0	0	0.0542597	0.175487	0.13455	0.758355	0.79346	0.323135	2.11002
XLOC_000566	0.148723	0.208481	0.309405	0.149119	0.160552	0.111846	0.164264	3.76161	7.3894	20.0825	8.12238	6.27016	27.4063	22.2825
XLOC_000567	16.3881	17.9193	14.4051	17.6075	14.8718	16.9891	13.4705	43.4815	49.3261	34.0006	40.5185	30.5962	20.2074	15.9336
XLOC_000568	0	0	0	0	0	0	0	5.62909	0	3.79303	4.03959	10.4129	0	1.03839
EMBMOT00000003333	0	0	0	0	0	0	0	0	0	0	0	0	0	0
XLOC_000570	0	0	0	0.0569455	0.413734	0.307048	0.23938	0.327856	0.384869	0.386893	0.254168	3.98724	2.81213	2.4851
EMBMOT00000000307	0	0	0	0	0	0	0	0	0	0	0	0	0	0
XLOC_000572	1.23788	0.866448	0.543518	0.965379	0.640733	0.304751	1.66312	0.557403	0.409341	0.408025	0.413149	0	0	0.657736
XLOC_000573	1.99528	2.14064	1.37912	1.54719	0.472692	0	0	0.197837	0.138871	0.189402	0.218321	0.167822	0	0
XLOC_000574	17.823	16.8224	10.8787	15.0096	33.7357	30.1825	14.5348	13.4743	12.2424	20.4161	13.5936	16.1399	22.5695	36.7332
XLOC_000575	6.74472	5.70941	4.36706	9.4105	9.75572	10.7588	7.1642	0.440827	0.159886	0.348021	0.357595	1.18737	0.181333	0.740046
XLOC_000576	0	0	0	0	0	0	0	0.332529	0.159534	0.521536	0.044418	0	0	0.6394
XLOC_000577	7.63733	5.6889	3.40598	7.03806	2.00956	2.06258	2.10084	6.32789	6.73282	3.82501	4.06085	2.62446	0.45718	0.290796
XLOC_000578	0.549006	0.618219	0.692331	0.354736	0.188694	0	0.096528	0	0	0	0	0	0	0
XLOC_000579	0.0759297	0.346736	1.93867	2.67181	5.05622	6.36191	3.73027	0.186394	0.219861	0.351466	2.78668	1.32943	0.854854	1.67462
XLOC_000580	0.573422	0.544892	0.309271	0.749806	0.0572696	0.0751569	0.234374	0.0333701	0	0.109463	0.180295	0	0.510039	0.811046
XLOC_000581	0.228784	0.37628	0.148417	0	0.21688	0.0668772	0.0982197	0.226883	0.271372	0.317492	0.359688	0.340833	0	0.543819
XLOC_000582	0	0	0	0	0	0	0	0	0.36867	0.201985	0	0.333387	0	0.221641
XLOC_000583	3.03898	2.97109	1.27962	1.21234	0.831501	0.419876	0.924982	0.624423	0.496929	0.366219	0.118592	0	0	0
EMBMOT00000005855	0	0	0.403297	0	0	0	0	0	0	0	0	0	0	0
XLOC_000585	9.73331	8.53328	4.81606	8.68985	3.08864	2.30647	4.71131	9.70762	7.79009	8.84374	7.90384	4.35967	3.18577	1.08689
XLOC_000586	2.30696	2.03861	1.31365	1.59975	1.56448	1.02615	1.00641	0.027803	0	0.0197403	0	0	0	0
EMBMOT00000005908	0	0	0	0	0	0	0	0	0	0	0	0	0	0
XLOC_000588	0.0776757	0	1.0328	0.796275	9.97155	14.8731	3.14581	0	0	0.0793335	0.172853	1.24758	5.08885	7.46469
EMBMOT00000005460	0	0	0	0	0	0	0	0	0	0.164689	0	0	0	0
XLOC_000590	0	0	0	0	0	0	0	0.109247	0.482461	1.12818	0	0.387811	0	0
EMBMOT00000005149	0	0	0	0	0	0	0	0	0	0	0	0	0	0
XLOC_000592	4.29659	4.56948	4.11614	3.32595	3.58346	2.84266	4.1192	16.4158	17.2578	10.7865	10.6357	7.65425	12.8459	6.6214
XLOC_000593	0.0516215	0	0	0	0	0	0	0.0425233	0.0687645	0.478867	2.0502	4.56012	0.512094	0.206702
XLOC_000594	3.23724	2.72013	1.57954	1.47585	2.31999	2.70329	2.55561	4.02839	2.31125	1.45595	1.90756	0.70946	0.622114	0.282996
XLOC_000595	1.04557	0.410791	0.99152	0.935162	0.903197	1.62195	0.523479	0.216924	0.200878	0.38759	0	0.242204	0.598381	0.483063
XLOC_000596	0.449436	0.240582	0.0395364	0.187409	0.100889	0.136483	0.412885	0	0.0237658	0.0937632	0.0862992	0.0716378	0	0
XLOC_000597	0.0490127	0	0.0970535	0	0.56404	0.162507	0	1.94708	0.17502	0.0447306	0	0	0.439225	0
XLOC_000598	0.761831	0.692914	0.718616	1.21865	1.48252	1.91781	0.5872	0.156604	0.337995	0.367091	0.282318	0.40753	0.757881	1.21919
XLOC_000599	0.340636	0.232479	0.182118	0.0524338	0.270164	0.316151	0.121367	0	0.0279438	0	0	0	0	0
EMBMOT00000001892	0	0	0	0	0	0	0	0	0	0	0	0	0	1.49859
EMBMOT00000000634	0.209418	0	0.829366	0	0	0	0	0	0	0.191122	0	0	0.958691	0
XLOC_000602	0.615163	0.536521	0.78536	0.387629	0.154689	2.2977	1.04238	0.170564	0.335998	0.157931	0.0801857	0.289373	0.361375	0
XLOC_000603	0	0.0867352	0.233425	0	0.452194	0.276635	0	0.101015	0.279568	0.205422	1.61696	0.704922	0.696623	0
XLOC_000604	0.569837	0.36913	0.480489	0.634064	0.367871	0.235894	0.346448	0.377929	0.225855	0.218711	0.044418	0.32059	0.204521	0.47955
XLOC_000605	0.358488	0.628285	0.722598	0.352948	0.757848	0.993122	0.576249	0.0273487	0.287466	0.477524	0.154177	0.999824	0.913837	1.3294
XLOC_000606	1.00964	0.915215	1.65567	1.03747	0.974545	1.02451	1.04352	0.248587	0.432198	0.321213	0.127381	0	0.27329	0.144443
XLOC_000607	330.108	117.424	71.2215	64.9424	44.0283	29.9492	72.6873	159.711	215.95	365.238	261.718	413.997	229.256	85.537
XLOC_000608	0.525107	0.251895	0.383565	0.219328	0	0.223754	0	0	0.740287	1.62104	0.413141	0	4.61706	0.468477
EMBMOT00000000151	0.209418	0.237478	0.414683	0	0	0	1.08265	0	0	0	0	0	0	0
XLOC_000610	0.135882	0.267562	0.187779	0	0	0.171616	0	2.7161	1.90977	0.643233	1.05363	0.874626	0.873802	1.74439
EMBMOT00000006257	0	0	0	0	0	0	0	0	0	0	0	0	0	0
XLOC_000612	1.18344	0.397837	0.30738	0.100637	0.716707	0.317217	0.349413	0	0.0536329	0.0411215	0	0.2425	0	0.322436
EMBMOT00000004470	0	0	0	0	0	0	0	0	0	0	0	0	1.07712	0
XLOC_000614	0.0662905	0	0	0	0	0	0	0.268008	0.906972	0.302495	0.263632	0	0.303471	0.474375
XLOC_000615	0.054974	0	0	0	0	0.0668772	0	0.157169	0.497258	0.66898	0.119896	0.2045	0.6921	0.407864
XLOC_000616	0	0.0378941	0.277714	0.252524	6.87085	44.7071	10.0384	0.259865	0.0627957	0.0691328	0.317381	0.12667	1.29295	4.04218
XLOC_000617	46.961	62.2928	51.6687	46.5029	29.1306	15.6288	32.9427	39.2726	56.1941	45.8282	56.6843	51.4828	8.61826	3.2805
XLOC_000618	0	0.122711	0.1621	0.130451	0.213252	0.0921607	0.1437	0.474856	0.577687	1.77133	1.27822	1.39623	0.636235	2.3869
EMBMOT00000005430	0	0	0	0	0	0	0	0	0	0	0	0	0	0
XLOC_000620	0.163065	0.0976545	0	0	0	0	0.222601	0.474935	0.051252	0.13506	0.513713	1.69939	0.188747	0
XLOC_000621	0	0	0	0	0	0	0	0.474982	0.934836	0.348943	0.769483	0.408579	0.582375	0
XLOC_000622	0.0416892	0	0.0923851	0	0	0.32846	0.241198	0	0	0.176518	0.0927719	0.334793	0.427164	4.00636
XLOC_000623	1.53917	0.545399	0.285831	1.05659	1.18319	0.908821	0.126693	2.84686	1.70595	2.7909	1.42368	1.23099	4.42558	9.1191
EMBMOT00000001405	0	0	0	0	0	0	0	0	0	0	0	0	0	0
XLOC_000625	1.28646	0.95731	1.40376	0.722479	0.286524	0.332671	0.977161	1.55969	0.539705	1.05795	0.658519	0.542537	0.511822	0
EMBMOT00000006209	0	0	0	0	0	0	0	0	0	0	0	0	0	0
XLOC_000627	0.523883	0.493535	0.301291	0.538039	0	0	0	0.192862	0.543065	0.620986	0.238392	0.348376	0.0851251	0
XLOC_000628	1.69025	0.282406	0.48411	0.204183	0	0	0	0	0	0	0	0	0	0
XLOC_000629	0.336074	0.685764	0.434468	0.134658	0.306507	0.628464	0.207793	0.859969	0.10751	0.475276	1.13449	0.793172	0.360193	0.57525
EMBMOT00000002987	0	0	0	0	0	0	0	0	0	0	0.488598	0	0	0
XLOC_000631	0.640706	0.468627	0.524821	0.787486	0	0.261899	0	0.0492477	0.296172	0.70001	0.523267	0	0.343344	0.548342
XLOC_000632	2.85665	2.68153	3.05217	2.50585	7.58136	7.53545	6.04909	0	0	0	0	0	0	0
XLOC_000633	0	0	0	0	0	0	0	0.0524074	0	0.0798392	1.06803	0	1.78725	0
XLOC_000634	2.04379	1.85411	2.45637	4.51753	3.25812	4.14602	3.44239	0.84621	0.766626	0.503756	0.826194	0.421605	1.13506	0.840868
XLOC_000635	1.31508	1.83443	1.57095	2.26303	0.804086	0.418518	1.25856	0	0	0	0	0	0	0.174209
XLOC_000636	0.0181158	0	0.0390431	0	0	0	0	0.0260596	0.120659	0.111015	0.0806268	0.145482	1.01698	0.145078
XLOC_000637	1.70541	1.65555	1.25153	0.908895	1.18359	1.3183	1.00605	1.50254	1.31717	0.69075	1.23134	1.18698	1.04257	0.557027
XLOC_000638	1.88228	1.48024	2.31384	1.63018	5.04065	7.43697	0	1.22595	0.335676	0.309547	0.13193	0.405655	0.517576	0.404528
XLOC_000639	0.151983	0.0630409	0.0550409	0.130451	0.283478	0.570016	0.1437	4.07459	0.611524	0.911034	0.655982	0.0997311	2.27964	1.59127
XLOC_000640	0.321132	0.334608	0.377691	0.203265	0.137783	0	0.335863	0.147267	0.128883	0.345004	0.0936007	0	0.189856	0.464898
XLOC_000641	0.451996	0.046384	0.328311	0.0469333	0.0530903	0.0739691	0	0.405617	0.361686	0.0631196	0.286991	0	0	0
XLOC_000642	0	0	0	0	1.41033	1.59994	0	0	0	0.0240257	0	0	0	0
EMBMOT00000000285	0	0	0	0	0	0	0	0	0	0	0	0	0	0
XLOC_000644	0.330377	0.133373	0	0.297237	0	0.212691	0	2.06578	1.39797	0.220573	0.381308	0	0	0
XLOC_000645	0.710839	0.772246	0.525634	0.824883	0.518055	0.736562	0.420942	0.0748424	0	0	0	0	0	0
XLOC_000646	1.26889	1.28008	1.3198	0.659216	0.249716	0.669242	1.01663	0.0413565	0.200254	0.234983	0	0	0.123146	0.402061
XLOC_000647	0.147714	0.0547943	0.202172	0.251128	0.260313	0.0846296	0.131957	0.0656181	0	0.332911	0.110324	0.274744	0.116849	0.547962
XLOC_000648	0.246519	0.320405	0.497217	0.701158	0.697078	0.75111	0.810835	0.0288616	0.0466721	0	0	0.0703422	0	0
XLOC_000649	0.674088	0.371592	0.309857	0.0934008	0.100562	0.070055	0.102887	0	0.0236889	0.223244	0	0	0	0.142415
EMBMOT00000001064	0	0	0	0	0	0	0	0	0	0	0	0	0	0
XLOC_000651	0	0	0	0	0	0	0	0.282246	0.557692	0.403839	0	0.280177	0	0
XLOC_000652	3.74029	4.32095	8.2336	6.93455	11.6539	6.77349	5.85822	0	0.212701	0.27479	0.276714	0.427972	0.795897	0.426784
XLOC_000653	16.3018	15.6908	16.4949	20.6282	11.7476	7.3408	14.7718	0.0985978	0.239544	0.127607	0.038132	0.412831	0.435216	0.411684
XLOC_000654	0.734449	0.480559	0.773874	0.480305	0.396437	0.211864	0.215794	0.092174	0.0248424	0.0190472	0	0.149766	0.374062	0.44805
XLOC_000655	0.16051	0.316057	0.45302	0.270279	0.145501	0.202722	0	0.550444	0.444406	0.57152	0.612354	0	0	0
XLOC_000656	2.28336	1.03974	0.715381	0.442703	0.512986	0.398422	0.29835	0.424367	0.0228976	0.188347	0.0765029	0.0690206	0.0880635	0
XLOC_000657	0.837494	0.398583	0.41067	0.233204	0.131899	0	0	1.29564	0.807132	0.537976	1.40362	0.749254	1.15439	0.373587
XLOC_000658	2.10481	4.55413	3.60788	3.07597	4.94934	4.04155	3.58769	5.33094	15.9175	3.44209	4.62922	3.59658	2.94049	3.58659
XLOC_000659	0	0	0	0	0	0	0	0.241264	0.0538965	0.556077	0	0	0.207285	0
XLOC_000660	0	0	0	0	0	0	0	2.77767	3.12733	1.27096	0	0	0.224399	0
XLOC_000661	0	0	0	0	0	0	0	1.39753	1.13971	0.532611	0.144327	0.88754	0	0.885075
XLOC_000662	0	0	0.0418488	0.151167	0	0.371966	0.109258	0	0	0.0883881	0.527951	0.227483	3.60663	0
XLOC_000663	19.9438	24.7808	15.4661	13.8101	6.1541	2.84567	7.13122	7.59839	7.47294	6.8059	6.42929	3.36548	0.483735	0
XLOC_000664	0.356782	0.222275	0.510931	0.42307	0.111679	0.289586	0.150511	0.0428592	0.242577	0.17103	0.241618	0.104458	0.12762	0
XLOC_000665	1.0568	0.611055	0.463405	0.689288	1.13593	1.21648	0.511122	0.0836351	0.0470727	0.0721833	0	0	0.0905202	0.141498
XLOC_000666	0.0286387	0.0363445	0	0	0	0	0	0.0883791	0.190747	0.585573	0.340788	0	0.42148	1.60545
XLOC_000667	5.91978	3.72699	1.75233	5.09995	2.33509	1.81947	4.0316	3.74262	3.56309	3.90006	3.13657	2.0617	1.84705	1.76226
XLOC_000668	1.02582	0.818236	0.838298	0.81384	0.180466	0.409325	0.369276	0.678275	0.778893	1.76899	2.58328	2.90457	1.15734	0.340765
XLOC_000669	0.293956	0.369408	0.201187	0.0975075	0.21189	0.645471	0	0.0839979	0.296765	0.84333	0.24788	1.19273	1.02201	1.63544
XLOC_000670	0	0	0	0	0	0	0	0	0	0	0	0	0	0
XLOC_000671	0	0	0	0	0	0	0	0.192274	0.363899	0.443018	0.608958	0.424765	0.443964	0.423585
EMBMOT00000001591	0	0	0	0	0	0	0	0	0	0	0	0	0	0
XLOC_000673	0.596006	0.785334	0.522349	0.561998	0.337678	0.502487	0.458779	0.462445	0.403917	0.0849214	0.304316	0	0.135417	0
XLOC_000674	4.57046	8.33853	6.25907	6.68273	3.5512	1.92414	2.8259	2.84134	6.12723	9.9365	5.38722	9.24583	8.35186	0.558797
XLOC_000675	2.47905	3.65007	2.84319	4.30461	0.4927	0.161647	1.00818	0.125334	0.260154	0.0509752	1.20108	1.04955	0.213714	0
XLOC_000676	8.2842	5.7218	2.68482	1.58557	2.23048	3.96818	2.17906	3.15244	2.58932	2.95688	1.2915	1.9324	0.736735	2.34595
XLOC_000677	0	0	0	0	0	0	0	0.026117	0.0483702	0.119363	0.0474193	0.145803	1.39128	0
XLOC_000678	0	0	0	0	0.136978	0.60627	0.1113	0	0.025626	0	0	0	0	0
XLOC_000679	7.61312	9.08489	3.98846	5.9979	5.6781	3.99855	5.78175	10.3517	10.3001	8.30503	5.36772	2.79142	1.52039	0.347958
XLOC_000680	0.372342	0.202446	0.258208	0.118448	0.101717	0.186679	0.137084	1.2139	0.45676	0.588315	1.56098	0.665974	0.823954	0.18975
EMBMOT00000006415	0	0	0	0	0	0	0	0	0	0	0	0	0	0
XLOC_000682	0	0	0	0	0.355421	0	0	2.89321	1.3396	3.46645	0	4.03797	0.644006	0
XLOC_000683	2.15096	3.58949	4.74717	4.59197	4.91876	5.10526	6.50999	4.14411	9.02204	11.5594	6.38638	14.2714	9.80453	18.7373
XLOC_000684	0.185391	0.301324	0.40052	0.106777	0.638615	1.2917	0.470485	0.0877338	0.216651	0.335654	0.257632	0.408159	0	1.13967
XLOC_000685	4.03596	7.48686	3.25404	2.21853	7.55922	7.10533	3.99533	0.305653	2.47663	0.791166	2.52346	3.19944	5.25806	5.10488
XLOC_000686	0.27116	0.627711	0.41753	0.331376	0	0.117055	1.09509	0.0519729	0	0	0	0.12667	0	0
XLOC_000687	0	0	0	0	0	0	0	0.302949	0.683208	0.61314	0.329955	0.162063	0.310165	0.484839
XLOC_000688	0	0	0	0	5.39054	5.52863	0	0.0849105	0.0714147	0.0576318	0.140553	0.072028	0.1799	11.3488
XLOC_000689	1.41778	1.59	1.22016	1.12184	1.09617	0.354874	1.56356	0.318977	0.29959	0.27906	0.188225	0.434059	0.64612	0.144285
XLOC_000690	0	0.976506	0.739356	0.486881	0.0500109	0.405929	1.43268	0	0.435489	0.351844	0.157443	0.781245	0.0867709	0
XLOC_000691	11.2978	13.3388	22.7908	30.5775	37.9829	33.2692	34.9191	10.5116	8.53163	17.011	18.3975	32.0137	27.7951	17.9017
XLOC_000692	0.336492	0.298784	0.58553	0.255507	0.206323	0.0902549	0.281457	0.520361	0.647296	0.124215	0	0	0	0
XLOC_000693	35.5375	41.1922	29.1865	24.6608	18.3573	17.5436	22.9288	68.0315	89.8491	29.9772	43.0974	17.7422	7.27976	2.91842
XLOC_000694	0.450018	0.159524	0.660779	0.695608	1.05098	2.35652	0.754141	0.0715828	0.0578783	0.247739	0	0.174464	2.34465	0
XLOC_000695	0.0207396	0.05264	0	0	0.05864	0.0769553	0.239983	0	0.110508	0.245347	0.569858	0.0832767	0.614967	0.166091
XLOC_000696	0	0	0	0	3.02185	2.86399	0	0	0	0	0	0	0	0
EMBMOT00000000824	0	0	0	0	0	0	0	0	0	0	0	0	0	0
XLOC_000698	0.0254124	0	0	0	0	0.188588	0.147026	0.24058	0.758782	0.115161	1.34233	1.12244	0	0.203513
XLOC_000699	0.864876	1.32969	0.649347	1.21676	0.509379	0.531505	1.26877	0.639741	0.569011	0.749049	1.51025	1.52096	0.391205	0
XLOC_000700	1.3402	0.769137	0.606998	0.908499	0.738991	0.657667	0.200154	0.419812	0.207116	0.485069	0.230955	0.138911	0.524188	0
XLOC_000701	0.621321	0.594345	0.56984	0.673914	0.636387	0.564476	0.215064	0.68828	1.19923	1.10802	0.12408	0.447777	0.28566	1.93498
XLOC_000702	0.111592	0.189792	0.556621	0.820017	0	0.38597	0.14817	0	0	0	0	0	0	0
XLOC_000703	1.05874	0.452655	0.400456	0.242266	0.917722	0.695178	0.533743	0.351048	0.307225	0.585922	0.30794	0.185215	0.236316	1.4776
XLOC_000704	0.0362715	0.046031	0	0	0.102555	0	0	0.283625	0.41042	0.630503	0.0947342	0	0.355876	0
XLOC_000705	0.773436	0.71786	1.36098	1.37273	1.55111	2.2044	2.17519	0.0540825	0.262788	0.279979	0.125496	0.452888	1.22337	0.150544
XLOC_000706	5.38594	6.62506	6.32685	6.44071	11.0242	7.90195	5.93505	3.46465	2.79225	7.36487	4.12484	5.8534	9.08149	16.4305
XLOC_000707	0	0	0	0.062176	1.06787	0.582261	0	0	0	0	0	0	0	0
XLOC_000708	0.0385166	0.133465	0.157795	0.0908621	0.156055	0.202326	0.105158	0.299001	0.483961	1.02984	1.86928	1.09473	1.64845	1.45559
XLOC_000709	0.283685	0.110551	0.384099	0.376967	0.167182	0.219399	0.342094	0.273706	0.235846	0.410131	0.208795	0.474842	0.151463	1.18381
XLOC_000710	0.654615	0.439441	0.313057	0.374412	0.577237	0.644386	0.412438	0.180843	0	0.0485388	0.0528786	0.0954137	0.481787	0.570892
XLOC_000711	0.802007	0.644623	0.64983	0.992304	0.211637	0.294868	0.43306	0.569655	1.14608	2.49391	0.724129	0.300553	0	0
XLOC_000712	0.378671	0.356728	0.0391724	0	0	0	0.420632	0.280453	0.205663	0.491133	0.277805	0.145964	0	0
XLOC_000713	1.58985	0.912543	1.14391	1.5442	2.28775	2.31425	1.14913	0.304581	0.19242	0.659611	0.0471593	0.580015	1.00578	1.73521
XLOC_000714	0.751938	0.191328	0.455584	1.77245	0.818479	1.81181	2.71348	0	0	0	0	0	0	0
XLOC_000715	1.12231	0.60122	0.598945	0.476087	0.559999	0.567488	0.349626	0.963275	0.663885	1.30632	0.40343	0.970594	1.06387	1.69382
XLOC_000716	0.74471	0.195088	0.309443	0.147171	0	0.0661283	0.103109	0.714972	0.473456	0.359454	0.577558	0.214681	0.174857	0
EMBMOT00000005105	0	0	0	0	0	0	0	0	0	0	0	0	0	0
XLOC_000718	0.258672	1.30132	1.38425	0.328915	1.35647	1.19008	1.25085	2.0275	1.54677	0.875578	0.676302	1.37452	0.734505	2.01998
XLOC_000719	0.0997972	0.0236404	0.204137	0.242238	0.450588	0.215887	0.21555	0.084283	0.136338	0.0816455	0.082907	1.12197	0.182769	1.64099
XLOC_000720	0.120644	0.139314	0.160589	0.30766	0	0	0.21555	0.160779	0.667453	0.392347	3.64397	0.747983	1.48646	0
XLOC_000721	1.98928	2.21777	1.73621	2.07502	0.908271	1.09721	1.40108	0.335091	0.526538	0.25716	0.278987	0.618786	0.563936	1.41044
XLOC_000722	1.8458	0.957801	1.40355	1.8273	8.51547	8.26843	1.55866	2.38317	0.828612	1.6436	1.7788	1.35218	5.27505	18.878
XLOC_000723	0.311774	0.380188	0.592912	0.907193	1.60276	1.24034	0.524632	2.79121	1.73667	2.23447	2.40723	3.93235	3.26204	1.1619
XLOC_000724	0	0	0.0931501	0	0	0	0	1.36091	0.602899	0.189435	0.903083	0	0	0.346132
XLOC_000725	0.283736	0.144208	0.0427308	0.342262	0.799529	0.366568	0.223122	0	0	0	0	0	0	0
XLOC_000726	0.0358763	0.0861905	0.238511	0	0.101438	0	0	0.280536	0.453739	0.235865	0.159673	0.864336	0.367603	0.287312
XLOC_000727	0	0	0	0	0	0	0	0.59049	1.46592	0.136279	1.65475	0.591252	0	0
XLOC_000728	0.0627896	0.0356015	0	0.0701202	0	0	0.162305	0.663951	1.42004	2.37202	0.219809	0.675861	0.287444	0.898645
XLOC_000729	0.68234	0.369807	0.513509	0.385013	0.302339	0.252744	0.247463	7.07224	10.3891	25.4919	30.8938	42.6785	6.01265	1.54141
XLOC_000730	0.749701	0.449475	0.314204	0.742023	0.30699	0.679739	0	0.104124	0	0.306482	0.161076	0.290645	0.362964	0.579675
XLOC_000731	0	0	0	0	0	0	0	0.251111	0	0.07924	0	0	1.08885	2.32997
EMBMOT00000005482	0	0	0	0	0	0	0	0	0	0	0	0	0	0
XLOC_000733	0	0.0325877	0	0.0678098	0.232926	0.100663	0	0	0.0361382	0	0.362223	0	2.0081	0
XLOC_000734	0	0.023587	0	0	0.105102	0.0732177	0	0.680511	0.221982	0.0434957	0.2068	0.0746295	0.277576	0
XLOC_000735	3.11522	4.58861	3.25873	2.57904	2.84108	3.13588	5.44418	0.822383	0.887881	2.8121	0.307209	0	0.200869	0.313991
XLOC_000736	0	0.0659245	0	0.272836	3.49197	3.69796	0.300546	0.149452	0.0691983	0.11384	0	0	0	0
EMBMOT00000001299	0	0.278641	0	0	0	0	1.27031	0	0.437058	0.224249	0	0.881623	5.57657	0
XLOC_000738	0.100639	0	0	0	0.173966	0	0.141355	0	0	0.303078	0	0	0.12517	0
XLOC_000739	0.358521	0.399179	0.203713	0.0469869	0.0531509	0.422812	0.435037	0.572256	0.538238	0.642349	0.461913	0.150963	0.192614	0.451631
EMBMOT00000001122	0	0	0	0	0	0	0	0	0	0	0	0	0	0
XLOC_000741	0.724991	0.225742	0.238563	0.242294	0.155028	0	0.211483	0.360882	0.182458	0.162929	0.0813427	0.220161	0	0
XLOC_000742	0.202574	0.210807	0.415517	0.553321	6.04973	5.47867	0.546918	0.0622959	0	0.0663672	0.0420722	0	0.383327	1.81689
XLOC_000743	0.0190593	0	0	0	3.92739	2.61666	0	0	0	0	0	0	0	0
XLOC_000744	0.516721	1.85551	2.2273	1.71475	1.64193	2.0561	2.00998	0.371892	0.308171	0.35529	0.448125	0.278994	0.350933	0
XLOC_000745	0.891518	1.28934	2.21363	1.54276	1.4696	0.721497	1.09133	1.71525	2.0934	2.36668	1.56017	0.98463	0.185072	0.151061
XLOC_000746	0.952792	1.05461	0.861566	1.04026	1.27127	0.651346	1.62582	0	0.0748665	0.114803	0.125068	0.225671	0	0
XLOC_000747	1.54363	2.66856	1.74714	2.89848	2.60337	1.83456	1.84996	0	0.106485	0.163288	0	0.962937	0	0
XLOC_000748	0.827317	1.7101	1.56129	1.30891	0.726165	1.07699	1.16445	0.177042	0.145963	0.668406	0.916979	1.10203	0.179519	0.293058
EMBMOT00000004161	0	0	0	0	0	0	0	0	2.70153	0.873699	0	0	0	0
XLOC_000750	4.0874	4.84997	4.50602	3.61102	2.54015	2.38585	1.67698	2.27742	4.03976	2.56287	1.12686	0.363706	0.460113	1.3057
XLOC_000751	2.53954	4.02159	3.51286	3.5664	3.83522	2.86892	3.03618	8.53278	29.2381	3.7042	4.79837	2.83379	4.61008	1.30427
XLOC_000752	1.1937	1.57844	1.17534	0.521019	0.819799	1.49275	1.33873	1.30107	0.615882	1.24475	1.19018	1.70337	0.781916	0.92653
XLOC_000753	1.0439	0.612423	0.0505558	0.0645706	0	0	0.271433	0.134975	0.0466943	0	0	0	0	0
XLOC_000754	68.9522	84.3327	65.5121	69.6958	42.9728	30.5682	54.1855	56.0347	70.1565	101.195	65.3719	60.5182	25.4155	24.8354
XLOC_000755	0.23779	0	0	0	0	0	0	1.55308	5.14868	0.497254	0.832438	0	0	0
XLOC_000756	0.8488	0.433865	0.323914	0.290883	0.235845	0.0727252	0.106808	0	0.0983672	0.11313	0.973419	0.0741275	0.279724	0.887059
XLOC_000757	0.914376	0.241952	0.497919	0.663301	0.413308	0.720266	0	1.31819	1.18196	0.477036	1.19244	0.51962	0.81466	0
XLOC_000758	1.21464	0.63684	0.730984	0.537429	0.236641	0.631303	0.643013	0.331364	0.159966	0.165128	0.0895998	0.0743776	0.0908704	0
XLOC_000759	0	0	0	0	0	0	0	16.3717	7.98542	20.8337	8.70434	14.8436	7.63064	3.07583
XLOC_000760	0.646839	6.37287	8.47121	7.3789	4.51655	6.98418	8.70516	0	0.0556748	0	0	0	0	0
XLOC_000761	0.0350367	0	0	0	1.00153	0.260011	0	0	0	0	0	0.140684	0.17188	0.561175
XLOC_000762	1.0914	0.258304	0.292175	0.190558	0.21753	0.145803	0.22054	0	0	0	0	0.0765297	0	0
XLOC_000763	0	0	0.0812742	0	0.418588	1.29191	0.848759	0	0	0	0	0	0	0
XLOC_000764	2.02623	3.8364	7.5576	5.81865	3.58155	3.57644	5.99621	4.33383	2.6008	0.134746	1.06954	4.62389	1.76989	2.76663
XLOC_000765	0.45939	0.451722	0.681458	0.570063	0.624406	0.968192	0.633044	5.64674	2.08555	4.44251	6.05515	5.63828	50.7185	3.35897
XLOC_000766	7.2082	7.54201	10.423	5.5222	12.5692	13.4356	7.09771	3.68725	3.923	5.29267	4.47353	5.30489	3.31244	9.44672
XLOC_000767	0.299058	0.329733	0.579923	0.119827	0	0.272309	0.13868	0.932151	1.55877	0.255512	0.428968	0.769976	0.245604	0
XLOC_000768	7.50625	4.98134	3.3041	2.24124	1.07419	3.07917	1.24948	4.10168	1.36323	1.34167	1.50942	0.86717	0.806335	0
XLOC_000769	1.03956	1.2657	0.470272	0.555297	0.612634	0.426782	0.940196	0.155843	0.395638	0.245475	0	0	1.09828	0
XLOC_000770	0.0420941	0.0504175	1.12758	0.6706	0.39315	0.156504	1.03433	0.6047	0.277687	0.211745	0.155643	0.159522	0.300981	0.477236
XLOC_000771	0.0264747	0.0318018	0	0.0728755	0	0	0	0.414038	0.334433	0.761051	0.747904	0.42522	0.525267	0.21202
XLOC_000772	0.702201	0.32965	0.409139	0	0.2655	0.198063	0.154414	0.494178	0.248867	0.619548	0.436374	0	0.13093	0
EMBMOT00000004202	0	0	0	0	0	0	0	0	0	0	0	0	0	0
XLOC_000774	0.143274	0.40311	0.408827	0.198142	0.187644	0.144299	0	0.287111	0.275827	0.912602	0.399653	0.833148	0.660057	0.755304
EMBMOT00000003567	0	0	0	0	0	0	0	0	0	0	0	0	0	0
XLOC_000776	0.0524289	0.029727	0.102393	0	0.0662307	0	0.135524	0.144575	0.623711	1.29633	0.600551	0.470282	2.00446	3.9394
EMBMOT00000004292	0	0	0	0	0	0	0	0	0	0	0	0	0	0
XLOC_000778	1.09747	1.29579	0.976635	0.945646	1.7546	0.706206	0.911705	0.567346	0.419428	1.01699	0.409114	0.738201	0.919026	1.05164
XLOC_000779	0	0	0.218698	0.082985	0.0938713	0	0.192083	0.0546973	0.0442256	0.150453	0.517166	0	0.16287	0
XLOC_000780	0.080633	0.284739	0.284864	0.135776	0.627983	0.293683	0	0.207547	0.189204	0.272241	0.615238	0.415207	0.25926	0.414054
EMBMOT00000003990	0	0	0	0	0	0	0	0	0	0	0	0	0	0
XLOC_000782	5.17099	6.01076	4.52331	5.49141	2.18373	3.00259	4.38496	35.7407	57.9244	15.5644	29.3398	14.9396	9.67397	4.96605
EMBMOT00000005601	0	0	0.499862	0.638431	0.995676	0.913675	0	0	0	0	0	0	0	0
XLOC_000784	0	0	0	0	0	0	0	2.81404	3.11284	2.31992	0.867623	1.33387	2.76499	3.99049
XLOC_000785	0	0	0	0	0	0	0	0.108111	0.0304242	0.0233269	0.715828	0	3.90883	0.182907
XLOC_000786	0.0973389	0.141058	0.151289	0.114813	0	0.356646	0.132877	0.0756761	0.15297	0.144159	0.408869	1.56774	2.43597	2.94284
XLOC_000787	1.54832	0.991163	0.627025	0.893269	1.28572	1.48985	1.54433	0.0295363	0.109406	0.281787	0	0.082446	0	0.493302
EMBMOT00000003278	0	0	0	0	0	0	0	0	0	0	0	0	0	0
XLOC_000789	0.482899	0.175114	0.129641	0.0496508	0.112329	0.156504	0	0.085723	0.0924621	0.339383	0.265222	0.0797608	0.101767	0
EMBMOT00000005896	0	0	0	0	0	0	0	0	0	0	0	0	0	0
XLOC_000791	128.325	232.913	210.713	387.637	684.075	461.655	569.263	154.624	191.541	229.987	239.642	366.218	314.169	466.8
XLOC_000792	0.283789	0.203056	0.237875	0.226266	0.154942	0.209606	0.158524	0	0.0545414	0	0	0	0	0
XLOC_000793	0.595975	1.15331	1.48994	0.630582	0.668069	0.357771	0.435534	0.174233	0.200272	0.203413	0.336801	0.302271	0.289251	1.20572
EMBMOT00000000751	0	0.224781	0	0	0	0	0	0	0	0	0	0	0	0
XLOC_000795	0.0623759	0	0.268865	0.155911	0.535553	0	0	0.295257	0.0830904	0.0729872	0	0.250461	0.625563	3.49672
XLOC_000796	0.246843	0.0474956	0.0806595	0	0	0.286303	0	0.523641	0.448688	0.382243	0	0	0.575215	1.19887
EMBMOT00000000712	0	0	0	0	0	0	0	0	0	0	0	0	0	0
XLOC_000798	0.347103	0.112671	0.0997052	0.174385	0	0.59461	0.390464	0.0647217	0.134342	0.124922	0.150184	0.270991	0.335973	0
XLOC_000799	5.27455	4.44029	5.76354	5.67709	4.12263	2.91637	3.18695	5.20128	6.56469	3.15257	4.40606	2.79387	0.575204	0.232176
XLOC_000800	0.897988	0.417623	1.31035	1.89563	3.88263	6.80351	3.45662	2.5698	1.87138	1.34705	6.32329	3.44852	14.8612	11.214
XLOC_000801	2.96	3.55893	4.24313	5.85741	4.23945	3.372	3.94915	0	0	0	0	0	0.104642	0
XLOC_000802	0	0.0541938	0	0	0	0	0	0	0.300491	0.105581	0.100397	0.362311	0.693409	5.41957
XLOC_000803	0.022374	0.0283941	0.146022	0	0.0960503	0.0830198	0.129447	0.12874	0.0596084	0.0752118	0.166662	0.179679	7.56532	2.15015
XLOC_000804	0.362009	0.986931	0.461526	0.33713	0.53804	0.312545	0.974661	0.900983	1.09112	0.461475	1.09604	0	0.826432	0.337279
XLOC_000805	0	0	0	0	0	0	0	0.377745	0.48649	2.0871	0	0.0752238	1.24772	0
XLOC_000806	0.25002	0.252157	0.168466	0.13685	0.147342	0.39865	0.150749	0.450414	0.208252	0.407454	0.289912	1.56934	0.906089	0.834659
XLOC_000807	0.13779	0.31534	0.744003	0.329844	0.360932	0	0.492368	0	0.0566819	0.0497897	3.19452	11.2766	0.834974	0.681531
XLOC_000808	0	0.0513785	0	0.10691	0	0	0	0.976552	0	0.17474	0	3.43489	0.876518	0.342535
XLOC_000809	0.765231	0.672974	0.996308	0.748852	0.188508	0.439228	0.767448	0.487168	0.416361	0.860798	0.443662	0.836983	0.570133	0.303512
EMBMOT00000004822	0.209418	0	0	0	0	0	0	0	0	0	0	0	0	0
XLOC_000811	0.170432	0.124854	0.175781	0.0553463	1.78318	2.18659	0.465315	0.847672	0.521523	0.37902	0.157543	0.242204	0.201647	1.77123
XLOC_000812	0.422938	0.196603	0.557073	1.08985	10.2982	8.17179	1.36267	0.557434	0.169499	0.255154	0.489869	0.15762	0.594788	0.314365
XLOC_000813	0.0362715	0.0435699	0.156344	0	0.360822	2.52217	0.839411	0.0521765	0.216604	0.164371	0.336881	0.291285	0.185826	0.580952
XLOC_000814	0	0.040042	0	0	0	0	0	0	0	0.185108	0.52238	0.267699	8.21594	4.53825
XLOC_000815	1.84631	1.64011	1.77753	1.93068	2.30579	1.57564	1.56699	0.089243	0.270386	0.0276623	0.382563	0.217506	0.265736	0
XLOC_000816	0.127791	0.0293048	0.052578	0	0	0	0	6.33211	1.26261	10.5906	43.2841	0	0.728688	0.586116
XLOC_000817	0.0614393	0.0249977	0.0873017	0	0.195949	0	0.113963	0.96436	0.654191	0.359986	1.73788	1.58186	3.42493	0.788733
XLOC_000818	0	0	0	0	0	0	0	0.493459	0.817948	0.97976	0	0.896565	2.57384	4.91742
XLOC_000819	0.477034	0.353382	0.414535	0.0590539	0	0.0930716	0	0.0339858	0.0944155	0.0723904	0.237694	0	0.115902	0
XLOC_000820	0	0	0	0.321521	0.262799	0	0	0.8806	0	0	0	0	0	0
XLOC_000821	1.05985	1.01348	2.13854	1.23579	3.59408	3.48412	0	0.582711	0.992025	1.32265	1.68277	3.51272	3.60143	6.59381
XLOC_000822	0.865156	1.00512	1.52076	0.855779	0.339452	1.0741	0.805449	0.184123	0.119066	0.0406249	0.0519436	0	0	0
XLOC_000823	0.668424	0	0	0	0.19445	0	0	10.3152	7.7107	3.54663	7.77803	10.7461	0.273878	0
EMBMOT00000002377	0	0	0	0	0	0	0	0	0	0	0	0	0	0
XLOC_000825	0.697183	0.86086	0.704557	1.05479	0.65257	0.498389	0.466263	0.696232	0.928366	0.545816	0.140324	0	0.275252	0
XLOC_000826	0.0651961	0.024644	0	0.0534535	0.166729	0	0	0.886727	0.129045	0.582116	0.61431	1.24758	0	0.311029
XLOC_000827	0.343736	0.579352	0.423032	0.285152	0.157298	0.103214	0.160934	0	0	0	0	0	0	0
EMBMOT00000003004	0	0.237478	0	0	0	0	0	0	0	0	0	0	0	0
EMBMOT00000001641	0	0	0	0	0	0	0	0	0	0	0	0	0	0
XLOC_000830	0.756752	0.497166	0.29305	0.244721	0.35571	0.146822	0.222082	0	0.14047	0.0420598	0	0	0	0
XLOC_000831	3.86564	5.52219	5.15578	5.42618	4.30088	7.03986	5.50076	0.0820605	0	0.0582634	0	0	0	0
XLOC_000832	0.0216554	0	0	0.0483673	0	0	0.111954	0.171058	0.128883	0.310846	0.172244	0.233096	0.094928	0.929797
XLOC_000833	238.226	354.7	377.983	538.252	212.822	159.095	396.045	201.077	321.67	172.137	383.301	151.534	172.626	55.7223
XLOC_000834	0	0	0	0	0	0	0	1.08462	0.377642	0.0887954	0.26797	0.152354	1.33597	5.46952
XLOC_000835	0	0	0	0	0	0	0	0.0535931	0.0741615	0	1.07037	0	0.190871	0.298362
XLOC_000836	3.55802	2.22839	4.02178	3.13798	4.12692	7.02639	3.3533	4.30662	3.51071	2.5606	2.96848	2.87486	5.01348	6.00678
XLOC_000837	0.0215541	0	0	0	0	0	0	0.229694	0.230904	0.973248	0	1.54671	0.587845	1.54241
XLOC_000838	0	0.0268613	0.046905	0	0	0	0	0.44396	0.253437	0.402143	0.212947	0.254968	0.108438	0.678026
XLOC_000839	40.2856	21.8982	20.772	58.5948	11.4952	17.1936	20.7929	0.407261	0.151981	0.364107	0.198657	0	0.283987	0
XLOC_000840	0.294233	0.139081	0.241084	0.14585	0.314065	0	0.321326	0.822141	0.738988	1.13973	0.814077	1.33804	0.278497	0.444776
XLOC_000841	0.771484	0.576088	0.402712	0.435161	0.694571	1.42473	0.53675	0.724873	0.416565	0.226997	0.163802	0.279387	0.945546	0.185741
XLOC_000842	0.0437738	0.0469851	0.130019	0	0.0552971	0	0	0.530923	0.312625	0.382429	0.0870425	0.0785293	0	0.783113
XLOC_000843	0.874532	0.836462	1.24098	0.940099	0.764695	0.705119	0.828462	0	0	0	0	0.143743	0	0
XLOC_000844	0.318992	0.0364078	0.12715	0	0	0.10645	0	0	0.152863	0.213642	0.13877	0.115195	0.287715	0
XLOC_000845	0.650765	0.839155	0.428895	0.36533	0.484655	0.575777	0.281873	0.290516	0.454293	0.547354	0	0.391253	0.2496	1.56066
XLOC_000846	0.593702	0.630424	0.787552	0.486816	0.407529	0.283899	0.625426	0.11873	0.0959995	0.121129	0.683266	0.434059	0	0.288569
XLOC_000847	1.107	1.17614	0.899759	0.951997	0.729888	0.370572	0.369993	0.328658	0.744186	0.570094	0.522802	0.385175	0.975937	0
XLOC_000848	0.0473197	0.120104	0.101983	0	0.133794	0.186411	0	0.826722	0.441239	0.470166	0.210603	0.190005	0.474565	0.378954
EMBMOT00000003185	0	0	0	0	0	0	0	0	0	0	0	0	0	0
XLOC_000850	0.310272	0.212636	0.297117	0.671277	4.08521	5.41125	1.22861	0.0595756	0.192725	0.101458	0.603247	0.23255	1.52368	0.773014
EMBMOT00000005332	0.245717	0	0	0	0	0	0	0	0	0	0	0	0	0
XLOC_000852	0.022253	0.0549713	0.0493137	0.0612549	0	0	0	0	0	0	0.0581207	0.0893536	1.22504	0.891055
XLOC_000853	0.0901706	0.051113	0.37459	0.329844	0.360932	0.33525	0.246184	2.42379	1.5813	0.186498	1.02912	0.683428	0.208744	0.681531
XLOC_000854	0	0	0.0875111	0	0	0	0	0.0650596	0.131212	0	0.191017	0.158565	0.792079	6.64125
XLOC_000855	0	0.101952	0.0914589	0.309478	0.116692	0.478307	0.47756	0	0.219909	0.349497	0.291476	0.331437	0.845763	3.30517
XLOC_000856	2.41513	1.47232	1.16555	0.965379	0.584804	1.56134	0.237589	1.08906	1.93916	2.39316	1.52563	0.494676	0.832614	0
XLOC_000857	2.35702	4.11376	4.18274	2.82159	2.77942	3.2602	4.35037	0.696137	1.17323	0.60395	0.294584	2.71733	1.14751	1.20435
XLOC_000858	0.328088	0.279579	0.681106	0.66515	4.08251	3.64726	1.8007	0.727403	0.676719	0.524944	0.210762	0.568056	1.56376	0.906365
EMBMOT00000003035	0	0	0	0	0	0	0	0	0	0	0	0	0	0
XLOC_000860	0.0247256	0	0.109586	0	0	0.0974038	0	0.0407355	0.0329368	0	0	0	0.886717	4.15826
XLOC_000861	0.0840642	0	0	0	0.0762032	0	0	0.271386	0.323114	1.38304	0.380684	0.108219	0.132216	0.863346
XLOC_000862	1.48621	1.1183	1.45572	1.02972	3.72819	6.02186	4.18429	0.263337	0.296431	0.593029	0.392902	0.893536	0.570032	0
XLOC_000863	5.4132	12.3499	14.3706	16.8502	11.7562	8.13555	11.8623	0.497266	1.12058	3.85689	2.39505	4.24635	3.78546	10.3703
XLOC_000864	0.28381	0.464555	0.375428	0.0861099	0.292219	0.271426	0.199316	0.0567571	0.389813	0.281484	0.0766629	0	0	0.827675
XLOC_000865	0.900212	0.489972	1.22078	1.0509	1.9999	1.72674	0.648117	0.587416	0.298447	0.433777	0.14629	0.224904	0.274775	0.448558
XLOC_000866	0.675134	0.222023	0	0.154353	0	0.230767	0	0.626483	0.145735	0.0669358	0.184938	0.319815	1.22416	3.82712
XLOC_000867	0	0.0496083	0.0445026	0	3.1036	2.23546	0	0	0	0	0.0446889	0	0	0
XLOC_000868	1.43036	1.26838	0.760898	0.604819	0.767674	0.596073	1.11041	0.173674	0.178674	0.25807	0.341677	0	0.376614	0
XLOC_000869	0.287531	0.30416	0.12164	0.28135	0.195422	0.209956	0.158789	0.259826	0.346696	0.188603	0.746075	2.97548	10.3692	7.69278
XLOC_000870	0.197569	0.105659	0	0	0	0	0	0.0307638	0.0284882	0.0218425	0	0.0858723	0	0
XLOC_000871	0.108564	0.0307777	0.161232	0.200274	0.208227	0.365506	0.420942	0.0799113	0	0.0283779	0	0	0	1.74799
XLOC_000872	0	0.0713663	0	0	0.0816845	0	0.167146	0.600637	0.479958	0.819326	1.09833	0	0.585751	0
XLOC_000873	0.128648	0.202307	0.310914	0.188042	0.435377	0.185081	0	1.68151	1.03016	1.71933	0.970389	1.32055	1.19328	0.940629
XLOC_000874	4.47934	3.36684	1.75904	2.01508	0.568577	0.340469	0.257495	5.9885	6.67848	2.51027	2.96651	1.60837	0.436669	0.356422
XLOC_000875	7.065	4.5216	5.10254	5.45902	13.1986	11.8408	7.07808	2.29107	0.840263	0.65739	1.77151	1.63745	2.13381	4.04337
XLOC_000876	17.4515	16.3702	16.1766	15.7259	10.2361	5.09051	14.6686	0.0722199	0.0668777	1.80618	0.065563	0	0.128605	0.201031
XLOC_000877	0.154034	0.0726407	0.126751	0.235389	0.126238	0.109112	0.170131	0.362986	0.274198	0.425433	0.207677	1.18074	0.150651	1.88395
XLOC_000878	3.6519	2.91397	3.48727	5.33798	6.00239	6.30454	4.96685	2.08699	1.96154	3.72665	1.57813	3.21207	4.01767	4.84379
XLOC_000879	0.576147	0.668575	0.544197	0.431906	0.523148	0	0.475771	2.41843	1.25663	0.693731	2.43649	3.5496	3.14882	0.329279
EMBMOT00000000915	0	0	0	0	0	0	0	0.311686	0	0	0	0	0	0
XLOC_000881	0.718245	0.357517	0.394807	0.100284	0.362419	0	0	1.4244	0.411134	0.196888	0.747146	0.146287	0	0
XLOC_000882	1.23102	0.996665	0.615789	0.96035	0.370312	0.583388	0.502098	0.321166	0.317911	1.27685	0.49119	0.609818	0.541609	0.694999
XLOC_000883	0.0471324	0.0534478	0.547169	0.11593	1.31424	1.29837	0.243665	0	0.056102	0.0430146	0.187442	0.169109	0	0
XLOC_000884	0.137482	0.0514921	0	0	0	0	0	0	0.0277669	0.127737	0.100828	0.0836983	0.106791	0
XLOC_000885	0.0797068	0.0245571	3.69183	1.21959	56.309	71.4972	18.6964	0	0.244146	0.443433	2.64688	4.42883	27.9134	34.4025
XLOC_000886	0.107704	0.123828	0.056315	0	0	0	0	0.517716	0.657611	0.118942	1.0694	0.612238	0.623331	0
XLOC_000887	19.9852	10.2795	9.22471	16.4548	11.1132	11.5727	10.4908	1.4914	1.87094	1.01644	1.45713	1.48588	1.12141	0.592702
XLOC_000888	11.2187	12.51	9.84762	7.80557	7.46628	10.1765	9.43163	0.0389238	0	0	0.0525752	0.0948661	0.115902	0
XLOC_000889	0.0879034	0.146753	0.1263	0	0.543059	0.659046	0.169525	0.265146	1.52224	2.66464	0.218262	2.70605	1.93238	5.86638
XLOC_000890	1.13011	0.718061	0.639086	1.04797	1.75483	0.555725	0.482396	0.05997	0.0555339	0.237286	0.147214	0.167397	0.31584	1.00159
XLOC_000891	0.064365	0.077164	0.0444739	0	0.0885877	0.243876	0.11939	0.135989	0	0	2.47923	0	0	0.165258
XLOC_000892	0.673129	0.252663	0.624688	0.746902	2.86376	2.04372	0.71011	0	0	0	0.0455216	0	0	0
XLOC_000893	0.0897229	0.132303	0.615582	0.217781	0.278272	0.333263	0.252045	0.206211	0.362203	1.36205	0.259197	0.262388	0.111594	0
XLOC_000894	0.546713	0.577124	0.193761	0	0.0951454	0.411188	0	0.0318817	0	0	0	0	0	0
XLOC_000895	0.775713	0.685461	0.681347	0.288986	0.377006	0.602645	0.514295	0.141805	0.148015	0.431695	0.29672	0	0.56443	0.533912
XLOC_000896	0.390595	0.848573	0.686147	1.14307	0.70814	0.246657	1.44902	1.27559	1.33261	0.631436	0.769269	0.251413	1.89744	1.00286
XLOC_000897	0.0270613	0.0597339	0.0535861	0	0	0	0	0.731658	0.401727	0.204772	0.423401	0.291285	0.361134	0.193651
XLOC_000898	0.762426	0.481262	0.476962	0.6706	0.478425	0.313008	0.574627	0	0.132303	0.130593	0	0.398804	0	0.477236
XLOC_000899	0	0	0	0	0	0	0	2.83584	1.53108	1.25286	0	0.597036	0.38088	1.48844
XLOC_000900	0	0	0	0	0	0	0	0.425273	0.398804	0.371504	0.80854	0.249202	0.105986	1.15971
XLOC_000901	0.0990809	0.0952141	0.218362	0.252672	104.532	66.2162	3.43946	0.0570111	0.131985	0.144622	0.0881947	0.636551	0.397469	1.11087
XLOC_000902	0.70876	0.753979	0.731601	1.04328	0.615977	0.447016	0.910616	0.865968	0.994407	0.925115	0.725153	0.394992	0.495414	0.472674
XLOC_000903	23.0317	31.8432	20.525	9.15687	11.3662	5.9585	20.768	29.1441	27.1846	32.8411	24.7296	22.7012	6.47128	1.43734
XLOC_000904	0.986361	1.52597	2.11901	0.695779	1.02298	0.630656	0.834683	0.504509	0.397618	1.19187	0.428702	0.413778	0.101106	0
XLOC_000905	1.84587	1.12129	0.820953	0.394928	2.60615	2.83596	1.01509	0.510624	0.232958	0.311423	0.921479	0.603851	0.989119	0.401449
XLOC_000906	0	0	0	0.0919444	0	0	0	0.508414	0.0444947	0.61971	0	0.268242	0.513376	0.267497
XLOC_000907	0.711726	0.954641	0.913424	0.417822	0.449857	0.0783465	0.230128	0.87538	0.662015	1.15901	0.486828	0.638857	0.19513	0.477812
XLOC_000908	0.323971	0.298557	0.26344	0.486792	0.271884	0	0	0	0.191776	0.129917	0.106992	0	0.246321	0.19252
XLOC_000909	0.647792	0.691635	0.781055	0.47005	0.763768	0.772778	0.517789	0.032185	0	0	0	0	0.109761	0
XLOC_000910	0	0	0	0	0	0	0	0.811667	1.99481	3.89448	1.53799	0	0.310707	0
XLOC_000911	14.7452	14.9615	11.625	9.73021	6.01684	3.6769	9.70793	14.1508	15.6821	16.6298	6.41993	10.5763	12.6684	1.87502
XLOC_000912	0.398436	0.195662	0.820197	0	2.66726	3.65693	1.23331	0	0.390042	0.108859	0.118592	0.641958	0	1.28035
XLOC_000913	0	0	0	0.108382	0	0	0	0.0890531	0.0274886	0.286269	0.0918418	0.497156	0.206953	0.661033
XLOC_000914	0	0	0	0	0	0	0	0.0343805	0.477559	0.296959	0.0531856	0.191935	0	0
XLOC_000915	1.29888	1.57002	1.28625	1.20931	1.91712	0.821605	0.566428	0.93046	2.19068	1.96221	0.625157	0.707604	0.20063	0.627235
XLOC_000916	0.214498	0.337113	0.180612	0.220074	0.239117	0.082533	0.121213	0.0301376	0.0279082	0.0213978	0.046622	0.0841243	0.102778	0
EMBMOT00000004103	0	0.557282	0.486561	0	1.88515	4.17399	1.27031	0.315842	0	0.256915	0	0	0	0
EMBMOT00000002319	0	0	0	0	0	0	0	0	0	0	0	0	0	0
EMBMOT00000001830	0	0	0	0	0	0	0	0	0	0	0	0	0	0
XLOC_000920	0.0202799	0	0.0437071	0.101381	0	0	0	0.275269	0.323256	0.198483	0.233484	0.651445	0.40236	0.324818
XLOC_000921	0.474812	0.44492	0.522999	0.559418	0.782386	1.24707	0.826068	1.5328	2.38592	1.74169	3.36793	1.05107	0.482483	1.90572
XLOC_000922	0	0.0534478	0	0	0	0	0	0.121167	0.056102	0.215073	0	0.507328	1.24881	5.05919
XLOC_000923	0.847757	0.798211	1.05993	0.789209	0.40249	0.998986	0.702259	0.0333291	0.0538965	0.236309	0.600875	0.649845	1.19531	0
XLOC_000924	0	0	0	0	0	0	0	0	2.43411	0.190778	0.394328	0	0	0
XLOC_000925	2.13509	0.940114	0.529931	0.419372	0.372385	0	0.233799	0.345055	0.161186	0.156479	0.0527722	0.0811309	0	0
XLOC_000926	0	0.0964267	0.116402	0.144589	0.112748	0.206925	0	0	0	0	0	0	4.12293	0
XLOC_000927	0.0709708	0	0.0455586	0.0528377	0.907484	1.20558	0.366906	0.160878	0.197113	0.438092	0.0470409	0.339521	0.212001	0.338578
XLOC_000928	0.390799	0.304669	0.118004	0.0743092	0.692545	0.413028	0.156186	0.199807	0.0896971	0.323369	0.240294	0.216792	0.414909	0.21619
XLOC_000929	0.44487	0.649755	0.972204	0.321963	0.329402	0.239841	0.855016	0.121478	0.154517	0.268172	0.281884	0.423857	0.103569	0
XLOC_000930	0.110352	0.0592237	0.431032	0	0.562713	0	0.285249	0	0	0.158401	0.109715	0	0	4.34323
XLOC_000931	0.109336	0.239599	0.0473309	0	0.547928	0.331667	0.247142	0.250255	0.483348	0.27448	0.159097	0.257283	2.06509	0.171046
XLOC_000932	0.243428	0.0624983	0.401963	0.273267	0.111679	0.500502	0.451532	0	0.0517841	0	0	0	0	0.208335
XLOC_000933	0	0.0554207	0.0980685	0.17391	0.159746	0.421364	0	0	0.0446585	0	0.0499249	0	0.794811	1.61701
XLOC_000934	0.126936	0.115454	0.156078	0.189666	0.811279	0.714183	0.137084	0.0390358	0	0.325645	0.30942	0	0.971106	0.758999
XLOC_000935	0.485241	0.834437	0.552854	0.535269	0.31836	0	0.16286	0.173737	0.280591	0.123375	0.294081	0.113029	0	0
XLOC_000936	0	0	0	0.120705	0	0	0	0.546825	3.20546	0.501371	0	0.193905	1.23702	0.386734
XLOC_000937	0.453654	0.375469	0.440444	0.257333	0.212928	0.0988886	0	0.387332	0.433946	0.241948	0.065563	0.100795	0	0
XLOC_000938	0.110862	0.427502	0.225518	0.89039	0	0	0.198073	0	0.0456047	0	0	0	0.16795	0.548342
XLOC_000939	0.212755	0.372227	0.0942949	0.106358	0	0.167625	0.738552	0.140206	0.113364	0	0.111135	0	0	0.681531
XLOC_000940	0.35255	0.439507	1.34241	0.687394	1.29172	1.04051	1.14374	0.540791	0.500338	0.900941	0.323221	0.7144	0.691752	0.791574
XLOC_000941	0	0	0	0	0	0	0	0.758131	0.521249	0.686147	0.447988	1.83308	0.167059	0
XLOC_000942	0	0	0.0541009	0	1.1854	0.750897	0	0.03611	0	0.0550111	0.065563	0	0	0
XLOC_000943	0.0218979	0.163768	0.765769	1.84574	1.21302	0.761347	2.02709	0	0	0	0	0	0	0
XLOC_000944	0.626646	0.651771	0.704285	0.860611	0.45881	0.456634	0.850653	0.133047	0	0.094475	0	0.118074	0	0
XLOC_000945	0.302707	0.301767	0.0893959	0.160768	0.382234	0.32206	0.239983	0.12367	0.0552541	0.214908	0.0461522	0.24983	0.73024	0.166091
XLOC_000946	0.956536	0.439598	0.433499	0.875284	1.09	0.770345	0.632624	0.949394	0.46544	0.34198	0.611386	0.702488	0.648451	0.875672
XLOC_000947	0.0445139	0	0	0	1.36605	1.6235	0	0	0	0	0.0885142	0	0	0.637083
XLOC_000948	1.43617	1.26953	1.73341	0.866384	1.56921	1.41786	1.56977	1.19373	1.58188	1.83615	1.3711	1.8437	1.56758	1.33715
XLOC_000949	0.475752	0.614732	0.552864	0.545725	0.262129	0.537597	0.930142	0	0	0	0	0	0	0
EMBMOT00000002309	0.187128	0	0	0	0	0	0	0	0	0	0	0.751383	0	0
XLOC_000951	0.0391146	0.0469851	0	0	0.335834	0	0	0.353948	0.831303	0.331234	0.700002	1.57059	1.17683	0.939735
XLOC_000952	0.472464	0.430117	0.361164	0.535347	0.381499	0.391312	0.595457	0.199172	0.0958139	0.0902183	0.0995678	0	0.105456	0.32969
EMBMOT00000004517	0	0	0	0	0	0	0	0	0	0	0	0	0	0
XLOC_000954	28.4762	28.4776	34.4083	29.617	22.0325	11.5433	30.3403	2.86085	4.79795	6.77983	5.19229	1.19641	1.3729	1.59079
XLOC_000955	0.589546	0.438548	0.457475	0.550173	1.01468	0.344484	0	0.954568	0.434202	0.290917	0.365194	0	0.456849	0.952174
XLOC_000956	0	0.129	4.21191	6.66068	0.862226	4.38155	9.9978	0	0	0.475768	15.4484	13.4692	92.2381	0
EMBMOT00000002487	0	0	0	0	0	0	0	0	0	0	0	0	0	0
XLOC_000958	0	0.0246642	0	0	0.264438	0.304751	0	0	0.040872	0	0	0	0.205921	2.95981
EMBMOT00000005586	0	0	0	0.515098	0.80333	0	0	0.538367	0	0.191122	0	0	0	0
XLOC_000960	0.4688	2.24866	2.94041	1.33558	0.337393	0.470079	2.58894	0.0491483	0.118766	0	0	0	0	0
EMBMOT00000006159	0	0	0	0	0	0	0	0	0	0	0	0	0	0
XLOC_000962	0	0.0528896	0	0	0	0.163376	0.254741	4.18674	0.0586521	0.650113	0.587886	0.176796	0.431999	0.70522
XLOC_000963	0	0.0273592	0	0	0	0	0	0.0327637	0.454757	0.425957	0.211541	0.0914546	0.233374	0.182401
XLOC_000964	0.447697	0.36913	0.438685	0.159779	0.369939	0.527581	0.230965	1.07121	1.39517	2.45984	2.34831	2.40443	2.71328	2.8773
EMBMOT00000000472	0	0	0	0	0	0	0	0	0	0	0	0	0	0
XLOC_000966	0.656152	0.976144	0.493083	0.896719	0.475104	0.856962	1.62029	0.0922785	1.22983	1.5457	0.270933	0.674711	1.72173	0.897117
XLOC_000967	0.0448934	0.148644	3.8365	2.58352	21.9687	30.5685	9.63176	0.0577056	0.346128	2.37157	3.75281	24.8862	36.9442	179.904
XLOC_000968	0	0	0	0	0	0	0	0.0786981	0	0	0	0	0.840845	4.38127
XLOC_000969	1.87975	1.70838	1.29518	1.29597	3.59276	2.42328	1.64482	0.346578	0.291313	0.486193	0.414678	0	0.662718	0.875672
XLOC_000970	0.476879	0.204209	0.672534	0.364487	1.39398	1.90063	0.829665	0.0737562	0.0636745	0.101197	0.29364	0.383871	2.57135	1.14841
XLOC_000971	1.01126	0.465621	1.12355	0.874945	1.52595	2.10276	0.644609	0.279721	0.118396	0.338513	0.282385	0	0.109315	1.78452
XLOC_000972	0.0915566	0.217534	0.515029	0.234969	1.42612	1.9941	0.509482	0.193439	0.136633	0.154266	0.306662	0.235728	0.438382	0.235073
XLOC_000973	0.845975	1.15174	1.14674	0.75841	1.61469	1.34979	1.2619	1.6559	2.20185	1.12487	0.67312	0.613049	2.17317	2.44539
XLOC_000974	0	0	0	0.143445	0.335568	0.580087	0	6.6082	2.15194	0.844873	1.07877	2.40633	0.389133	0.834659
XLOC_000975	0	0	0	0	0.749065	0.647444	0	0	0.144941	0.0222764	0	0	0.111741	0
XLOC_000976	0.0226676	0.0243305	0.623471	0.273647	1.43594	0.619796	0.585936	0.0625068	0.0673004	0	0	0	0.20754	9.73256
XLOC_000977	0.149584	0.0339254	0.0576139	0.0735854	0.0755847	0	0	0	0	0	0	0	0	0
EMBMOT00000000859	0	0	0	0	0	0	0	0	0	0.191122	0	2.25415	0	0
XLOC_000979	0.0424626	0	0	0.104444	0.162887	0	0	0	0.202174	0.155011	0	0.304708	0.744551	4.55793
XLOC_000980	0.0697968	0	0.0942177	0	0	0	0	0.208557	0.200983	0.384291	0.431681	0	0.22085	0
EMBMOT00000005306	0	0	0	0	0	0	0	0	0	0	0	0	0	0
XLOC_000982	0	0	0	0	0	0	0	1.04976	0.928885	0.259248	0	1.01922	0	0
XLOC_000983	1.47815	1.44004	1.8905	3.88296	1.65177	1.61302	1.57595	0	0	0	0.0646757	0	0.121479	0
XLOC_000984	0.19333	0.167478	0.0983107	0.741838	1.23708	0.687475	0.527829	0.291074	0.455387	0.859881	0.238279	0.183163	0.447555	1.09592
XLOC_000985	0.197256	0.29682	0.175044	0.0507528	0.899331	0.67808	0	0.0961133	0	0.115775	0.377174	0.0815311	0.502466	0
XLOC_000986	0	0	0.0573347	0	0	0.0987117	0	0.695044	0.477	0.306794	0.267646	0.427281	0.66989	1.91742
XLOC_000987	3.03131	2.1194	2.95093	1.79675	4.97163	5.37769	3.65872	0.592771	0.421005	0.649643	0.611783	1.42197	1.89988	5.26694
XLOC_000988	0.0260146	0	0.0560666	0.0650246	0	0	0	0.423155	0.519021	0.673031	0.571289	0.104458	0.649417	0
XLOC_000989	6.11356	4.8082	6.00345	5.92826	13.2626	11.5633	8.97923	1.02421	0.698082	2.2471	0.157929	2.34704	2.04332	7.4251
XLOC_000990	0	0	0.0462112	0	0	0.253402	0	0.229352	0.341776	0.457127	0.168005	0.43048	0.105187	1.03028
XLOC_000991	3.36317	66.8589	1553.62	3361.08	7325.59	4763.27	5423.79	1.82677	9.40512	643.65	1974.04	5929.79	15373	27177
XLOC_000992	17.459	20.1727	16.3666	7.96732	3.67494	1.68918	7.18453	24.1308	39.4615	11.1702	19.4505	10.1892	3.20186	0
XLOC_000993	0.151746	0.091004	0	0	0.15815	0	0	0.52314	0.637956	0.522019	0	0.739616	1.10037	0
EMBMOT00000001495	0	0	0	0	0	0	0	0	0	0	0	0	0	0
EMBMOT00000001179	0.187128	0	0	0	0	0	0	0	0	0.218961	0	0	0	0
XLOC_000996	4.14036	3.70635	3.96199	3.30001	2.61562	2.67741	1.60851	2.33121	5.45015	5.24184	2.91105	4.20774	1.39179	1.37014
XLOC_000997	0.296223	0.596755	0.964302	0.977069	0.227678	0	0.232942	0.173752	0.427846	0.170476	1.43731	0.808334	1.39136	0.322436
XLOC_000998	0	0	0	0	0	0	0	0.380532	0.440479	1.66044	0.345456	0.531098	0	0
XLOC_000999	0.14277	0.188353	0.384106	0.275506	1.28803	2.18222	0.382623	0.194874	0	0.257504	0	0.0885163	0.545515	0
XLOC_001000	0.174487	0.189317	0.286022	0.289148	0.497871	0.166852	0	0.156875	0.420791	0.343881	0.381902	0.0875784	0.325738	0.698682
EMBMOT00000003821	0	0.237478	0	0	0	0	0	0	0.249271	0.191122	0	0	0.917997	0
XLOC_001002	1.02721	0.591115	1.35755	1.86907	1.12201	3.13099	0.978834	0.568558	0.338053	1.45844	1.22491	1.35866	3.11681	9.71006
XLOC_001003	0.721364	0.764236	0.738825	0.28205	0.75745	0.572082	0.492368	1.87003	0.762311	0.298738	1.28429	0.427143	0	0
EMBMOT00000002827	0	0	0	0	0	0.694347	0	0.269183	0	0	0	0	0.917997	0
XLOC_001005	1.95548	1.51448	1.81647	1.15979	8.45375	8.80729	1.80442	3.15657	1.67267	2.8475	2.97703	2.33764	6.28728	13.1543
XLOC_001006	29.327	28.5513	34.7933	63.8538	41.3262	42.7428	57.1639	9.36801	5.3492	2.60054	8.82045	6.36727	11.063	16.1182
XLOC_001007	0.538337	0.396909	0	0.343211	1.20434	0.24247	0	0.618634	0.0870471	0.143204	1.45416	2.0991	0.32057	0
XLOC_001008	0	0	0	0	0	0	0	0	0	0.140647	0	0	1.2316	38.504
XLOC_001009	0	0	0	0	4.20317	3.29172	0	0	0	0	0	0.222632	0	8.43652
XLOC_001010	0.880988	0.753311	0.777586	0.927864	0.542839	0.58321	0.441079	0.42867	0.321399	0.226542	0.565507	0.612238	0.249333	0.81405
XLOC_001011	2.05281	1.725	2.63601	1.90346	0.413868	1.41645	1.90546	0.843143	0.852232	1.02545	1.1152	1.76325	0.921471	2.05141
XLOC_001012	0.395157	0.317589	0.42539	0.382081	0.398954	0.648833	0.49816	1.07636	0.443314	0.688812	0.808027	0.950769	1.2906	1.20671
XLOC_001013	3.34629	6.28075	8.33414	7.10063	16.6455	14.4075	14.0537	2.52457	2.41416	7.1019	9.17451	13.6804	24.3541	35.8744
XLOC_001014	0.223952	0.171283	0.480615	0.510546	0.548789	1.27869	0.319173	0.124801	0.0549068	0	0.378951	0.33227	2.601	4.41796
XLOC_001015	0	0	0	0	0.186034	0	0	0.0713944	0.143987	0.76618	0.209616	1.21803	0.222013	6.59381
XLOC_001016	0.582152	0.383181	0.550758	0.440148	0.594539	0.40787	0.363638	0.163824	0.139225	0.269242	0.778341	1.85073	4.12024	0.671125
XLOC_001017	0.0246516	0.0592237	0	0	0	0	0	0.680126	1.8326	0.821346	4.68598	3.06852	1.96174	0.987097
XLOC_001018	0.152758	0.0850345	0.0513251	0	0.295884	0.171878	0.133999	0.104791	0.0925564	0.125166	0.0515399	0.650987	11.4845	0.556439
XLOC_001019	0.0456754	0.0273535	0	0.0538751	0.214415	0.164887	0	0.164037	0.129041	0.371464	0.967621	0.173093	0.216163	0.345226
EMBMOT00000005856	0	0	0	0	0	0	0	0	0	0	0	0	0	0
XLOC_001021	0	0	0	0	0	0	0	0.305213	0.461115	0.888041	0	0	0	0
EMBMOT00000004414	0	0	0	0	0	0	0	0	0	0	0	0	0	0
EMBMOT00000003454	0	0	0	0	0	0	0	0	0	0	0	0	0	0
XLOC_001024	0.518564	0.461016	0.684845	0.734568	1.24013	0.354983	0.90392	0.231276	0	0.191484	0.441363	0.627341	1.23991	0
XLOC_001025	3.90939	3.72501	3.80699	3.69576	1.40022	1.28234	2.03249	1.18346	0.685499	0.596555	1.35727	0.881623	0.449946	0.527505
XLOC_001026	0.945859	1.98912	1.4163	0.750195	3.54053	2.79442	2.12809	0	0.71612	0.350987	0.125927	0.227222	0.144957	0
XLOC_001027	0	0.0320523	0	0	0	0	0.146124	1.82837	1.29434	0.26222	0	2.02827	2.0703	11.1245
XLOC_001028	0	0	0	0.108655	1.92351	3.79448	0	0.204497	0.233458	0.0453358	0	0.166135	0.520932	0
XLOC_001029	0.0230957	0	0.0995517	0.0635745	0.263599	0.090983	0.133623	1.29258	0.828228	1.09678	1.71822	1.11285	2.04444	1.47968
XLOC_001030	0.945195	0.551011	0.627643	0.853282	0.522019	1.08939	0.591025	1.26953	0.516172	1.04498	0.288583	0.164074	0.418684	1.47256
XLOC_001031	0.823211	0.598402	1.01064	0.262535	0.182353	0.593606	0.444509	0	0.0509788	0.198337	0	0.205666	0.376907	0
XLOC_001032	0.049209	0.0822121	0.143488	0	0.0621631	0.17322	0.254401	0.941758	0.0878607	1.43976	1.85683	1.23592	2.49024	0.704279
XLOC_001033	0.460816	0.744516	0.682686	0.534817	0.532727	1.27085	0.360428	0.102635	0	0	0	0	0	0
XLOC_001034	0.330338	0.374563	0.531013	0.392196	0.388423	0.573351	0.174493	0.216924	0	0.132188	0.145887	0	0	0.241531
XLOC_001035	8.59255	6.49299	10.201	7.53449	11.1514	16.4756	17.4002	0.973516	0.771137	2.72434	2.98598	3.56344	2.47764	5.72516
XLOC_001036	1.1379	1.10887	1.19035	0.545009	2.53555	3.33969	0.685418	0.214406	0.220937	0.508667	0	0.0951391	0.237624	0
XLOC_001037	0.182605	0.124985	0	0	0	0	0.148401	0.0737948	0.034168	0.438238	0	0	0	0
EMBMOT00000005363	0	0	0	0	0	0	0	0	0	0	0	0	0	0
XLOC_001039	3.14528	4.0359	4.95357	6.25792	4.93358	3.44803	3.41854	0.200883	0.546376	0.442744	0.315628	0.722078	0.652485	0.41147
XLOC_001040	0.272243	0.418116	1.09655	0.0569302	0.906298	0.358898	1.5813	6.38778	2.78578	1.27311	0.914453	2.65218	3.0091	7.47845
XLOC_001041	1.27477	1.50566	0.978831	0.963756	0.862202	0.319561	1.17331	0.133645	0	0.0474596	0.376709	0.325723	0	0
XLOC_001042	0.407265	0.340204	0.201614	0.113703	0.714473	0.347993	0	0.767343	0.87624	0.723978	0	0.365313	0.699156	2.91439
XLOC_001043	0	0	0	0	0.675411	0.583782	0	0	0	0	0	0	2.39529	9.23973
XLOC_001044	0.0568817	0.0721868	0	0.156575	0	0.11204	0.164548	0	0.265201	0.261431	0	0	0.291416	0.227765
XLOC_001045	1.3937	1.65628	1.13052	1.33019	1.15472	0.66187	0.996879	2.35419	1.2268	1.03955	1.41926	1.38371	1.96952	0.985621
XLOC_001046	0.64992	0.82142	0.377348	0.993383	0.516627	0.490169	0.617854	0.307763	0.0853536	0.564848	0.167351	0.343044	0.542468	3.07882
XLOC_001047	1.24497	1.16283	0.68953	0.350976	0.18851	0.405059	0.306345	0.463189	0.704533	1.04039	0.36372	0.63783	0.129877	0
XLOC_001048	0	0.141522	0	0	0	0	0	0.527864	0.544683	0.548854	1.02485	1.94037	0.563236	0
XLOC_001049	0.0816612	0.217178	0.3307	0.208248	0.108259	0	0.291801	0.451741	0.26874	0.287068	0.280589	0.303775	0.371135	0.201954
XLOC_001050	0	0.035965	0	0	0	0	0	0.049327	0.578083	0.428112	0.0781988	0	0.594029	0.719324
XLOC_001051	0	0	0	0	0	0	0	1.439	1.02504	0.494449	0.401956	1.85388	3.46438	0.616244
XLOC_001052	0.128059	1.97078	3.70185	2.14622	4.37891	6.57575	4.37033	0	0	0	0.415108	0	0.148227	3.14567
EMBMOT00000002079	0	0.224781	0	0	0	0	0	0	0	0	0.832838	0	0	0
EMBMOT00000003483	0	0	0	0	0	0	0	0	0	0.193318	0	0	0	0
EMBMOT00000000440	0	0	0	0	0	0	0	0	0	0	0	0	0	0
XLOC_001056	0.0236569	0	0	0	0.119538	0	0	0	0.366067	0.154276	0	0.0848802	0.207404	0.507867
XLOC_001057	0.293147	0.134981	0.585557	0.533675	2.41302	4.28681	1.67146	0.237709	0.324626	0.243504	0.255855	0.356932	0.872159	0.355941
XLOC_001058	0.761556	0.839697	0.839764	1.49363	1.57981	1.70452	1.04696	0.246681	0.165553	0.0529357	0.269167	0	0.231771	0
XLOC_001059	0.566432	0.194215	0.281488	0.0880167	1.05128	0.607863	0	0.289344	0.319213	0.195946	0.238182	0	1.11889	0.51214
XLOC_001060	0.232864	0.243742	0.300255	0.146344	0	0.109765	0.161207	0.566964	1.20187	0.0652068	0.280326	0.223762	0.285499	0.223141
XLOC_001061	0.308802	0.0561087	0.148238	0.0567732	0.0642209	0.0894771	0.262823	0.0700938	0.121026	0.444145	0.202179	1.09443	0.116365	0.545694
XLOC_001062	0	0.234621	0	0.13254	0	0	0	0.0692635	0.38484	1.04705	0	1.93338	0.493361	1.54241
XLOC_001063	0.429577	0.578122	0.420443	0.441587	0.240621	0	0	0.42899	0.297419	0.223626	0.300514	0.256286	0	0
XLOC_001064	0.260843	0.222264	0.353474	0.361879	0.45932	0.883732	0.265755	0.47213	0.0917819	0.0469141	0.38439	0.4611	0.117664	0
XLOC_001065	0	0	0	0	0	0	0	0	0.0296431	0.120261	0.594241	2.05513	0.218334	0.534633
XLOC_001066	0	0	0	0	0	0	0	0.250013	0.306896	0.38399	0.769475	0	0.731825	0.38959
XLOC_001067	0	0.125916	0.111426	0	0	0	0	0.403687	0.217114	0.113931	0.187273	0.403797	0.375469	2.21471
XLOC_001068	0.136313	0.0816331	0	0	0	0	0	0	1.49418	0.075268	0.311149	0.258288	0.32955	0
EMBMOT00000005774	0	0	0	0.982831	1.33242	0	0	0	0	0.218961	0	0	0	0
XLOC_001070	13.4246	11.2732	11.997	12.9519	9.67571	5.34132	14.187	3.88134	1.09724	1.63082	3.5236	1.6976	1.77672	1.18502
XLOC_001071	0.103568	0.0622035	0	0.142543	1.33383	0.768585	0	0.383278	0.137961	0.604891	0.230471	0	0.265298	0.414705
XLOC_001072	0.598455	0.544151	0.562449	0.304607	0.264923	0	0.813142	0.0673916	0.171441	0.130076	0.122359	0.0940565	0	0
XLOC_001073	0	0	0.453979	0.383391	15.2317	11.5278	1.07856	0	0	0.0211556	0.0460942	0.0831719	0	0.331764
XLOC_001074	0.0251416	0	0.193671	0	0	0.17186	0	1.12335	0.897445	0.59657	0.049993	0.180414	0	0
XLOC_001075	0.861072	0.970424	0.590498	0.556631	0.276732	0.283573	0.707824	0.0351978	0.130007	0.268108	0.762301	0.0982492	0.125356	0
EMBMOT00000005245	0.374256	0	0	0.467733	0	0	0	0.308294	0	0	0	0	0	0
XLOC_001077	0	0	0	0	0	0.0908556	0	0	0	0.0539737	0.756342	1.01868	1.8504	0.1847
XLOC_001078	0.03205	0	0	0.0788323	1.31042	0.650699	0	0.170773	0	0.0670213	0.39345	1.03495	0.42148	0.4587
XLOC_001079	0.0244321	0.0293483	0.0541426	0.183207	0	0.0962476	0	0	0.39018	0.338936	0.0543693	0.58862	0.359572	0.586986
XLOC_001080	0	0	0.308819	0.243975	5.30894	8.76998	1.61252	0	0	0	3.06739	0.373042	2.36972	9.11415
XLOC_001081	0.0230957	0	0	0	0	0	0	0.598017	0.444879	0.212298	0.102791	0.370949	1.39477	1.66464
XLOC_001082	0.944582	0.353043	0.100824	0	0.39682	0.184292	0.541325	0.644773	0.56086	0.526524	0.312314	0.375691	0.719018	1.49859
XLOC_001083	0	0.027827	0	0	0.0941319	0	0.126862	0.261503	0.0436476	0.182423	2.39684	0	7.79681	0
XLOC_001084	0	0	0	0.0606808	0.0946359	0	0	0.031711	0	0	0.908569	0.531098	0	0
XLOC_001085	0	0	0	0	0	0	0	0	0	0	0.275525	0	4.25178	0
EMBMOT00000006364	0	0	0	0	0	0	0	0	0	0	0	0	0	0
EMBMOT00000004036	0	0	0	0	0	0	0	0	0	0	0	0	0	0
EMBMOT00000003340	0	0	0	0	0	0	0	0	0	0	0	0	0	0
EMBMOT00000000930	0	0	0	0	0	0	0	0	0	0	0	0	0	0
EMBMOT00000005347	0	0	0	0	0	0	0	0	0	0	0	0	0	0
EMBMOT00000005996	0	0	0	0	0.80333	0	0	0	0	0	0	0	0	0
XLOC_001092	1.71609	1.69202	1.51751	0.952207	0.746565	0.731204	0.608385	0.566533	0.754184	0.282789	3.59946	2.61784	1.24264	0.168424
XLOC_001093	0	0	0	0	0	0	0	1.25506	1.70666	1.11627	0.764447	0.601888	0.324465	0.342981
XLOC_001094	1.42468	1.52287	1.3037	1.33786	1.95343	1.43981	1.79037	0.877518	0.661324	0.994207	0.690698	0.710032	1.96144	0.35403
XLOC_001095	0.13238	0.053861	0	0.116826	0	0.0835965	0	0.0960131	0.197554	1.45972	0.823164	0.426042	0.104103	0.169943
XLOC_001096	0.456464	0.37723	0.242876	0.427053	0.378286	0.498497	0.769366	0	0	0	0	0	0	0
XLOC_001097	0	0.0265157	0.047574	0.055175	0	0	0	0.0635071	0.0588093	0.183645	0	1.15225	0.339269	0
XLOC_001098	0	0	0.0952797	0.0591757	7.65772	10.3038	0.248755	0.0354176	0.0286369	0.0722662	0	0.517924	1.18346	0.344324
XLOC_001099	0	0	0	0	0	0	0	1.76503	0.403728	1.28531	0.752537	1.21696	0	0
XLOC_001100	2.82002	8.66544	8.73477	3.01453	12.928	13.8745	13.0137	1.15912	1.78925	1.05107	3.9302	1.78406	2.34005	0.889552
XLOC_001101	0.480085	0.775162	0.475309	0.442832	0.279381	0.486873	0.25305	0.22935	0.552834	0.376891	0.203113	0.175622	0	0
XLOC_001102	0	0	0	0	1.79225	2.62345	1.64264	0.183513	0	0	0	0	0	0
EMBMOT00000005887	0	0	0	0	0	0	0	0	0	0	0	0	0	0
EMBMOT00000000290	0	0	0	0	0	0	0	0	0	0	0	0	0	0
XLOC_001105	0	0	0	0	0	0	0	0.277054	0.2138	0.407747	0.0714325	0.257784	0	0.257069
XLOC_001106	0.0212755	0	0	0	0	0	0	0.0656563	0.170046	0.201897	0.0473448	0.0854285	0.21337	0
XLOC_001107	0	0	0	0	0	0	0	4.34189	0.598251	1.45252	0	9.6177	1.88483	1.19887
XLOC_001108	0	0	0	0	0	0	0	0.26434	0.308561	1.2111	0.54802	1.35287	1.38417	1.01184
XLOC_001109	0.130364	0.820294	2.19235	2.91123	3.38308	4.73753	2.78082	0.19347	0.278058	1.04087	0.612624	1.09084	1.79279	4.68595
XLOC_001110	0	0	0	0	2.04907	0.885544	0	1.34192	1.0573	2.85558	0.384803	1.91657	0.39026	0.637083
XLOC_001111	0.102929	0.121761	0.166125	0.131243	0.0706528	0.382317	0.144572	0.15945	0.166055	0.0802823	0	0.100336	0.122585	4.00231
EMBMOT00000006417	0	0.224781	0	0	0	0	0	0	0	0.191122	0	0.751383	0	0
XLOC_001113	13.4784	15.2766	18.6758	15.3274	11.5099	6.64897	15.4955	0.865159	3.69204	7.81222	3.43926	0.33607	2.17835	1.00541
XLOC_001114	5.75365	5.93532	5.96188	6.83778	2.79217	4.90317	5.24439	6.3237	9.27626	3.3542	4.36251	0.606621	0.757562	0
XLOC_001115	1.41409	1.38358	0.699008	0.629459	0.686915	0	0.309831	0.413155	1.03276	0.871673	0.766765	1.07515	0.131356	0.428866
XLOC_001116	0.451965	0.300078	0.682267	0.406254	1.01362	0.84608	0.257495	0.096033	0.0889292	0.0714946	0.0495201	0	0	1.42569
XLOC_001117	0.584115	1.29521	1.37914	0.623218	0.599112	0.822016	1.58789	0.130303	0.393083	0.663425	0.659705	0.0847714	0.315298	0.338144
XLOC_001118	0	0.0419973	0	0	0	0	0	0.100587	0.255887	0.071417	0.155605	0.280772	1.43295	3.63989
XLOC_001119	0.169792	0.112711	0.103966	0.0586333	0.066325	0	0.271433	0.603061	0.280875	0.349375	0.122534	0.470952	0.115077	0
XLOC_001120	0.0302111	0.0324274	0	0	0	0.100168	0	0.794911	0.412117	0.0591595	1.25617	0.433585	2.32767	0.432381
XLOC_001121	0.253764	0.275976	0.242134	0.0615042	0.126351	0.0880202	0.258543	0.574422	0.282587	0.819111	0.257244	0.628022	0.333694	1.25256
XLOC_001122	0.579879	0.140772	0.252569	0.151735	0.82283	1.20562	0.167146	0.0831163	0.076968	0.0971156	0.0642893	0.116003	0	0.231362
XLOC_001123	1.53677	1.69055	1.35616	1.96837	3.71511	5.56141	2.59836	0.0307638	0.0284882	0.0250242	0	0	0	0
XLOC_001124	0.39156	0.302563	0.0952756	0.0608437	0.219884	0.3483	0.127883	0.200016	0.0883324	0.100167	0.254482	0.621278	1.22162	0.35403
XLOC_001125	0.755112	0.70789	0.729465	0.688381	0.305776	0.460491	0.692392	0.0344304	0	0	0	0.288321	0	0
XLOC_001126	0.252407	0.249587	0.445715	0.265937	1.85367	1.70197	0.595457	0	0	0.0401429	0	0	0	0
XLOC_001127	0.582368	0.423472	0.246913	0.227664	0.16083	0	0.329096	0.128681	0.227315	0.116191	0.18987	0	0.145708	0.227765
XLOC_001128	0.343156	0.239152	0.302622	0.43755	0	0.212434	0.642652	0.0457502	0.0739827	0	0	0.111504	0	0.222388
XLOC_001129	1.02964	0.848222	0.853682	0.815446	0.453777	0.613284	0.395872	0.267239	0.303821	0.429482	0.339788	0.549488	0.564404	0.730616
XLOC_001130	0.395254	0.303377	0.442031	0.166193	2.11879	1.1919	0.641138	0.100277	0.0295234	0.0712059	0.165092	0.0889929	0.444545	0.354983
XLOC_001131	0	0.0434741	0	0.199247	0.20466	0	0	0.238504	0	0.0423486	0.175064	1.16258	1.47547	0
XLOC_001132	0.0249126	0	0	0	0	0	0	0.215021	0	0.305332	0.0554386	0.100033	0	2.19461
XLOC_001133	0.0491434	0.0557282	0.0486561	0	1.13109	1.39002	0.127031	0.0315842	0.0292478	0.0705413	0	0	0	0.527505
EMBMOT00000002410	0.209418	0	0	0	0	0	0	0	0	0	0	0	0	0
XLOC_001135	0.0929185	0.0828213	0	0	0.484199	0.334808	0.261022	0.0371642	0.240393	0.161275	0	0.362311	0	3.25174
XLOC_001136	0	0	0	0.117602	0	0	0.272209	0.930167	1.34287	0.247267	0.1047	0	0	0.376789
XLOC_001137	0.536928	0.399326	0.574703	0.56416	0.741404	0	0.303418	0.248242	0.768454	1.17943	1.28374	1.68463	0.525951	0.419988
XLOC_001138	0	0	0.0973667	0	0	0.0889861	0	0.404092	0.164985	0.118715	0.260067	0	0.558985	0.1809
XLOC_001139	0.346423	0.041964	0.0732773	0	0.141954	0.613479	0	0.211	0.307836	0.265924	0	0.663872	0.501031	1.32406
XLOC_001140	1.39415	1.46707	2.62689	2.42709	2.56888	3.52058	3.07333	0.0347333	0.434032	0.891383	0.967167	0.969526	0.721209	3.09387
XLOC_001141	1.7506	1.59143	1.87007	2.3733	2.96085	2.74786	1.64482	2.0835	0.66969	1.3061	3.06564	2.10746	2.33378	1.40107
XLOC_001142	0.7724	0.550461	0.874604	0.606738	0.199829	0	0.817795	0.760321	1.08249	0.759913	0.262124	0.662163	0.814116	0.188664
XLOC_001143	0.0932988	0	0	0.12841	0.200264	1.21167	0.269896	0	0	0.109171	0	0	0	0
XLOC_001144	0.10632	0.11412	0.138427	0	0.179078	0	0.366435	0.0521728	0.126553	0.605743	0	0.8901	0	1.01443
XLOC_001145	0.315327	0.41021	0.667828	1.18745	0.24635	0.853096	0.882159	0	0	0.0477345	0.0484721	0	0	0.174439
XLOC_001146	0.385444	0.262268	0.140121	0.171861	0.548562	0.413061	0.621077	0	0	0.0438558	0	0	1.36922	0
XLOC_001147	1.53776	1.61412	2.10807	2.65659	3.56747	4.50245	3.2212	0.356744	0.227878	0.0250567	0.238263	0.085984	0.529909	0.17149
EMBMOT00000002248	0	0.224781	0	0	1.05819	1.47434	0	0.269183	0	0	0	0.751383	0	1.49859
XLOC_001149	0	0.0330781	0	0	0.236432	0	0	0	0	0.157012	1.07883	0.110571	0.558325	0.220529
EMBMOT00000006033	0.140746	0	0	0	0	0	0	2.02808	2.42881	1.02719	8.03283	3.39086	1.41153	0
XLOC_001151	1.0362	0.814346	0.843239	0.886092	0.680201	1.36926	0.525645	2.97661	4.23918	2.30904	2.64986	0.820821	1.13402	1.09139
EMBMOT00000002411	0	0	0	0	0	0	0	0	0	0	0	0	0	0
XLOC_001153	0	0	0	0	0	0.337801	0	0.478475	0.173535	0.244393	0.0568155	0.174694	0.436324	1.56788
XLOC_001154	0	0.0832592	0	0.344578	1.86858	3.78667	0	0	0	0	0	0	0.67223	4.72863
XLOC_001155	0.0249126	0	0.0536916	0.0622701	0	0.19058	0	0.944005	1.20733	0.903171	4.92117	3.40112	2.36542	1.19706
XLOC_001156	1.52128	2.01718	10.6049	8.33891	4.67307	0.611025	5.24002	0.609412	1.42583	10.5494	6.17369	8.26521	12.2966	3.2969
XLOC_001157	0.277198	0	0.0504839	0.0585498	0.0662307	0.445305	0.135524	339.3	313.228	225.697	241.589	214.167	296.606	261.501
EMBMOT00000005779	0	0	0.414683	0	1.60666	0.694347	0	6.81699	8.34069	5.00452	5.28632	6.76245	0.958691	0
EMBMOT00000000544	0	0	0	0	0	0	0	0	0	0	0	0	0	0
XLOC_001160	1.49162	1.29969	2.5895	4.1106	19.7387	28.1297	5.53914	0.196969	0.0635259	0.177216	0.321071	0	0.313115	0.511148
XLOC_001161	0.315083	0.226601	0.249594	0.11386	2.2155	1.70067	0.26355	0.168579	0.257719	0.262663	0.152053	0.914546	0.446936	4.19523
XLOC_001162	0.707653	0.75838	0.870115	1.28862	1.12043	0.837031	1.01896	0.0633373	0	0.0449698	0.881829	0	0	0
XLOC_001163	0.027588	0.0312845	0.321774	0.265189	0.0697009	0.188583	0	0.28369	0.13098	0.0755331	0.0643852	0.0989846	0.120934	0.197419
EMBMOT00000005565	0	0	0	0	0	0	0	0	0	0	0	0	0	0
XLOC_001165	3.89462	4.13263	4.81968	6.53288	4.9109	5.59334	5.15654	0.532767	0.663493	0.716507	0.466013	0.51125	0.64769	1.01966
XLOC_001166	0.378604	0.167863	0.298416	0.288818	0.419807	0.598699	0.13105	0.167651	0.255616	0.0761429	0.17748	0	0.348135	0.181398
XLOC_001167	0	0	0.0456759	0	0	0	0	0.296528	0.338778	1.31578	0.282972	1.27648	1.69576	1.69725
XLOC_001168	0	0.086728	0	0	0	0.0913675	0.268375	0.100091	0.0770637	0.758492	2.83813	1.39694	7.82219	3.90056
XLOC_001169	0.0524752	0.0297455	0	0.130059	0	0.0918835	0.429804	0	0.296877	0.503136	0.615727	0.596587	2.79102	11.1054
XLOC_001170	0.258037	0.109943	0.0493137	0.222489	0	0	0	1.26758	0.9026	0.932741	0.712566	0.357415	0.907213	0.891055
XLOC_001171	0.300236	0.149477	0.270711	0	0	0.153911	0	1.82573	1.65198	0.333578	0.325007	0	0	0.996545
XLOC_001172	0.406713	0.425398	0.503373	0.316983	0.217064	0.293644	0.222082	0.979746	1.96193	0.246648	0.972877	0.15413	0.196655	0.922211
XLOC_001173	0.675628	0.642053	1.58639	0.99252	1.29205	0.783422	0.656151	0.294211	0.0451506	0.0530816	0.050475	0.27323	0	0
XLOC_001174	0	0	0.070557	0	0	0	0.18941	0	0.13083	0.110052	0.291411	0	0.649535	2.09743
XLOC_001175	0.361189	0.253219	0.111255	0.210179	0.0719632	0	0.147254	0.115156	1.01712	0.854556	0.0566381	1.02197	1.02655	1.63062
XLOC_001176	0	0	0	0	0	0	0	0.148157	0.828486	1.0164	0	1.15665	1.45489	0
XLOC_001177	0.397833	0.238585	0.633275	0.362116	1.79503	1.48875	0.279393	1.06337	0.0961272	0.113012	0.864225	0	0.236902	0.386734
XLOC_001178	0.38153	0.113655	0.202497	0.303313	1.86832	0.978711	0	0.0719802	0.0464297	0.0238225	0	0.187314	1.50274	2.8019
XLOC_001179	0.309129	0.0892418	0.10287	0.238612	0.204907	0.0940158	0.276154	0.46625	0.429	0.487978	0.477977	0.766628	0.356424	0.764499
XLOC_001180	0.0772823	0.0892418	0.258627	0.614652	0	0.0885544	0.276154	0.117956	0.0792975	0.125425	0	0.0958285	0.239346	0
XLOC_001181	5.24182	6.26076	7.27919	10.616	10.1281	13.1127	13.291	0.763656	0.770242	1.20776	1.52257	4.05179	3.22509	0.68775
XLOC_001182	0.395413	0.552534	0.607292	0.446084	0.27718	0.316541	0.161207	0.492624	0.20393	0.325474	0.145548	0.111881	0.422188	0
XLOC_001183	1.49333	0.764513	2.72036	3.44139	29.0098	31.5906	5.52122	0.0319247	0	0	0	0	0	0
XLOC_001184	0.340891	0.346251	0.334794	0.202485	0.866112	0.86789	0.731745	0.234184	0.0673913	0.0812688	0.337741	0	0.51287	0.202575
XLOC_001185	2.21743	2.07466	0.74884	0.348249	0.152475	0.163815	0.247785	1.46673	1.09547	1.06384	0.660866	0.257952	0.109707	0
XLOC_001186	0.0238098	0.0766695	0.0917059	0.0585641	43.658	16.927	0.123092	0.0306048	0	0	0.111135	0	0	0.170383
XLOC_001187	2.45358	1.792	0.729242	0.744614	0.919152	1.16969	0.514295	2.01151	0.915008	0.347518	0.313898	0	0.772805	0.889853
XLOC_001188	0.288876	0.931571	0.54298	0.392538	0.563512	0.19058	0.432405	0.225435	0.497035	0.647727	0.860464	1.60053	0	0
XLOC_001189	0.267557	0.11284	0.0506132	0.0570881	0.652869	0.169494	0.264281	0	0	0	0	0	0	0.548722
EMBMOT00000004499	0	0	0	0	0	0	0	0	0	0	0.488598	0	0	0
XLOC_001191	0.106617	0.210724	0.213915	0.391732	0.66104	1.86622	0.566259	0.799922	1.22136	1.52492	0.492341	0.982492	1.49895	0.587858
XLOC_001192	1.46828	0.713946	0.354052	0.964579	1.3156	1.515	0.801738	0	0	0	0	0	0	0
XLOC_001193	0.379496	0.328269	0.288049	0.343722	0.301679	0.410458	0	0.0380227	0.228666	0.378479	0.2941	0.318403	0.394755	1.0584
XLOC_001194	0.0486247	0.0782878	0.0949634	0.0543015	6.12349	4.38775	0.25138	0.102834	0.144367	0.0984492	0.45189	0.0872318	0.663071	2.08775
XLOC_001195	0	0.029269	0.0994123	0	0.36224	0.181711	0.400307	0.450578	0.399044	0.757674	0.102647	0.185215	0.698917	2.77051
XLOC_001196	0.034837	0.149571	0.0670892	0	0.26727	0.231012	0.360201	0.0512852	0.867507	0	1.5207	0.374981	0	0
XLOC_001197	0.36479	0.690563	0.428046	0.128132	0.0689781	0.19221	0	1.0489	1.26409	0.399155	0.918047	0.48979	0.124985	0.195372
XLOC_001198	0.220512	0.611386	0.169783	0.53995	0.482148	0.102482	0	5.03053	3.76901	2.41042	3.15352	2.19361	2.22612	3.5417
XLOC_001199	0.0587475	0.20733	1.1487	0.381554	1.02187	0.873682	0.962355	0.0456732	0.0551841	0	0	0.111316	0	0
XLOC_001200	1.21776	5.35441	4.24263	1.92723	1.22321	2.73065	1.27788	0.111037	0	0.0751954	0	0.098542	0.120393	0.196537
XLOC_001201	0.629593	0.617859	2.28645	2.13366	20.157	25.2247	3.45401	0.49117	0.0990313	0.0545126	0.389813	0	0	0.398417
XLOC_001202	0	0	0.237362	0	1.03002	1.37827	0.41695	0.170564	0.335998	0.574203	0	0.144686	0	0
XLOC_001203	0.0957398	0.118252	0.627752	0.395307	2.87208	1.78719	0.553914	0.0688608	0.127534	0	0.125027	0	0	0
XLOC_001204	1.00669	0.890346	0.890962	0.363134	0.25653	0.168327	0.524921	6.18709	3.52655	2.1862	2.58909	0.364307	0	0.72659
EMBMOT00000002597	0.209418	0.224781	0	0	0	0	0	0	0	0	0.416419	0	0.917997	0
XLOC_001206	1.67151	1.99142	1.54164	1.06644	1.03317	1.46711	1.18107	4.54257	3.51059	0	0.888622	0.910767	0	1.99812
XLOC_001207	0.181676	0.0426309	0	0.0887081	0	0	0	0.153156	0	1.1455	0	0	0.181821	0.284216
XLOC_001208	0.0237623	0.379129	2.81752	2.24046	1.4781	2.78108	3.84942	0.420117	0.363836	0.364518	0.611441	0.190827	0.963573	0
XLOC_001209	0.626339	0.515793	0.462709	0.221767	0.181264	0	0	0.0607388	0.224983	0.129375	0	0	0	0.338144
XLOC_001210	0.701405	0.422962	0.298535	0.0629564	0.129334	0.360394	0.132324	0	0.10646	0.146961	0.161527	0.183671	0.673198	0
XLOC_001211	0	0	0	0	0	0	0	0.299778	1.23913	0.558439	0	0	2.08758	0
XLOC_001212	1.01762	1.18705	3.59118	4.56907	53.271	60.607	8.05793	0	0	0	0	0	0	0
XLOC_001213	1.32034	0.960916	2.17401	1.5781	0.493297	0.500904	0.750182	0.275795	0.689587	0.524161	0.112885	0.347096	0.212031	0
XLOC_001214	0.108337	0.0780818	0.0480159	0.0596429	0.0612634	0	0	0.953704	1.31278	2.38575	1.63303	1.82705	1.60855	0.347043
XLOC_001215	0.287489	0.404614	0.772283	0.364193	0.366525	0.729573	0.815462	0.372287	0.249983	0.48032	1.03174	1.22622	1.17795	2.63376
XLOC_001216	0.119447	0.107758	0	0	0.187266	0	0	0.06275	0.174325	0.203733	0.502222	0.262735	0.21874	0.349341
XLOC_001217	0.0520586	0.0279389	0	0	0	0	0	0.114957	0	0.0237552	0.425233	1.68106	0.228203	0
XLOC_001218	0.481014	0.089042	0.0537439	0.127377	0.137143	0	0	0.0399556	0.0323062	0.102687	0	0.097381	0	0
XLOC_001219	0.0431645	0	0	0.0539457	0.0926514	0.0850208	0	1.80677	1.39125	0.784777	0.964589	0.866601	0.861092	1.90123
XLOC_001220	0	0	0.135658	0	0	0	0	0.478684	0.081546	0.268307	0.977244	1.22903	0	0.490246
XLOC_001221	1.4097	1.88928	2.50295	3.37687	4.14017	3.25936	4.41551	0.984161	1.50385	2.61556	2.23499	3.30019	3.83336	7.99249
XLOC_001222	0.0221037	0	0.0489827	0	0.9489	1.25554	0.38365	0.250292	0	0.103456	0.692768	0	0.226483	0.35403
XLOC_001223	0.492649	0.287144	0.336383	0.203504	0	0.449046	0	0.319175	0.514381	0.515232	0.562265	0.311161	0.58709	0
XLOC_001224	37.8122	34.3504	43.5535	53.3013	27.0691	22.6759	41.5164	0.565285	0.493261	0.210223	0.590865	0.613049	0.21874	0.17467
XLOC_001225	0.846163	0.963169	0.986004	1.20318	0.728794	1.2728	0.982197	1.23425	1.05277	0.694691	0.569322	0.454445	0.289913	0.453183
XLOC_001226	0.59237	0.310431	0	0.190558	0.29004	0.665874	0.588106	0.674561	0.252927	0.111381	0.388413	0	0.124666	0.81405
XLOC_001227	0.0266892	0.0979895	0	0.0667108	0	0	0	0.439051	0.444204	0.784173	1.07937	1.286	0.535328	1.06869
XLOC_001228	0.590166	0.27202	0.534686	0.365871	0.383169	0.644822	0.282291	0	0	0.181675	0.127435	0	0	1.3676
XLOC_001229	0.339467	0.295027	0.472882	0.431482	0.0762032	0	0	0.0775389	0	0.0865892	0	0	0.138077	0
XLOC_001230	0.118814	0.165016	0.247183	0.414088	0.0641325	0.25768	0.656151	0.0652566	0.21116	0.304991	0.515641	0.182153	2.87553	0.72659
EMBMOT00000002054	0.209418	0	0	0	0	0	0	0	0	0	0	0	0	0
XLOC_001232	1.79995	3.32389	1.0553	1.86622	1.23524	0.758724	1.95004	2.91025	3.26532	1.9065	1.00156	0.966691	0.246681	1.92801
XLOC_001233	3.10694	3.26503	1.65209	1.19684	0.243771	0.169819	0.498812	0.239562	0.315505	1.45188	0.64853	0.692374	0.538064	0.345226
XLOC_001234	0.316678	2.46881	2.58829	2.23688	1.56693	0.935638	1.83218	0	0	0	0	0	0	0
XLOC_001235	0.265876	1.41384	1.50336	2.25257	0.763282	0.193356	1.27788	0	0.0488515	0	0	0	0	0
XLOC_001236	0.0341907	0.0775439	0.133548	0.236827	0.0863825	0	0.176759	0.182179	0.122092	0.254173	0.215768	0.368024	0.149877	1.46801
XLOC_001237	0.565715	0.178939	0.373083	0.199393	0.0682701	0.0895932	0.139697	0	0.032164	0.0739825	0.0537315	0.193905	0	0
XLOC_001238	2.97335	4.54899	7.66809	5.81184	7.79387	5.841	8.82159	0	0.0580314	0.177976	0.250779	0.437313	0.446375	12.2108
XLOC_001239	1.22216	1.11878	2.86686	3.18247	9.32943	15.6394	6.30948	0.276654	1.18226	0.127607	1.89546	0.437892	0.713322	0
XLOC_001240	0.572335	0.426943	0.807594	0.848635	0.558062	0.912774	0.755137	0.1701	0.448327	0.406826	0.105224	0.174694	0	0.522627
XLOC_001241	5.74282	6.93593	5.62893	6.93418	1.61792	1.07618	1.4714	0.424858	1.05532	0.241468	1.44539	0.765888	0	0.254587
XLOC_001242	0	0	0	0	0	0	0	9.34667	14.51	25.0197	26.7462	24.441	17.8985	2.17617
XLOC_001243	0.226352	0.704021	1.14169	0.428977	1.26191	1.21595	0.601092	0.8437	0.828025	0.85098	3.48805	0.208586	0	0
XLOC_001244	3.66615	6.24655	6.73371	5.40235	4.18848	4.66568	3.96971	0.0418671	0.135407	0.118942	0	0	0	0
XLOC_001245	0	0.0638088	0	0	0	0	0	1.10309	0.81094	0.403486	0.868526	0.426592	1.33762	1.27622
XLOC_001246	1.71545	3.13002	3.34625	2.20735	6.50052	5.235	2.86442	1.59482	4.51786	1.5535	1.71186	1.38294	3.53628	3.44774
EMBMOT00000002761	0.484967	0	0.947135	0	0	0	0	0	0	0	0	0	0	0
XLOC_001248	0.0634381	0.249861	0.371681	0.744313	2.59084	4.96744	0.819907	0.0874664	0.20744	0.0331646	0.31536	0.113807	2.09797	1.36189
XLOC_001249	0.435718	0.327804	0.159455	0.317713	0.243047	0.0906566	0	0.0351456	0.129814	0.239122	0	0	0.119857	0
XLOC_001250	0.580109	0.669497	1.28701	0.62013	1.17988	1.32134	1.13271	0.357853	0.419679	0.504968	0.145224	0.524082	0.654486	0.522627
XLOC_001251	0	0.0308111	0	0	0	0.20209	0.296801	4.83102	1.02194	1.63547	9.25374	0.61796	7.75315	33.0717
XLOC_001252	0.501272	0.41774	0.593821	0.288026	0.0638686	0.261789	0.26138	0.432419	0	0.171578	0.251337	0.544211	0.110814	0
XLOC_001253	0.0514601	0	0	0	0.220916	0.584612	0	0.0847809	1.98094	0.53324	0.134404	0.413261	0.26364	0.412113
XLOC_001254	0	0	0.10493	0.186078	1.47292	1.84733	0.138882	0.0395479	0.0319765	0	0.106836	0.578324	1.22459	2.88359
XLOC_001255	0.635675	0.405333	0.516372	0.856654	0.77188	0.36688	0.546761	0.325624	0.392505	0.358911	0.39542	0.474331	0.726239	0.567616
XLOC_001256	2.51606	2.58639	1.89559	1.54455	1.10723	1.06501	2.00575	0.320743	0.345373	0.379866	0.677066	0	0.217301	0.520564
XLOC_001257	0.589867	0.25603	0.253906	0.457614	0.206796	0.215529	0.672121	0	0.193438	0.161276	0	0	0.284951	0.232586
XLOC_001258	0.0698059	0.0374635	0.0691138	0.0779556	0	0	0.180442	0	0.186718	0.360296	0.440527	0.626152	0.153	0
XLOC_001259	0.482782	0.336632	0.389014	0.68335	0.635792	0.592183	0.129623	0.336335	0.417826	0.892871	0.691436	1.34942	1.68275	3.22962
XLOC_001260	0.717477	0.23507	0.249366	0	0.162513	0.570525	0	0	0	0	0.252723	1.21603	0.18571	0.909491
XLOC_001261	0.0557444	0.0983656	0	0	0.338784	0.890511	0.152194	0.0378405	0.628358	0	0.880535	0.845006	0	0
XLOC_001262	0.639342	0.614947	0.857315	1.21182	1.05098	1.68678	1.00552	0.509094	0.172978	0.139594	0.218566	0	0.324449	0.173979
EMBMOT00000001875	0	0	0	0	0	0	0	0	0	0	0	0	0	0
XLOC_001264	4.12251	4.48407	2.19117	2.19759	1.47643	0.698445	1.03783	1.34269	2.86689	4.93427	1.62446	3.45734	0.887799	1.14925
XLOC_001265	0.833824	0.956263	0.936451	0.759697	0.655046	0.931332	0.887087	0.151564	0.122083	0.273369	0.786196	0.73879	4.08176	0
XLOC_001266	0	0	0	0	0	0	0	1.07881	0.321976	0.259343	0.406061	0.486189	0.620329	1.61613
XLOC_001267	0.0655195	0.161852	0.0470692	0.0545896	0.498531	0.162076	0.252714	0.206758	0.043474	0.0766656	0.534607	1.05233	0.861871	0.349804
XLOC_001268	0.122369	0.106561	0.0969246	0.0546621	0	0	0.25305	0.760644	0.320444	0.721685	0.583982	0.526866	0.438642	1.05081
XLOC_001269	1.06981	1.41476	0.849999	1.02969	0.602071	0	0	0.109522	0.189102	0.144989	0.236928	0.285007	0.174103	0
XLOC_001270	0	0	0.113002	0	0.184071	0.299599	0.149565	0.0797771	0.051459	0.245319	0.0575273	0.311405	0	0.621081
EMBMOT00000002402	0	0	0.41945	1.04204	0	0.745643	0	0.623675	0	0	0.421206	0.760019	0	0
XLOC_001272	0.0291972	0.175361	0.0647023	0.0803698	0	0	0	0.0901028	0.388493	0.127969	0	0	0.149583	0
XLOC_001273	7.87955	16.9139	17.8629	7.93134	14.6532	12.1371	18.5128	28.6198	42.2919	16.7019	46.9215	10.7591	10.5409	5.00004
XLOC_001274	2.85586	1.91915	3.65543	6.93203	11.1693	20.7481	11.9406	0.165335	0.115757	0.215855	0.500234	1.04678	0.959174	0
XLOC_001275	0.572287	1.38971	1.11495	0.910028	1.99155	2.13997	1.1556	0.0365632	0	0.0713019	0.14816	0	0	0
EMBMOT00000005282	0	0	0	0	0	0	0	0	0	0	0	0	0	0
XLOC_001277	16.6464	16.8078	7.20793	5.53325	5.11547	3.09755	7.81877	3.5317	9.76742	19.8336	7.48667	13.8675	3.69403	0.400839
XLOC_001278	0.367506	0.529554	0.271332	0.195183	0.0711929	0	0.437033	0.165932	0.234788	0.393242	0.224128	0.707725	0.752087	0.403291
XLOC_001279	0.0224655	0	0	0	0.0964434	0	0	0.531704	0.432741	0	0.22602	0.0902069	0.440839	0.179913
EMBMOT00000001983	0	0	0	0	0	0	0	0.308294	0.249271	0.218961	0	0	0	0
XLOC_001281	0.0269426	0.0594719	0.103772	0.0601762	0.410916	0.184172	0.139288	0	0	0.30581	0.456509	0.290007	3.5798	1.15681
XLOC_001282	0.0995412	0.11717	0.0687794	0	0	0.118416	0.184638	0.0984845	0.170046	0.0325944	0	0	0	4.34476
XLOC_001283	0.694652	0.441389	0.341652	0.402046	0	0	0.300073	0.0800284	0.0345447	0.109803	0.183148	0	0	0.207679
XLOC_001284	0.510554	0.487957	0.382253	0.644308	0.186739	0	0.382112	0.131276	0.673833	0.52742	0.449423	0.44199	0	0.176305
EMBMOT00000000057	0	0	0	0	0	0	0	0	0	0	0	0	0	0
XLOC_001286	0.0400663	0.0481283	0.0863508	0.420872	0	1.20768	0	0.296551	0.666241	0.497018	0.0891603	0.96528	0.401821	0
EMBMOT00000003533	0.209418	0.224781	1.23266	0	0	0.694347	0	0	0.249271	0	0	0.751383	1.83599	1.49859
XLOC_001288	0.0355768	0.0785305	0.41882	0.834837	0.765665	0.250467	0.7357	0.189564	0.127042	0.283396	0.236802	0.127648	0.488599	0.509174
XLOC_001289	0.252529	0.216643	0.229819	0	0.0986445	0.266893	0.60555	0.0574785	0.511217	0.178164	0.465825	0.140088	0.178739	0.558797
EMBMOT00000002509	0.21386	0	0	0.588683	0	0.79354	1.23731	0	0	1.00097	0	0	0	0
XLOC_001291	0.689627	0.675813	0.855592	0.311626	0.110071	0	0.450464	0	0	0	0	0	0	0
XLOC_001292	0	0.0905987	0	0	0	0	0	0.241692	1.21916	0.235661	0.478946	0	0.367814	0
XLOC_001293	0.127017	0.140875	0.0513973	0.115945	0.131155	0.806385	0.53675	0.99235	1.06502	1.2095	0.318639	0.838162	1.30202	0.557223
XLOC_001294	0.0677664	0.0558008	0	0.175102	0.0969726	0	0	0.385761	0.150452	0.303736	0.804277	1.26983	2.01922	1.9899
XLOC_001295	0.5717	0.866151	0.834912	0.374279	0.414975	0.224552	0.169827	0	0	0	0	0	0.150383	0
XLOC_001296	0.946271	0.790714	0.709335	1.38623	0.657428	0.959779	0.532252	0	0.0919101	0.0773127	0	0	0.230654	0.184185
XLOC_001297	1.05241	1.01323	0.864416	0.528444	0.331783	0.308175	1.35781	0.643455	0.468347	0.119848	0.291362	0.157059	0	0.313245
XLOC_001298	0.0499007	0	0	0	0.214221	0	0	1.68473	0.265135	0.729371	0.521325	0.400738	0.766953	2.39775
XLOC_001299	0.0255955	0.0290251	0.0506835	0.114335	0.19637	0.0900985	0.132324	0.183622	0.182799	0.574693	0	0	0.346546	0.183161
EMBMOT00000000080	0	0	0	0	0	0	0	0	0	0	0	0	0	0
XLOC_001301	0.373648	0.355058	0.279707	0.264593	0.294587	0.293223	0.597324	0.0425233	0.566722	0.376742	1.26603	3.21281	1.39282	0.620107
XLOC_001302	0.404772	0.60479	0.849797	0.8842	0.552783	1.29124	0.280215	0.448394	0.515406	0.835674	0.866767	0.194476	0.96093	0.387871
EMBMOT00000004013	0	0	0	0	0	0	0	0.308294	0	0	0.416419	0.751383	1.91738	0
XLOC_001304	0	0	0	0	0	0	0	0.127045	0	0.132265	0.107523	0	1.05456	9.89071
XLOC_001305	0.0221037	0.0280511	0.0489827	0.171342	0	0.0820168	0	0.136424	0.117777	0.458529	0.263025	0.177508	1.45291	3.18627
EMBMOT00000000475	0	0	0	0	0	0	0	0	0	0	0	0	0	0
XLOC_001307	0.13866	0.0815588	0	0.22911	0.27864	0.166852	0	291.983	529.404	1147.6	1390.34	1538.05	290.183	11.7029
XLOC_001308	9.25854	8.53676	9.72418	11.0414	4.0558	7.22886	7.01144	5.4881	6.31418	3.33981	3.72181	2.95782	2.16546	1.14178
XLOC_001309	0.0229349	0	0.0508247	0	0	0.0903494	0.132692	1.89717	0.564334	1.16282	1.24477	0.552549	0.807536	0.367343
EMBMOT00000000342	0	0	0	0	0	0	0	0	0	0.191122	0.416419	0	0	0
EMBMOT00000001518	0	0	0	0	0	0	0	0	0	0	0	0	0	0
XLOC_001312	0.431729	0.0285493	0.0969677	0.11246	0.482876	0.349338	0.130155	0.17591	0.119528	0.203892	0.150184	0.541981	5.52291	0.180159
XLOC_001313	1.65649	0.70499	0.205998	0.183933	0.0670896	0	0.823687	0	0.220538	0.0484689	0.0528024	0	0.364689	0.190023
XLOC_001314	3.8002	4.27328	4.58689	4.50569	3.85675	1.04124	3.84166	0.273215	0.987537	2.17567	0.796616	0.355493	0.325741	1.41802
XLOC_001315	1.31673	1.28546	0.95665	1.48184	1.59562	1.96278	0.947992	0	0.0727558	0.087738	0	0.219309	0	0
XLOC_001316	0	0.0769678	0	0	0	0	0	2.1617	2.46654	0.515293	4.98378	4.11653	0.628667	0
XLOC_001317	0.399556	0.246774	0.537961	0.308358	0.288543	0.425918	1.29623	0	0	0.0457652	0	0	0	0
XLOC_001318	0.476966	0.569433	0.655781	0.44582	1.15099	0.157481	0.245549	0	0	0	0	0	0.217435	0
XLOC_001319	1.02648	0.761911	1.39845	0.938672	0.811371	0.598605	0.510848	0.0635071	0	0	0	0	0	0
EMBMOT00000003480	0	0	0	0	0.80333	0	0	0.308294	0	0.191122	0.488742	0	0	0
XLOC_001321	0.0980225	0	0.102506	0	0	0.0858182	0	1.11838	0.322269	0.097928	0.783117	0.835808	0.680762	0
EMBMOT00000003610	0	0	0	0	0	0	0	0	0	0	0	0.751383	0	0
XLOC_001323	0.262743	0.10635	0.309939	0.284356	0.122095	0.211062	0	0.322051	0.566567	0.340683	0.910706	1.713	1.71138	0.227765
XLOC_001324	0	0	0.0683373	0	0	0	0	0.0951648	0.0410784	0.157478	0	0	0	0.246959
XLOC_001325	0.0375331	0	0	0	0	0	0	1.09643	0.22338	0.906919	0.548357	0.673337	0.672703	0.537174
XLOC_001326	0.788921	0.737357	0.657421	1.22308	0.47375	0.640036	0.769884	1.74526	0.442646	1.62368	2.58442	2.13727	0.979197	0.532833
XLOC_001327	0.136847	0.118548	0	0.177759	0.138614	0.127198	0	0.0531958	0	0.330427	0.287411	1.0372	0	0
XLOC_001328	0.0855825	0.0953202	0.0549383	0	0	0	0.147482	0.461338	0.169782	0.498972	0.57711	0.818845	6.27479	1.22486
XLOC_001329	0.245318	0.403571	0.451055	0.454125	0.551898	1.90564	0.344568	0.0490594	0	0	0.14404	0	0	0
XLOC_001330	0.210937	0.124147	0.0749325	0.0845186	0	0	0	0.0972819	0.0450429	0.469082	0.592066	2.98702	0.16588	10.5609
XLOC_001331	0.0228078	0.0273971	0	0	0.324801	0.264327	0	0.103194	0.227004	0.186815	0.695071	0.274744	0.452515	0.182654
XLOC_001332	0.596191	0.219836	0.148595	0	0.127562	0	0	0.408253	0.255247	0.501059	0	0.0905777	0	0
XLOC_001333	0.0665792	0.056329	0	0.116562	1.23856	1.02881	0.1284	0	0	0.051937	0	0.62379	0.113699	1.06638
XLOC_001334	0.924603	1.18113	1.30791	1.88591	0.778828	1.50627	1.35889	0.118076	0.469112	0.568024	0.116149	0.733521	0.1337	0.417991
XLOC_001335	0	0.0588695	0.0528106	0.125165	0	0	0	0.157047	0.380581	0.0801099	0.592559	0.478449	0.467634	0
XLOC_001336	0.117041	0.0283556	0.0963098	0.123008	2.10793	2.93754	0.646358	0.0368112	0.0595275	0.0979303	0.39123	0.807456	0.219223	0
XLOC_001337	0.94658	0.477819	0.969065	0.603069	0.369301	0.204318	0.450109	0.543938	0.552715	0.552872	0.923336	1.35367	0.508874	0
XLOC_001338	0.0624704	0.0335267	0	0	0	0	0.16148	0.402179	0.500446	0.346788	0.467131	0.112071	0.559826	0.447038
XLOC_001339	0	0	0	0	0	0	0	0.640683	1.61579	1.3909	0.683603	0.874956	0.4649	0.74788
XLOC_001340	0.0551759	0	0.0546289	0	0.59884	0.457354	0	0.182459	0.114747	0.0503554	0.348201	2.5736	3.46656	6.71226
XLOC_001341	1.09086	0.939087	0.373843	1.03131	0.443635	1.29	1.14393	0.255596	0.206302	0.0618993	0.0628557	0	0	0
XLOC_001342	12.4347	15.7572	16.7899	12.6436	11.8368	17.1603	18.0316	23.2793	17.0668	10.7597	20.9635	8.8754	9.41882	8.49672
XLOC_001343	0.189119	0.157075	0.163549	0.265712	0	0.0996481	0.146349	0.0727746	0.505435	0.347147	0.225161	1.01569	1.42002	1.6206
XLOC_001344	0.289511	0.469683	0.335834	0.7904	1.16375	0.590849	0.147482	0	0	0	0	0	0.511296	1.22486
XLOC_001345	0.0287052	0.0325515	0.0552806	0	0.0725237	0.0951753	0	0.0791558	0.358183	0.460619	0.285396	0.30898	0.503326	0
XLOC_001346	0	0	0	0	0	0	0	0.350647	0.396866	0.165974	0	0.217506	0	0.650705
XLOC_001347	0.0463866	0.0588678	0	0	1.49111	0.946659	0.134188	0.114633	0	0.0473766	0.103225	0.0931291	0.11378	0
XLOC_001348	0.262376	0.148727	2.17995	1.30059	16.6459	15.9319	2.14902	0	0.246461	0	0	0	0	0.99155
XLOC_001349	0.0735145	0	0.158438	0	0.315594	0	0	0.105751	0	0	0.355599	0.885558	6.71537	0.588733
XLOC_001350	0.307484	0.295674	0.346127	0	0.188814	0.510174	0	0.338415	0.211941	0.681559	0.295047	0	1.19385	0.212361
XLOC_001351	0.356992	0.739696	1.10459	1.91751	0.23816	0.16591	0.730996	0	0.112204	0	0	0	0	0
XLOC_001352	54.0167	79.4629	71.1562	70.8165	168.11	125.656	103.235	186.114	124.862	95.5263	135.1	53.3547	49.7585	10.4513
XLOC_001353	0.231503	0.140742	0.122837	0.491679	0	0.110701	0	0.901752	0.783549	0.652887	0.888967	0.225671	0.143967	0.225045
EMBMOT00000001872	0	0	0	0	0	0	0	0	0	0	0	0	0	0
XLOC_001355	2.69498	2.52272	2.79519	1.09589	1.20751	1.30205	0.246184	0.376151	0.538156	0.794926	0.568138	0.341714	0.42674	0.340765
EMBMOT00000002580	0	0.462259	0	0	0.529093	0.737169	0	0.538367	0.498543	0.792326	0.488742	0	0	4.49578
XLOC_001357	0	0	0	0	0	0	0	0.0455964	0.423762	1.15181	0.133873	0.222258	0.283579	1.1082
EMBMOT00000005191	0	0	0	0	0	0	1.08265	0	0	0	0	0.751383	0	0
XLOC_001359	1.26141	0.568349	0.744278	0.577969	0.275097	0.462407	0.281457	2.33384	0.613792	0.966723	0.943538	0.390675	0.238652	0
XLOC_001360	0.510363	0.507554	0.716483	0.343005	0.505823	0.108118	0.317577	0	0.146239	0	0	0	0	0
XLOC_001361	0.0709437	0.0288647	0.246482	0.113703	1.25993	2.54637	1.44752	0.0327184	0.0905507	0.0996887	0.0506145	0.0913283	1.04873	0.182149
XLOC_001362	0.0274454	0.0348301	0.0608202	0.205803	0	0.203675	0	0.502444	0.547567	0.408769	0.12215	0.991825	0.550495	0.439587
XLOC_001363	2.7927	2.22711	2.27774	1.95909	0.66002	1.18843	0.770403	1.37849	1.28482	1.35188	1.48575	1.15847	0.544365	0.355461
XLOC_001364	0	0	0	0	0	0.336119	0	0	0.227315	0.435718	0	1.713	2.60419	21.1822
EMBMOT00000002137	0	0	0	0	0	0	0	0	0	0	0	0	0.917997	0
XLOC_001366	1.32144	0.745888	1.16728	0.745621	0.787642	0.428132	1.67372	0.215321	0.785373	1.11456	0.462882	0.0893536	0.327502	0
XLOC_001367	3.3646	4.78851	6.61111	6.04242	5.44375	9.51575	7.92877	6.83969	7.76408	4.49632	11.1319	4.26019	7.01404	4.42537
XLOC_001368	0.554221	0.424387	0.752965	1.04314	0.887652	0.402625	0	0.107211	0.138835	0.350354	0.168047	0.418492	0.35597	0.27822
EMBMOT00000004738	0	0	0.473202	0	0.942574	0	2.54062	0	0	0	0	0	0	0
XLOC_001370	0.530921	0.396938	0.148648	0.227721	0.128797	0	0.131775	0	0	0	0	0	0	0
XLOC_001371	190.529	66.4607	42.4373	37.9489	25.665	16.6284	49.5574	99.1823	83.7402	125.512	137.358	151.618	89.8214	27.1197
XLOC_001372	0.0389614	0.044182	0.152182	0.191664	1.34511	0.258362	0.201423	0.0500806	0	0	0	0	0	0
XLOC_001373	1.31448	0.528296	0.733584	0.313191	0.563069	0.460443	0	0	0.203487	0.187221	0	1.22675	0	1.22334
XLOC_001374	0.407475	0.200188	0.349346	0.490371	0.326052	0.604322	0.133436	0.142347	0	0.0775293	0.15397	0.277822	0.339428	0.1847
XLOC_001375	0.0446872	0	0	0	0	0	0	0.234329	0.282587	0.74445	0.166436	0.358869	0.219223	0.715746
XLOC_001376	0.236901	0.459921	0.486389	1.02485	9.42002	9.34603	1.28554	0.899393	0.147807	0.324623	1.49031	0.297399	0.252968	0.395431
XLOC_001377	0.403909	0.25343	0.384661	0.678988	1.12506	1.00177	0.506772	0	0.0388934	0.0341642	0.141231	1.52408	1.93188	2.33823
XLOC_001378	3.50776	3.40478	3.85427	4.55927	3.88333	2.80504	4.85306	0.326762	0.176428	0.225452	0.0982437	0	0.442758	1.06067
XLOC_001379	1.74633	2.13599	2.47078	1.87523	1.5702	2.66016	2.79432	2.86246	2.70422	1.49401	2.87011	2.12402	1.48175	1.10511
XLOC_001380	2.30941	2.96309	2.2902	1.48915	4.57975	2.66692	2.02709	0	0	0	0	0	0	0
XLOC_001381	0.120306	0.111911	0.347884	0	0.45932	0.180951	0.132877	0.037838	0.030594	0.177867	0.408869	2.48994	6.44653	0.183928
XLOC_001382	0.0989024	0	0.108082	0.0680609	0.176056	0.280895	0.143053	0.294878	0.378212	1.13053	0.248758	1.68779	1.50396	1.78211
XLOC_001383	4.1259	5.90576	8.07519	10.9268	4.61024	10.1266	10.0288	8.02248	4.98807	0.936772	6.4729	1.85605	2.90991	3.70179
XLOC_001384	1.95767	1.68943	1.66977	1.80885	4.38131	2.90123	1.48023	0.555341	0.339757	0.737813	2.00713	0.0933922	0.803767	0.186266
XLOC_001385	0	0.0506007	0	0	0	0	0	0.237759	0.106227	0.995154	0	0.320202	0	0
EMBMOT00000002393	0	0	0	0	0	0	0	0	0	0	0	0	0	0
EMBMOT00000006462	0	0	0	0	0	0	0	0	0	0	0.589169	0	1.15568	0
EMBMOT00000005653	0	0	0	0	0	0	0	0	0	0	0	0	0	0
EMBMOT00000000883	0	0	0	0	0	0	0	0	0.898065	0	0	0	0	0
XLOC_001390	0.445502	0.296926	0	0.420872	0	0.631347	0.695425	0	0.213488	0.204607	0.178321	0.48264	0.205267	0.9626
XLOC_001391	0.156726	0.206255	0.311612	0.552596	0.440403	0.655262	0.137479	0.342403	0.473725	0.989407	0.733341	1.04955	1.45053	4.37684
XLOC_001392	1.40716	1.34768	0.529491	0.64066	0.172445	0.466568	0.352864	1.0543	1.01417	0.543701	0.678609	0	0.299199	0
XLOC_001393	0	0	0	0	0	0	0	1.21359	1.09778	0.24838	1.42138	0.096247	0.240391	0.191959
EMBMOT00000002613	0	0	0	0	0	0	0	0	0	0	0	0	0	0
XLOC_001395	0	0	0	0	0	0	0	0.198055	0.268264	0.19306	0.81503	1.25946	1.54848	0.179423
XLOC_001396	1.10974	0.186595	0	0	0	0.138241	0	0.114973	0	0.0816455	0	0	0.182769	0
XLOC_001397	0	0	0.0517619	0	0	0	0	1.17284	0.388051	0.221657	0.851899	0.281369	0.822426	0.561175
XLOC_001398	0.0466551	0	0	0	0.117874	0.80207	0	0	0	0	0.185544	0	0.213582	2.67091
XLOC_001399	0	0	0	0	0	0	0	0	0.292637	0.742546	0	0.48264	0.598375	0
XLOC_001400	0.406566	0.272866	0.534587	0.0607984	0.415165	0.913681	0.140728	0.0400737	0.0972048	0.230824	0.235315	0	0.124616	0
XLOC_001401	1.06949	1.15705	1.68322	1.81246	0.934507	1.20777	1.3105	0.102484	0.0450885	0.214949	0	0.0909514	1.96784	1.26978
XLOC_001402	7.06755	4.89175	2.26524	2.68424	0.894848	0	3.61797	0.321633	0.416504	0.228401	0	0.418492	0.533954	0
XLOC_001403	0.540927	0.543421	0.610328	0.309217	0.398111	0.632521	0.944635	0	0	0	0	0	0	0.186793
XLOC_001404	0	0.075499	0	0.17301	0	0	0	0.180825	0.460011	0.211282	0.139866	0.757119	4.18604	9.56354
XLOC_001405	6.5785	6.7742	6.34833	4.69749	1.19549	0.90857	4.41361	1.71026	0.89097	0.699597	2.2038	1.26751	0.129048	0.210665
XLOC_001406	3.02016	2.44604	2.47131	2.77877	2.17434	2.85065	3.44361	0	0	0	0	0	0	0
XLOC_001407	0.191243	0.0663602	0	0.0739455	0	0	0.310842	0.038643	0.0357845	0.0274367	0.0597796	0	0	0
XLOC_001408	0.143875	0.167789	0	0.126971	0.19802	0.176433	0.133436	0.389045	1.69865	0.161921	1.78713	1.01868	1.83034	2.40111
XLOC_001409	2.9023	3.71221	4.34198	6.82068	6.41683	6.23452	3.75397	0.184306	0	0.0947347	0.0584366	0.0898393	0	0
XLOC_001410	0.206063	0.121354	0.147203	0.176869	0.144567	0.257614	0.584498	0.103922	0.224293	0.457143	0.224815	0.135218	0.172525	0.269685
XLOC_001411	10.2256	9.33965	9.22907	7.34799	5.44696	2.14426	9.5661	0.0736225	0.327401	0.931235	0.224794	0.179435	0	0.178936
XLOC_001412	0.106151	0.0636601	0.0555402	0	1.10631	0.286866	0	0	0.136924	0.0301543	0.0573472	0	0.252844	0.206379
XLOC_001413	0.805685	2.33365	2.5753	2.36327	2.16822	0.531534	2.41198	0	0	0.14193	0.181474	0	0	0
XLOC_001414	0.867006	0.864657	1.21206	0.786797	1.94906	1.70699	1.71278	0	0	0	0	0	0	0
XLOC_001415	0.160262	0.117066	0.0674718	0.344704	0	0	0.181128	0.70169	0.312537	0.137214	0.209001	0.125707	0.160389	1.25358
EMBMOT00000005443	0	0	0	0	0	0	0	0	0	0	0	0	0	0
XLOC_001417	0.196039	0.775302	0.53111	0.392315	0.559364	0	0	0	0	0.680873	0.327186	0.393582	0	0
XLOC_001418	0.274076	0.514857	0.486513	0.433892	0.588227	0.619371	0.477959	0	0.10963	0	0	0	0	0
XLOC_001419	0.205537	0.644224	0.846213	0.371411	0.624686	0.420613	1.11338	0	0	0.0561559	0	0.110387	0	0
XLOC_001420	1.76094	1.67663	1.9961	1.69313	4.97395	4.62636	2.32689	0.601893	0.222384	0.522444	1.19541	1.43548	0.996222	0.178936
XLOC_001421	0.841716	1.10436	0.704054	1.24619	1.41652	1.51894	0.720674	0.235848	0.0331859	0.156372	0	0.600197	1.78143	0.99755
XLOC_001422	0.0361124	0	0	0	0	0	0	0	0	0.0368831	0	0	1.46438	3.18122
XLOC_001423	0.950998	0.439095	0.472395	0.435062	0.646289	0.718317	0.275754	0.0392618	0.158365	0.0765644	0.424253	0.861209	0.350725	0.381697
XLOC_001424	0	0.0677422	0.121542	0.140961	6.0408	8.49926	1.63139	0	0	0	0	0	0	0
XLOC_001425	0.529466	0.756445	0.86574	1.15659	0.264171	0.184031	0.135139	1.21563	1.77036	1.09532	0.695963	0.844107	1.30109	1.49647
XLOC_001426	0.406569	0.263908	1.99555	1.13002	0.805276	0.684653	0.502761	0	0	0	0	0	0	0
XLOC_001427	0.209108	0.031398	0	0	3.47855	1.35783	0	0.0376002	0	0.0533927	0.0581665	0.104955	0.133912	3.55856
XLOC_001428	0.477221	0.245383	0.880517	1.72558	0.643344	0.583622	0.291355	1.27483	1.23912	0.964272	0.467719	1.61766	0.763038	0
EMBMOT00000001177	0	0	0	0	0	0.694347	0	0	0	0	0	0	0	0
XLOC_001430	0.0762372	0.184879	0.219075	0	0.0718521	0.288698	0	0.350247	0.591444	0.675845	0.698252	2.14283	0.498665	0.203513
XLOC_001431	0	0	0	0	0	0	0	4.67419	1.94581	0.505533	2.69133	1.50963	0	0
XLOC_001432	0.0255955	0.0839716	0.0506835	0.0571674	0.0981848	0	0	0.352903	0.258792	0.728919	0.586371	1.37754	1.60064	0.915807
XLOC_001433	0.986521	0.714436	0.773028	1.83101	1.63804	1.79289	1.19091	0	0.136877	0.330958	0.523498	0.118074	0	0
XLOC_001434	2.92226	2.40676	1.8594	1.52407	2.48678	1.94794	2.2036	3.50935	1.70081	2.40069	0.665459	1.61931	0.669204	0.358847
XLOC_001435	0	0	0	0	0	0	0	0	0.14982	0.885516	1.64499	3.39666	1.81053	0.225815
XLOC_001436	0.0946393	0	1.46807	1.20673	9.17638	10.9248	3.28528	0	0	0	0	0	0	0
XLOC_001437	0.165566	0.497786	0.877833	0.451921	1.06984	0.296666	0.580934	0.304619	0.0668777	0.165033	0.242848	0.705567	0.123146	0.201031
XLOC_001438	0.496944	0.336822	0.352982	0.235112	0.194541	0.0903494	0	0	0.0611027	0.053673	0	0	0	0
XLOC_001439	0.104793	0.178205	0.108082	0.123605	0.13982	0.0974038	0.286106	0	0.16431	0.350364	0.248758	0.496409	0.369268	0.198012
XLOC_001440	1.1879	1.26578	0.964161	1.31414	0.381207	0.368217	0.141355	2.14628	3.58394	0.706951	2.07747	0.196207	0.12517	0
XLOC_001441	0.700386	0.939847	2.18767	4.65759	2.34867	2.5505	2.43121	0.0377801	0.174927	0.952147	0.439565	0.843658	0.263395	0.841315
XLOC_001442	0.0768911	0	0	0	0	0	0	0.106384	0.197029	0.370825	0	0	0.247228	0.197419
XLOC_001443	0	0	0	0	0	0	0	0	1.25023	0.261431	0	0	0	0
XLOC_001444	1.06013	0.715756	0.373083	0.247522	0.379236	0.0895932	0.139697	0.253226	0.0643281	0.377582	0	0	0	0
XLOC_001445	0.537433	0.851275	1.29266	0.123051	0.945929	1.50078	0.427234	0.182186	0.572878	0.582378	0.666821	1.18604	1.36575	2.56262
XLOC_001446	2.89769	2.41618	327.341	664.821	16477.5	17382	2949.39	2.61541	2.6338	29.2624	616.976	3176.55	29601.3	51027.8
EMBMOT00000006448	0	0	0	0	0	0	0	0	0	0	0	0	0	0
XLOC_001448	0.425788	0.198048	0.147987	0.286454	0.06352	0.0833595	0	0.448289	0.373568	0.173984	0.608599	0.992276	0.345286	0.179913
XLOC_001449	0.726442	0.449475	1.02942	0.389333	0.826137	0.562012	0.837566	0.0520618	0.313096	1.0203	0.511205	0.145322	1.64514	2.3187
XLOC_001450	0.024875	0.119521	0.110248	0.062176	0	0.0922999	0	0	0.23195	0.352481	0.276774	0.0998817	0.504348	1.19525
XLOC_001451	0.390973	0.346694	0.103671	0.128774	0.200832	0.173587	0	0.712069	0.436225	0.424003	0	1.50277	0.719018	0
XLOC_001452	0.133594	0.0940447	0.229741	0.0652307	0.669497	0.822452	0.60395	0.042995	0.156239	0.0533081	0	0.104789	0.529125	0.626986
EMBMOT00000006093	0	0	0	0	0	0	0	0	0	0	0	0	0	0
XLOC_001454	0.036565	0	0	0	0	0	0	0.524633	0	0.148065	0.085336	0.262388	0	0
XLOC_001455	0.129116	0.0478952	0.0859326	0.319171	0.17117	0.147948	0.230686	0.631897	1.16428	0.128102	0.192867	0.160101	0.204273	0
XLOC_001456	9.94129	7.1947	5.40659	3.99472	2.65121	1.54674	4.67917	6.73788	6.76826	5.66082	5.26609	5.05159	2.01309	2.51878
XLOC_001457	0	0	0	0	0.328042	0.283538	0	1.98234	0.406585	0	0.0997896	0.306829	0.187433	0
XLOC_001458	0.995088	1.40055	0.659252	1.41158	0.360862	0.530787	0.535242	0.352034	0.123235	0.304107	0.266276	0.185735	0.93786	0.370439
XLOC_001459	3.5331	2.96471	3.14403	4.42296	3.26492	2.75867	2.60309	0.573643	0.149495	0.0756228	0.117512	0	0	0
XLOC_001460	0.0538519	0.0645002	0.111084	0	0.180946	0.0942941	0.147026	0.271824	0.60933	0.753199	0.179474	0.612238	0.645437	1.6281
XLOC_001461	3.41039	3.91662	3.06075	2.71755	2.45702	1.63233	2.08247	5.43799	3.54072	3.21252	2.41796	1.44528	0.551802	1.08095
XLOC_001462	2.888	3.13571	6.18291	4.30234	3.38294	2.76663	6.21017	0	1.06347	2.66071	0	0.105122	1.29571	0.20966
XLOC_001463	0.213444	0.138835	0.0605634	0.0702398	0	0.319242	0.325164	0.17344	0.1123	0.451416	0.250136	1.80537	1.40912	2.47549
XLOC_001464	0.569998	0.586229	0.732488	0.87489	0.403701	0.645317	0.963746	0.377129	0.126437	0.104299	0.55937	0	0	0.190572
XLOC_001465	0.101493	0.25416	0.109369	0.196687	0.0717414	0.0941488	0.1468	0.443919	0.388503	0.800603	0.122734	0	0.389976	0
EMBMOT00000002775	0	0.674343	0	0	0	0	0	0	0	0	0	0	0	0
XLOC_001467	2.33913	3.31947	2.25935	2.17459	2.01452	1.40957	2.47632	7.37893	23.8591	1.77051	3.04656	1.44726	2.71596	0.36081
EMBMOT00000003698	0	0	0.414683	0	0	0	1.08265	0	0.249271	0	0	0	0	1.49859
XLOC_001469	0.643603	1.04383	0.954239	0.859608	0.951522	0.812423	0.934051	2.38843	6.7218	0.461745	0.635867	0.37043	0.791998	0.369401
XLOC_001470	0.0992003	0	0.054958	0.0619888	0	0.189719	0.143484	0.178374	0.033036	0.221083	0.0647731	0.697066	0.127055	0.595826
XLOC_001471	2.70002	2.26855	1.7972	1.69375	1.71577	0.427617	1.11524	0	0.0733641	0.406592	0	0	0.40527	0.220529
XLOC_001472	0	0	0	0	0	0	0	0.0364994	0	0.211093	0	0.305647	0	2.03199
XLOC_001473	0.133758	0.208959	0.850065	0.118043	0.242501	0.318242	0.248107	0.194026	0.399225	0.445228	1.03716	0.344384	0.420749	0
XLOC_001474	0.703352	0.863388	1.28844	0.750906	2.52034	2.94532	1.13614	0	0.149478	0.180259	0	0	0	0
XLOC_001475	0.141279	0.0823457	0.0718425	0	0	0	0	0	0.50889	0	1.53513	2.40929	0.16353	0
XLOC_001476	0.328842	0.764731	0.656923	0.248452	0.493351	0.454915	0.133623	0.0664464	0.107505	0.0471773	0	0.185475	0.236647	0.369919
XLOC_001477	0	0.107797	0	0	0.253734	0.166492	0.2596	1.03273	0	0.458275	0	0.720672	0.459754	3.23402
XLOC_001478	0	0	0	0	0.409815	0.0885544	0	0.0686613	0.127165	0.0731248	0.0623323	0.0958285	0.600959	1.529
XLOC_001479	9.00569	9.85574	6.38381	6.24294	3.29742	1.65972	6.01175	10.4225	12.2099	15.698	7.51787	7.61896	17.9814	3.4371
XLOC_001480	0.178496	0.104038	0.279991	0.32647	0.41896	1.12282	0.243665	1.06513	0.420447	0.135309	0	0.338218	4.74687	0.337279
XLOC_001481	0.201202	0.0611055	0	0.120352	0	0	0	0.663626	0.512756	0.777061	0.321446	1.45004	3.28307	0.964007
XLOC_001482	0.050066	0.230245	0.568728	0.248175	3.47572	3.51625	0	0	0	0	0	0	0.12104	0
EMBMOT00000004041	0	0	0	0	0	0	0	0	0	0	0	0	0	0
XLOC_001484	0	0	0	0	0	0	0	0.286783	0.250983	0.67185	0.266131	0.151308	0	0
XLOC_001485	0.952887	1.83996	1.957	1.77926	1.83283	0.311748	0.810146	0.385987	0.446824	0.237159	0.46872	0.337356	0.143478	0.448558
XLOC_001486	0.10552	0.0598218	0.159521	0.0605302	0.0684709	0.0953984	0	0.0747324	0.0322586	0.170017	0.431116	0.777902	0.356399	0
XLOC_001487	0.230022	0.206206	0.306743	0.0584667	0.0661366	0	0.135331	0.746291	0.854219	0.283672	0.601887	0.375691	0.474259	0
XLOC_001488	0	0	0	0	0	0	0	0.217647	0.235027	0.206449	0	0	0.602606	1.64845
XLOC_001489	0	0	0	0	0	0	0	1.10716	0.344467	0.8608	0	0.780965	0	0
EMBMOT00000000377	0.439126	1.08477	1.94625	0.548807	2.18418	6.81907	0	0	0	0	0.573458	0	0	0
EMBMOT00000001309	0.209418	0	0	0	0	0	0	0.308294	0	0	0	0	0	0
XLOC_001492	0.533421	0.351509	0.345839	0.502844	0.818707	1.33179	0.738552	0.913041	0.360141	0.0651888	0.379754	0.128143	0	0
XLOC_001493	0.7712	0.995021	0.828573	0.545009	1.34968	1.81799	0.411251	0.287526	0.425197	1.03096	0.210906	0.951391	1.19842	3.036
XLOC_001494	0.461311	0.804383	0.607189	0.430503	0.297138	0.452805	0	0.277385	0.29381	0.254854	0.328528	0.653746	0.114101	0.372532
EMBMOT00000002387	0	0	0	0	0	0.737169	1.08265	0	0	0	0	0.751383	1.91738	0
XLOC_001496	0	0	0.0668354	0	0	0	0	0	0	0.0308035	9.36253	0	0	0
XLOC_001497	0	0	0	0	0	0	0	6.8307	0.0337995	0.962622	0	1.12071	0.779952	2.03199
XLOC_001498	0	0	0	0	0.196404	0	0	0.136331	0	0.0886198	0.205467	0	2.06573	1.10449
XLOC_001499	0.317547	0.188619	0.222511	0	0.143926	0.294968	0.294507	0.555128	1.13213	0.907568	2.30457	0.102197	0.380112	0
EMBMOT00000004044	0	0	0	0	0	0	0	0	0	0	0	0	0	0
XLOC_001501	0.575835	0.45238	0.200137	0.691168	0.257713	0.119688	0.175781	0	0.0809442	0	0	0	0	0
XLOC_001502	0.620134	0.525858	0.0684655	0.162269	0.482052	0	0	0.0509003	0.0614997	0.0992608	0.367642	0.372167	1.81877	0.247422
XLOC_001503	0	0.070869	0.185489	0.222386	0.492634	0.319351	0.165981	0.425381	0.248186	0.251479	0.405223	0.115195	0.722408	0.689248
XLOC_001504	0.240995	0.306709	0.546135	0.432503	0.128619	0.268802	0.657964	0.781046	1.07301	0.398755	1.76698	0.730626	1.15537	2.73224
XLOC_001505	1.83538	1.85263	1.61097	0.988139	1.14705	1.81538	1.23198	3.91369	2.65515	1.27207	2.55438	0.950024	0.822771	0.568432
XLOC_001506	0.0228712	0.0274732	0	0	0.0646669	0	0	0.0376804	0.273853	0.26716	0.152687	0.64285	0.336599	1.28213
EMBMOT00000005727	0	0	0	0	0	0	1.08265	0	0	0	0	0	0	0
XLOC_001508	1.75502	1.29876	2.52431	1.37831	0.793466	1.02629	1.70808	1.45152	1.39582	1.03926	1.49145	0.131717	0.328981	0.262701
XLOC_001509	1.49286	1.50786	0.696092	0.332052	0.736038	0.37604	0.142199	0.111203	0.146773	0.129169	0.356661	0.592135	0.624243	1.37781
XLOC_001510	1.29053	1.15105	1.33737	1.6379	0.807404	0.701191	1.18433	0.145135	0.0302982	0.0996887	0.0594051	0	0.116526	0
XLOC_001511	0.0239349	0.0575021	0.0515846	0.179479	0.375929	1.06574	0	3.09843	1.91265	0.737896	0.544121	2.01825	1.22103	2.87521
XLOC_001512	0	0	0.814944	0.242266	0.260841	1.09027	0.533743	0	0	0	0	0.185215	0	2.58581
XLOC_001513	0.29934	0.43569	0.224222	0.411372	0.143042	0.668594	0.292698	0.70784	0.387309	0.214208	0.178647	0.507847	1.87788	1.21545
XLOC_001514	0.0720382	0.027743	0.204724	0.115457	0.0991487	0	0	0	0.246125	0.266347	0.205581	0.370949	0.709942	4.62399
XLOC_001515	0.0575899	0	0.45302	0.540557	25.6065	143.163	50.9116	0.476419	0.0685496	0.120429	0.248919	0.619891	1.30701	2.47268
XLOC_001516	0.954267	0.85469	1.31657	0.898941	2.84146	2.85476	1.20769	0.18136	0.0926868	0.17617	0.112189	0.0931291	0.351427	1.11445
XLOC_001517	0.661918	0.358498	0.388797	0.154998	0.0834412	0	0.512221	0	0	0	0	0	0	0
EMBMOT00000002072	0	0	0	0	0	0	0	0	0	0	0	0	0	0
XLOC_001519	0.175243	0.216124	0.437282	0.143167	0.530782	1.31451	0.66277	0.0823935	0.0381494	0.639812	0	0.344983	0	0.22935
EMBMOT00000006397	0	0	0	0	0	0.814701	0	0	0	0	0	0	0	0
XLOC_001521	4.00846	3.97342	3.16421	2.59909	3.6425	2.34344	3.02019	1.4149	1.56298	2.83924	2.56647	0.571657	2.3487	0.380047
XLOC_001522	0.0317737	0.0701359	0.25167	0	0	0.105349	0	0.181169	0.150853	0.144989	0.802063	1.14003	0.417847	0.227373
XLOC_001523	0.218257	0.0576187	0	0.122506	0	0	0	1.04128	0.57322	1.16224	1.01761	0.187314	0.119497	0
XLOC_001524	0.153214	0.181626	0.190892	0.299841	0.1654	0.115224	0.169224	0.487276	0.253035	0.102675	0.20657	0.234891	0.149849	0.468477
EMBMOT00000002665	0	0	0	0	0.80333	0	0	0	0	0	0	0	0	0
XLOC_001526	0.0302707	0	0.531123	0.0756628	1.16328	1.7333	0.700538	0	0.0403233	0	0.0790613	1.21547	49.1516	331.145
XLOC_001527	0.13868	0	0.058669	0.0661745	0.0748556	0.208588	0.153172	1.68447	0.826566	0.963208	0.335502	0.21261	0.802294	0
XLOC_001528	5.55631	6.89212	6.24534	7.96476	5.42514	6.07108	5.51927	4.07493	4.1056	4.40007	3.59265	3.64809	3.42181	2.54657
XLOC_001529	0	0	0.0558022	0	0	0	0	0.042657	0.206942	0.0302966	0	0.103965	0.127018	0
XLOC_001530	0.594481	0.405413	0.127662	0.444179	0.251224	0.569816	0	0.134004	0	0.0693115	0	0.356772	0.151735	0
XLOC_001531	0.101026	1.13332	3.76904	3.7654	1.99952	1.19394	5.26048	0	0.2011	0	0.224815	0	0	0
XLOC_001532	0.166051	0.143255	0.103377	0.379325	0.0659493	0.438075	0.134948	0	0.155353	0	0	0.0936568	0	0.186793
XLOC_001533	1.00161	0.461413	0.271901	0.442866	1.1025	1.70069	0.144353	0.0411059	0.132945	0.214999	0.120688	0	0	0.199812
XLOC_001534	0	0	0	0	0.161108	0	0.329665	0	0	0	1.90732	2.51674	4.86351	0
XLOC_001535	0.0553416	0.123836	0.162874	0.0618026	2.36888	1.70234	0.143053	0	0.0329368	0.0289318	0.0645786	0	0.121297	0
XLOC_001536	0.052953	0.0600325	0.164605	0.193702	0.214546	0.289597	0.289145	0.452238	0.515376	1.14947	0.398905	0.602018	2.91184	9.40543
XLOC_001537	0	0	0	0	0	0	0	0	0	0.436918	0	1.02118	0.977199	0
XLOC_001538	0	0	0	0	2.21448	1.47235	0	0	0	0	0	0	0.406577	0
XLOC_001539	0	0	0	0	0	0	0	0.377853	0.0913074	2.03497	0	0.736732	2.51517	0
EMBMOT00000004460	0	0	0	0	0	0	0	0	0	0	0	0	0	0
XLOC_001541	0.431901	0.575325	0.463228	0.424017	0.330757	0.36067	0.268754	1.17965	1.08076	0.640486	0.692037	0.466302	1.75456	2.97605
XLOC_001542	15.926	21.8403	25.895	32.4843	20.5754	19.6381	28.6844	21.6511	26.5091	26.1716	16.9471	16.4712	23.9632	14.1802
EMBMOT00000004097	0	0	0	0	0	0	0	0	0	0	0	0	0	0
XLOC_001544	0.680705	0.802685	1.14258	0.253273	0.277144	0.749842	1.1342	0.544318	0.347201	0.243315	0.619548	0	0.160285	0
XLOC_001545	0.193258	0.070394	0.382464	1.76609	1.16593	0.787885	0.847626	0	0	0	0.456431	1.88247	0.581345	0
XLOC_001546	0.506271	0.311674	0.715529	0.729748	1.084	1.65279	1.0276	0.824823	0.60724	0.240783	0.414858	0.509412	0.254466	2.23519
XLOC_001547	0	0	0	0	1.66729	2.02812	0.299601	0	0.0860303	0.0264445	0	0.41586	0.530596	0.622057
XLOC_001548	0.169576	0.296711	0.179956	0.216223	0.1164	0.324355	0	0.0678247	0.301307	0.487013	0.107523	0.165304	0.81679	0.32969
XLOC_001549	0.236334	0.372631	0.0559695	0.202174	0.142823	0	0.292249	0.0363315	0.134194	0.158531	0.0659652	0	0	0
XLOC_001550	0.174771	0.308398	1.02062	0.584515	1.24937	1.48473	0.795268	0	0	0.028078	0	0	0.140843	0.220161
XLOC_001551	0.0554248	0.185194	0.271363	0.136327	0.318916	0.373201	0.143268	0.158012	0.115265	0.357762	0	0.696018	1.0987	1.58648
EMBMOT00000005128	0	0	0	0	0	0	0	0	0.498543	0	0	0	0	0
EMBMOT00000002876	0	0	0	0	0	0	0	0	0	0	0	0	0	0
XLOC_001554	0.121589	0.283476	0.559957	0.373064	1.18063	1.10389	0.829906	0.0412685	0.114647	0.0586017	0.0749291	0	0.293954	0.229749
EMBMOT00000005478	0	0	0	0	0	0	0	0	0	0	0	0	0	0
XLOC_001556	0.488712	0.173841	0.101112	0.193712	0	0.26649	0	0.111037	0.233826	0.133751	0.217869	0.188381	0	0.187858
XLOC_001557	1.8314	1.64909	0.912953	1.09604	1.04814	1.15473	1.8681	0.0331767	0	0.185477	0.46191	1.38911	0	0.1847
XLOC_001558	0.150211	0.541933	0.354137	0.307474	0.0655777	0.699094	0.268375	0	0	0	0	0	0	0
XLOC_001559	0.856637	0.817593	1.22994	1.30138	0.979075	1.59298	1.41987	0	0.0326913	0.0250651	0.163837	0	0.371853	0.196537
XLOC_001560	0.0835811	0.260293	0.0571977	0.206611	0.145957	0	0.149331	1.26364	0.61849	1.68102	0.297161	1.55459	1.58119	0.620107
XLOC_001561	241.05	94.9532	60.565	46.2262	34.3287	27.6648	63.2952	29.8894	36.6896	48.2101	65.1456	7.42837	51.8277	6.76757
XLOC_001562	0.20207	0.0458291	0.0800266	0	0.412163	0	0	0	0.336735	0.342693	0.737211	1.45004	0.185011	1.44601
EMBMOT00000003949	0	0	0	0	0	0	0	0	0	0	0	0	0	0
XLOC_001564	0.0807598	0	0.0573775	0.0712714	0	0	0	0.255942	0	0.0870376	8.37912	4.47049	2.43024	0.207352
XLOC_001565	0.279558	0.300687	0.433383	0.129281	0.139193	0.193934	0.427234	22.2009	1.91128	0.827937	0.831147	0.395346	1.48115	0.394249
XLOC_001566	0.424707	0.640163	0.39731	0.471903	0.608747	0.479637	0.528317	0.0437858	0	0	0	0.122221	0	0
XLOC_001567	0	0.116424	0	0.229307	0.196916	0	0	0	0	0.140546	0.239606	0	4.93499	23.1426
XLOC_001568	0.1079	0.0909166	0.80957	0.532771	0.705282	0.752068	0.286536	0.0356213	0.0329863	0	0	0	0.126864	1.18986
XLOC_001569	1.65592	1.53623	1.95007	2.10817	1.64457	1.91169	1.06366	0.0377801	0	0	0	0.210914	0.392237	0
XLOC_001570	7.00938	4.92316	4.33461	3.74915	1.40364	1.15839	1.86549	0.137335	0.534977	0.124466	0.659526	0.554867	0.230977	0.184442
EMBMOT00000004381	0	0	0	0	0	0	0	0	0	0	0	0	0	0
XLOC_001572	0	0	0	0.163335	0	0	0	1.50561	0.434248	0.286407	0	0	1.32491	1.56995
XLOC_001573	0	0	0	0	0	0	0	5.70381	1.70336	1.99308	1.84081	0.367343	1.81509	4.39587
XLOC_001574	0.247557	0.553677	0.196118	0.157827	0.0849638	0	0.347712	0	0	0	0.0784842	0.24132	0.615802	0.24065
XLOC_001575	0	0.162715	0	0.255299	0.424158	0	0	0.101636	0.153302	0.475823	0	1.32243	0.330297	9.23133
XLOC_001576	0	0	0	0	0	0	0	0.0578462	0.187086	0.286886	0	0	0.359765	0.562372
XLOC_001577	0.124971	0.149822	0	0	0.172002	0.306505	0	0.189654	0.532508	0.263411	1.08916	1.44792	0	0.641733
XLOC_001578	0	0	0	0	0	0	0	0.925306	0.265779	0.468696	1.09361	1.25095	0	0.356422
XLOC_001579	0.301897	0.164989	0.410175	0.282183	0.227864	0.105825	0	0.121543	0	0.0274367	0	0.215731	0.263569	0
EMBMOT00000004271	0.245717	0.542384	0	0	0	0	0	1.08519	0.584957	0.224249	0	0.881623	0	0
EMBMOT00000002593	0.187128	0	0	0	0	0	0	0	0	0.410083	0.488742	0	0	1.49859
XLOC_001582	7.73893	9.14322	9.85665	5.41115	3.49963	2.8586	5.21129	0.147374	0.922968	1.01914	0.728461	3.43128	0.571528	0.739838
XLOC_001583	0.0578611	0.384914	0.510868	0.271551	0.0730929	0.293683	0.299131	0.430669	0.652725	0.396564	0.365146	0	0.794645	0
XLOC_001584	1.24116	0.795608	0.705293	1.14361	1.1197	0.358647	0.801738	0.404072	0.184245	0.519878	0.205581	0.649161	0.566506	0.18496
XLOC_001585	0.222612	0.202307	0.260286	0.252705	0.570649	2.206	0.407731	0.0337919	0.124814	0.0754722	0.10455	0.282974	0.23559	0
XLOC_001586	0	0	0	0	0	0	0	0.0751746	0.064899	0	4.02084	0.880318	0	0
XLOC_001587	0.493087	0.416802	0.343912	0.691913	0.866258	0.305351	0.762185	1.18173	0.735054	0.789815	1.01711	0.211589	1.82102	0.844007
XLOC_001588	0	0	0.263671	0.301542	0.682201	0	0	1.84886	1.04365	1.47978	0.630173	1.45322	1.82794	0
XLOC_001589	0.464229	0.687167	0.250636	0.364421	0.397152	0.439676	0.401432	0.337532	0.0768472	0.0270627	0.686956	1.11441	0.23698	0.555658
XLOC_001590	0.117761	0.141246	0.124969	0	0.0808337	0.106081	0	0	0	0	0.597352	0	2.38424	0
XLOC_001591	1.00015	0.350773	0.816665	1.14863	1.60107	1.1849	1.77189	0.0677772	1.00386	1.44812	1.0667	6.14866	6.36376	16.4138
XLOC_001592	0.112532	0	0	0	0	0	0	0.0617993	0	0	2.05037	0.903713	1.32075	0
XLOC_001593	0.997084	0.205795	0.972783	0.875101	0.0785163	0.218789	0.160663	0	0	0	0	0	0	0
EMBMOT00000005648	0	0	0	0	0	0	0	0	0	0	0	0	0	0
XLOC_001595	0.212357	0.51893	0.554202	0.580286	2.47949	2.44999	0.970525	0	0	0	0.0730209	0	0	0
XLOC_001596	0.644537	0.578279	0.420879	0.203984	0.109812	0	0	0.175722	0.335988	0.368557	0	0.311895	0.397947	0
XLOC_001597	0.0404139	0.0433788	0.0778293	0	0.775143	1.23903	0	0.274834	0.28863	0.384949	0	0	1.64939	3.18122
EMBMOT00000003400	0.187128	0.237478	0	0	0	0	0	0	0	0.191122	0	0	0	0
XLOC_001599	0.0485759	0.119996	0.212337	0.188274	0	0.0901217	0.140521	0.139753	0.0647076	0.304903	0.0540485	0	0.373296	0.77803
XLOC_001600	0.459538	0.770405	0.904669	2.52858	1.77253	1.05185	1.86549	0	0	0	0	0	0.112984	0
XLOC_001601	0.183992	0.0389163	0	0	0	0.120802	0.354835	0.088224	0.245094	0.716408	0.284812	0.246263	0	0.982318
XLOC_001602	1.33159	3.04375	2.62326	3.0921	3.50754	4.27643	3.95794	0.221086	0.276085	0.45329	0.300175	0.196207	0.245028	0
XLOC_001603	4.05892	3.66208	3.84757	5.26494	4.43311	5.16805	4.00448	2.87135	3.34006	3.89638	3.95902	5.78999	3.74741	6.69774
XLOC_001604	0	0	0.0702776	0.179519	0.559945	0.128457	0	0.140722	0.390936	0.319144	0.085167	0	0.167059	0.522282
XLOC_001605	0.297446	0.104241	0.0629174	0.291052	0.0802762	0.111846	0	0	0	0	0.0631808	0	0	0
XLOC_001606	0	0.0382749	0.0668354	0	0	0	0	0.47167	0.562003	0.440828	0.551402	0.60551	0.598381	0
XLOC_001607	0.189226	0.341013	0.656426	0.199422	0.070439	0.375459	0.57654	0.189598	0.0663718	0.0874521	0	0	0.127632	0.39902
XLOC_001608	0.553766	0.289186	0.425248	0.322241	0.220664	0.895546	0.225766	0.409243	0.440362	0.47904	0.188754	0.156686	0.591264	0.312503
XLOC_001609	0.188003	0.192486	0.572425	0.279411	0.258381	0.30696	0.150273	0	0	0	0	0	0	0
XLOC_001610	0	0	0	0	0	0	0	0.0684628	0	0.0278448	0.052955	0.382206	1.09206	3.81145
XLOC_001611	0.0711328	0.0902724	0.155469	0	0.152685	0	0	0.446466	4.72164	0.862657	2.43604	1.99936	1.25229	0
XLOC_001612	0.252139	0.149383	0.208041	0.178442	0.204315	0.270341	0.137678	0.151846	0.110768	0.299212	0.052955	0.191103	0.121914	0.190572
EMBMOT00000004495	0	0	0	0	0	0	0	0	0	0	0	0	0	0
EMBMOT00000000011	0	0	0	0	0	0	0	0	0	0	0	0	0	0
XLOC_001615	1.43456	1.04128	1.11011	2.4273	0.638785	1.26089	1.21699	0	0	0.0351617	0	0	0	0
XLOC_001616	0.0358763	0.129286	0	0.19751	0.101438	0	0	0.332144	0.286743	0.523664	0.0798363	0.432168	0	0
XLOC_001617	0	0	0	0.063033	0	0	0	75.5928	53.9706	45.8543	67.4347	32.4027	42.8291	17.772
EMBMOT00000006086	0	0	0	0	0	0	0	0	0	0	0	0	0	0
XLOC_001619	0.0265601	0	0	0	0.342063	0.197105	0	1.88094	0.106141	0.799602	1.68043	0.746535	1.06547	3.19055
XLOC_001620	0.0559295	0.0317118	0	0.131243	8.75978	5.20253	0.289145	0	0.19972	0.109521	0.0556068	0.200673	0.378624	0.200116
XLOC_001621	0	0.0921462	0	0.070386	0	0.0948797	0	0.936858	0.76504	0.1605	0.123687	0.205347	0.393004	1.22866
EMBMOT00000002516	0	0	0	0	0	0	0	0	0.249271	0	0	0	0	0
XLOC_001623	0.851995	0.997535	2.10091	2.30526	19.0642	23.477	4.04462	0.159805	0.309631	0.052889	0.791483	0.103965	0.646354	0.207352
XLOC_001624	0.448181	0.435232	0.518655	0.737859	0	0.46872	0.137678	0.0342314	0.173806	0.476424	0.476595	1.14662	0.588873	1.90572
XLOC_001625	0.485476	0.339019	0.33122	0.276816	0.537038	0	0.29091	0.795632	1.2553	0.157805	0.177556	0.100949	0.123334	0.604013
EMBMOT00000005215	0	0	0	0	0	0	0	0	0	0	0	0	0	0
XLOC_001627	0.108831	0.0822759	0.21156	0.0810247	1.39159	1.44337	0	0.0466302	0.0863617	0.0662153	0.084664	0.520643	0.159023	0.519197
XLOC_001628	1.32742	1.17586	0.365854	0.310346	0.237411	0.464618	0.690385	0.313964	0.396487	0.596129	0.221658	0.479143	0.239346	0.573375
XLOC_001629	1.61416	1.32801	0.924277	1.04426	0.331625	0.271858	0.271433	0.168719	0	0.0548963	0.0522007	0.0941904	0	0
XLOC_001630	0.824487	0.366903	1.07088	0.539365	1.15602	0.618342	0.805125	4.52545	1.11154	2.69981	3.02014	3.35265	5.63292	7.61538
XLOC_001631	0.362138	2.13909	2.14635	2.41933	1.34384	0.330412	1.77929	0	0	0.0571093	0	0	0	0
XLOC_001632	0	0	0	0	0.446013	0.87333	0	0.203101	0.449789	0.201152	0.193476	0.417172	1.18066	2.70409
EMBMOT00000006230	0	0	0.403297	0	0	0	0	0	0	0	0	0	0	0
EMBMOT00000005720	0	0	0	0	0	0	0	0	0	0	0	0	0	0
XLOC_001635	0	0	0	0	0.981848	0	0	0	0	0.356826	2.03583	0	0.747998	0.610538
XLOC_001636	3.6806	4.02526	4.01474	3.17077	2.57177	2.07226	3.40261	0	0	0.0825798	0	0	0.120521	0.753578
XLOC_001637	4.70115	3.26832	2.46016	1.71022	0.464938	0.359411	0.679552	0.0337919	0	0.10296	0	0	0	0
XLOC_001638	1.63894	0.970892	0.773652	1.30495	1.01333	1.36243	0.293148	0.0364433	0.18542	0.133144	0.188713	0	0	0.202886
XLOC_001639	0.0891718	0.0330781	0.118696	0.0758003	0.351795	0.10848	0	0.419144	0.110046	0.59937	0.133201	0.663428	0.282157	0.220529
XLOC_001640	0.0960189	0.0592985	0.20694	0.192154	0.273974	0	0.277764	0.873893	0.335572	0.490341	0.661821	0.0963873	0.363722	0.384479
XLOC_001641	0.0504357	0.0925873	0.0558838	0	0	0	0	0.108828	0	0.158288	0.627042	0.202517	2.32552	7.47231
XLOC_001642	0.145091	0.278137	0.500749	0.219707	0.160276	0.105168	0.491944	0	0.113266	0.095277	0.0740264	0	0.145206	0
XLOC_001643	0.10673	0	0	0.0875069	3.00241	1.88734	0.183925	0	0.0846945	0.102135	0	0.127648	0.155953	0.254587
XLOC_001644	0.397508	0.214412	0.222683	0.461794	1.15744	1.73578	0.292698	0.562291	0.336192	0.473068	0.301004	0.203139	1.13333	0
EMBMOT00000005453	0	0	0	0	0	0	0	0	0	0	0	0	1.12486	0
XLOC_001646	0	0	0	0	0	0	0	1.30419	0.72619	1.67105	1.33668	0.417172	0.520973	0.416013
XLOC_001647	0	0	0	0.112758	0	0	0	0	0	0	0.64193	0	0	0
XLOC_001648	0.0268641	0	0	0	0.309153	0.0890708	0	0	0.175689	1.48511	0	0.0963873	0.368942	0.192239
EMBMOT00000006502	0	0	0	0	0	0	0	0	0	0	0	0	0	0
EMBMOT00000003934	0	0	0	0	0	0	0	0	0	0	0	0	0	0
XLOC_001651	0.0925126	2.2916	4.06646	0.254655	1.83102	0.364443	4.81718	0.60966	0	0.63574	0	0	0	0
XLOC_001652	0.15376	0.429092	0.578291	0.836788	7.00456	10.207	3.05689	0.193439	0.175734	0.25294	0.141986	0	0.150383	0.235073
EMBMOT00000005265	0	0.237478	0.414683	0.515098	0.529093	0	0	0	0.249271	0	0	0	0	1.49859
XLOC_001654	0.0262518	0.0297693	0.154522	0.0586333	0	0	0	0.134975	0.187486	0.311928	0.0612668	0	0.120178	0
XLOC_001655	0.242723	0.0911554	0.165088	0.132856	3.76363	1.60719	0.439047	0.0363873	0	0.0295985	0.132133	0.203139	0.253684	0.202575
XLOC_001656	1.64809	1.88973	2.29536	1.82651	1.22505	1.17516	1.07653	0.0669156	0.139247	0.149452	0.155275	0	0.233261	0.372532
EMBMOT00000000710	0.209418	0.224781	0	0	0	0	0	0	0	0	0	0	0	0
XLOC_001658	2.09134	4.81247	7.14988	4.80841	3.53929	3.90577	6.80523	1.16076	0.495454	1.64457	1.31915	1.06026	0.588803	0.384479
XLOC_001659	0.366341	0.0360962	0.133183	0.150221	0	0.118378	0	0	0	0	0.0668702	0	0	0
XLOC_001660	0.0532921	0.0658233	0.293622	0.0733472	1.02675	0.611522	0.616655	0.0383303	0	0	0	0	0	0.640175
XLOC_001661	0.130515	0.314529	0.202497	0.180807	0	0	0	0.0719802	0.12393	0	0	0	0	0
XLOC_001662	0.262128	0.118403	0.308712	0.116602	0.166081	0	0.134948	0	0	0.0511152	0.0609197	0.187314	0	0
EMBMOT00000006018	0	0	0	0	0	0	0	0	0	0	0	0	0	0
EMBMOT00000001282	0	0	0	0	0	0	0	0	0	0	0	0	0	0
EMBMOT00000000265	0	0	0	0	0	0	0	0	0	0	0	0	0	0
EMBMOT00000001738	0	0	0	0	0	0	0	0	0	0	0	0	0	0
XLOC_001667	0	0	0	0	0	0	0	1.01102	0.0349854	0.241417	0.429415	0.105457	0.128842	1.4723
XLOC_001668	1.86749	2.88909	4.03061	3.35518	4.77663	3.45517	7.11811	1.50916	2.15624	4.26223	1.97772	2.75507	5.39288	4.54745
XLOC_001669	0.0533784	0.0320595	0	0	0.340962	0.105139	0.154414	0.395081	0.372696	0.31573	2.52259	0.321499	0.398594	0.427475
XLOC_001670	0.620202	0.593546	1.77381	2.01999	4.26968	4.36872	3.58481	0.0735427	0.0952354	0.205354	0.0530317	0.478449	0.483181	2.09933
XLOC_001671	0	0.0320595	0	0.200132	0	0.0990317	0	1.56982	0.496121	0.592825	0.635181	1.07166	1.32091	0.641213
XLOC_001672	0.0601655	0.0720623	0.06119	0.291052	0	0	0	5.71746	9.08984	4.09747	4.88619	2.39406	1.13896	0
XLOC_001673	1.49258	0.914092	1.15692	1.81238	1.21922	1.75046	0.876747	0.888412	0.201864	0.512661	0	0.101414	0.123901	0.202264
XLOC_001674	0.565377	0.245461	0.745343	0.331064	0.348968	0.181853	0.141776	0.156366	0.0326427	0.0860206	0.163593	0.491977	0.240428	0
EMBMOT00000003022	0.187128	0.237478	0	0	0	0	0	0	0	0	0	0	0	1.49859
EMBMOT00000003551	0	0	0	0	0	0	0	0	0	0	0	0	0	0
XLOC_001677	0.296823	0.139301	0.0642467	0	0	0	0	0.0417045	0.308956	0.973412	0.322578	2.91029	0.439284	1.16088
XLOC_001678	1.0202	1.03245	0.948783	1.13801	1.31307	0.734473	0.940196	0	0.0721575	0.0316918	0.141478	0	0.277516	0
XLOC_001679	0	0	0.096796	0	0.123502	0.324151	0	0	0.0581853	0.267672	0.0972013	0	0.223779	6.64628
XLOC_001680	0.697675	0.767524	0.731315	1.00423	1.87197	0.653596	0.691387	0.216273	0.0955118	0.125607	0	0.191935	0.117248	0.191402
XLOC_001681	4.89311	6.84226	3.44852	3.61382	4.44112	3.73545	4.56905	11.9284	9.63042	4.12087	6.54755	2.34891	2.3785	1.17119
XLOC_001682	0.0580632	0.032913	0.119771	0	0.117626	0	0	0.332496	0.455616	0.552088	0.530144	1.87033	1.08128	0.658284
XLOC_001683	0.500492	0.698047	0.391919	1.12081	1.10987	2.02026	1.44041	0	0	0	0	0	0	0
XLOC_001684	0	0	0.109064	0	3.53465	1.75901	0	0.0411059	0.0332362	0.0546777	0.0555225	0	0.244799	2.19794
XLOC_001685	0.192559	0.428063	0.751826	0.552162	0.0752184	0	0.461744	0	0	0	0	0	0	0
XLOC_001686	0.523611	0.486617	0.796661	0.596505	2.7045	3.64339	0.300073	0.800284	0.293434	0.893854	1.56298	5.93533	7.28778	5.19197
EMBMOT00000003037	0.187128	0	0	0	0	0	0	0	0	0	0	0	0	0
XLOC_001688	4.96821	4.5803	6.26653	5.37129	1.38123	0.841169	2.66389	1.13685	0.702512	0.443141	0.8384	0	0	0
XLOC_001689	0.956342	0.980041	0.467272	1.12812	1.83675	2.17446	1.65692	0.735907	0.80905	1.18209	0.692645	1.43743	2.52092	2.2935
XLOC_001690	0.36661	0.116873	0.157268	0.255507	0.0687743	0.191642	0	0	0.0648032	0.0781477	0.378898	0.586012	0.119326	0.194795
XLOC_001691	0	0	0	0	0	0	0	0.25841	0.234049	0.224121	0	0.100949	0.386404	0
XLOC_001692	0.871135	0.697058	0	0	0.27507	0.237753	0.370713	0.0921717	0	0	0	0	0	0
XLOC_001693	1.01724	1.25076	0.495996	0.752493	0.507162	0.862941	0.88489	0.188672	0.423878	0.640525	0.360059	0.716489	0.255648	0
XLOC_001694	0.0414129	0	0	0	0	0	0	1.78849	0.34394	0.56216	1.25645	0	0	0
XLOC_001695	0	0	0.0581085	0	0.0741404	0.194594	0	0.0432004	0.191915	0.417325	0	0	0.128637	0
XLOC_001696	0	0.130184	0.37516	0.261061	0.645242	1.08922	0.402846	0	0	0	0	0.139792	1.55225	0.836424
XLOC_001697	0.0260293	0.11649	0.200509	0	0.065763	0.183251	0	7.2223	5.04775	10.2412	4.26216	8.59208	0.233261	0
EMBMOT00000001564	0.225579	0.541938	1.48595	2.42666	1.27562	0.888643	2.61022	0.324495	0	0	0	0	0	0
EMBMOT00000002106	0.703606	0.270969	0.499892	2.87631	0.637811	0.888643	0	0	0	0	0	0	0	0
EMBMOT00000002896	0	0	0	0	0	0	0	0	0	0	0	0	0	0
EMBMOT00000003576	0	0	0	0	0	0	0	0	0	0	0	0	0	0
XLOC_001702	1.07748	0.63976	0.466116	0.770026	0.120936	0.505488	0.494925	0.404924	0.454517	0.694313	0.525501	0.171745	0.638785	0.342535
XLOC_001703	0.651848	0.258433	0.268681	0.319124	0.1164	0.639288	0.238183	0.0678247	0	0.132265	0	0	0.210912	0
EMBMOT00000002225	0	0	0	0	0	0	0	0.308294	0	0	0	0	0	0
XLOC_001705	1.65123	1.09604	2.16826	1.93615	2.44231	2.6616	2.70492	0.529148	0.536091	0.72889	0.125638	0.104293	0.133068	0
XLOC_001706	0.43733	0.543234	1.27779	1.35264	14.7019	13.6036	1.5503	0.260565	0.145839	0.0497595	0.372325	0.0978132	0.3744	0.195083
EMBMOT00000003517	0	0	0	0	0	0	0	0	0	0	0	0	0	0
XLOC_001708	0.346265	0.521041	0	0.147171	0	0	0.309328	0.0769095	0	0	0	0	0	0.428169
EMBMOT00000004789	0.187128	0.924518	0.403297	0.515098	0.529093	0	0	0	0	0.218961	0.416419	1.50277	0	0
XLOC_001710	0	0.0513466	0	0	0	0	0	10.1271	0	1.32235	0.0900366	1.46215	2.48741	5.18432
XLOC_001711	0.166121	0.126725	0	0.654115	0.220227	0.40418	0.593602	1.8272	0.34168	0.539211	0	0.411973	0.251663	2.8758
XLOC_001712	0	0	0	0	0	0	0	2.31965	0.480871	0.465125	2.09938	1.29333	0	0
XLOC_001713	1.85537	1.42711	0.42989	0.263635	0.186241	0	2.09601	0	0.131117	0.0770744	0.0732898	0	0	0.263752
XLOC_001714	0.215785	0.606647	0.411253	0.724253	0.868233	1.16413	0.945975	0	0	0	0	0	0.119666	0
XLOC_001715	1.77504	0.896467	0	0.47005	0.253044	0.664158	1.03558	0	0	0	0	0	0	0
XLOC_001716	0.0236259	0	0	0	0	0	0	0.145819	0.786796	0.583112	0	0	0.115902	0
XLOC_001717	3.15314	2.94119	2.47595	2.70371	2.0796	2.05194	3.67049	0.0396786	0.073487	0.0845161	0.0613817	0.221513	0	0.220898
XLOC_001718	0.233996	0.0811952	0.218516	0.435742	0.0929345	0.243922	0.190166	0.736704	0.175137	0.926617	0.0858469	0.395938	0.813373	1.0529
XLOC_001719	0.110352	0	0	0.129475	0	0.0971121	0.142624	0	0	0	0.441169	0.791877	0.483735	0
XLOC_001720	3.40064	6.85817	15.3631	11.9823	2.98223	2.75932	5.77413	3.63818	4.63852	3.44434	26.3113	1.14496	0.72268	0
EMBMOT00000002485	0	0	0	0.462478	0	0	0	0	0	0	0	0	0	0
XLOC_001722	0.562458	0.570915	0.375653	0.251206	0.662024	0.658916	0.850653	0	0	0.0537014	0.109062	0.295186	0.240428	0.196244
XLOC_001723	0	0	0	0	0	0	0	0	0	0	0.0862233	0	15.5892	160.734
XLOC_001724	0.232565	0.0294795	0.216045	0.245368	0.138778	0.193356	0.283974	0.29268	0.0326913	0.154042	0.693288	0.788336	0.492246	0.982684
XLOC_001725	0	0.0824197	0.15205	0	0	0	0	265.408	243.486	85.2758	267.57	59.234	113.203	66.4876
XLOC_001726	0.48447	0.412337	0.257837	0.497064	0.438505	0.263373	0	0	0	0	0	0	0	0
XLOC_001727	0.271393	0.212237	0.125187	0.150416	1.51434	1.3014	0.331385	0	0	0.0292499	0	0	0.293443	0.22935
XLOC_001728	0	0	0	0	0	0	0	0	0	0.50338	2.68691	4.84824	0.252055	0.41147
XLOC_001729	0.223964	0.419258	0.401014	0.482272	0.221014	0.199325	0.301497	0.278706	0	0.106447	0.0579824	0.209246	0.266977	0.625994
EMBMOT00000001549	0	0	0	0	0	0	0	0	0	0	0	0	0	0
XLOC_001731	0.117101	0.103317	0	0.138123	0	0	0	0.801356	0.366799	0.12932	0.288653	0.332827	1.69862	0.221269
XLOC_001732	0.757807	0.979567	0.753178	0.375383	0.0695967	0.188301	0.427234	0.379806	0.0983672	0.337807	0.109551	0.29651	0.246859	0.394249
XLOC_001733	0.541278	0.435113	0.763885	0.325934	0.750602	1.06891	1.01509	0.0412936	0	0	0.0654632	0.100642	0	0
XLOC_001734	0	0	0	0	0	0	0	0.516648	0.850224	0.436355	1.60527	0.403181	0.760711	0.201031
XLOC_001735	0.473701	0.152546	0.495368	0.528091	2.3796	1.86595	0.7185	0	0	0	0	0.199462	0	0
EMBMOT00000000733	0	0	0	0	0	0.694347	0	0	0	0	0	0	1.87669	0
XLOC_001737	0.659449	1.9529	2.52908	3.04047	1.06302	0.290478	2.3202	0.118642	0.0832804	0.0879845	0	0	0.128409	0
EMBMOT00000000332	0.209418	0.224781	0	0	0	0	0	0	0	0	0	0	0	0
XLOC_001739	0.779893	1.5588	2.20997	4.42092	15.502	20.2879	3.28014	0.233196	0.0343284	0.082795	0.259269	0.206954	1.92435	2.27017
XLOC_001740	0.438183	0.067349	0	0	0	0	0.315474	0.134751	0	0.0278455	0	0	0	0.218338
XLOC_001741	0.102463	0.154465	0.376787	0.379352	0	0.489962	0.143917	0	0.0331358	0.0254059	0	0	0	0
XLOC_001742	0.0568789	0.0610516	0	0	1.88921	0.377176	0	0	0	0	0	0.204079	0	0
XLOC_001743	0.0831373	0.183513	0.217995	0.452072	1.41569	2.36509	0.429804	1.53414	0.180863	0.448869	2.06962	0.298293	0.607397	0.19831
XLOC_001744	9.12706	11.1788	18.4171	19.0992	17.5942	5.67994	35.1237	0	0.0336957	0.0258352	0.132133	0.101569	0	0
XLOC_001745	0.0609005	0.105514	0.0636861	0	0	0	0.166271	0.484779	0.859836	0.932444	0.664432	0.115396	1.01189	0.23015
XLOC_001746	0.235909	0.536797	0.547382	0.212749	0.155201	0.426192	0.317577	0.440692	0.219359	0.140156	0	0	0.421824	0.439587
XLOC_001747	9.95148	10.2235	11.3487	18.4248	6.30489	8.10867	10.3598	10.1243	8.66838	7.59984	4.54717	11.0417	20.2227	131.108
XLOC_001748	0.0537282	0.179524	0.106391	0	0.135744	0	0	1.02205	0.861914	0.392755	0.125392	0.481937	0.860865	1.53791
XLOC_001749	0	0	0.0793307	0	0	0	0.207116	0.154488	0.0476867	0.182812	0.664974	1.58117	0.702467	0.286687
XLOC_001750	0	0	0	0	0	0	0	0	0.0988103	0.681839	0.387471	0.446768	0.371956	1.18807
XLOC_001751	1.26302	1.89871	3.67079	2.44415	11.7132	11.3865	4.79104	0.0340347	0.0786139	0	0.061795	0	0	0.189477
XLOC_001752	1.14995	0.719028	1.97228	1.4156	2.55932	3.05685	0.798936	1.88074	0.59679	0.32247	1.6699	1.24758	1.57677	1.65882
XLOC_001753	0.110891	0.101784	0.121182	0.0763108	0.197396	0.10921	0.160393	0.358911	0.0738582	0.0283143	0.0616917	0	0.136	0
XLOC_001754	0.107043	0.0910156	0.166372	0.202174	0.0714113	0.0994952	0.146124	0.519818	0.151207	0.605077	0.300542	0.101414	0.247803	0
EMBMOT00000005733	0	0	0	0	0	0	0	0	0	0	0	0	0	0
EMBMOT00000005034	0	0	0	0	0	0	0	0	0	0	0	0	0	0
EMBMOT00000005474	0	0	0	0	0	0	0	0	0	0	0	0	0	0
XLOC_001758	0.0274454	0	0	0	0	0	0	1.51948	0.255089	2.37238	9.49038	0	3.90718	9.01154
EMBMOT00000001192	0	0	0	0	0	0	0	0.308294	0	0	0	0	0.917997	0
EMBMOT00000004295	0	0	0	0	0	0	0	0	0	0	0	0	0	0
XLOC_001761	2.69869	2.49086	3.50916	3.44766	4.82559	7.39998	3.40261	1.83402	0.767222	1.81089	0.726008	0.944596	2.1438	2.26073
XLOC_001762	0.704602	0.913007	0.658497	0.942064	0.948095	0.704223	0.351561	0.375041	0.646635	1.48166	1.15222	0	0.609404	0.486628
XLOC_001763	0.501278	0.441361	0.586657	0.305263	0.508258	0.579722	1.72284	0.0428357	0.119001	0.0348438	0.198797	0.239138	0.152558	0.238474
EMBMOT00000001376	0	0	0.414683	0	0	0	0	0	0	0.218961	0	0	0	0
XLOC_001765	0.764437	0.307396	0.270711	0.217857	0	0.326806	0.239983	0.0683372	0	0	0	0	0.637517	4.31836
XLOC_001766	0.0526536	0	0	0	0	0	0	1.02619	0.687991	0.684192	1.51346	0.755677	0.235927	0.376789
XLOC_001767	0.365779	0.284705	0.279961	0.212146	0.0726368	0	0.594528	0.0739099	0.119581	0.146479	0.29577	0.206308	0.389256	0.41147
XLOC_001768	0	0	0	0	0	0	0	0.491643	1.03195	0.412225	0.782596	0.462389	0.14123	0
XLOC_001769	0.725361	0.566808	0.668572	0.205965	0.956413	0.590501	0.595457	0.0847809	0.102436	0.0864936	0.0672021	0.103315	0.13182	0.206056
EMBMOT00000002719	0	0	0	0	0	0	0	0	0	0	0	0	0	0
XLOC_001771	0.053552	0.128655	0	0.140633	18.4674	18.963	0.154916	0.0385173	0.0356681	0.0313311	0	0.107515	2.59475	4.71752
XLOC_001772	0.310138	0.273474	0.190429	0	0.24635	0.666526	0	0.250668	0.637687	0.266963	0.0969441	0	0.883276	1.39551
EMBMOT00000004176	0.209418	0.237478	0	0	0	0	0	0	0	0	0	0	0	0
XLOC_001774	0.0325596	0	0.127177	0.0800858	0	0	0	0	0.0579141	0.029715	0.0759882	1.28505	3.552	2.09697
XLOC_001775	0.319233	0.349233	0.364775	0.146097	0.556305	0.954386	0.321869	0.0458275	0.0741077	0.0325483	0	0.111692	0	0
XLOC_001776	0.0835771	0.0448543	0	0	0.320603	0.277109	0	0.115234	0.0743296	0.239937	0	0	0.374487	6.87789
XLOC_001777	0.298355	0.286896	0.506908	0.276791	0.110458	0.888695	0.297729	2.14989	0.632723	0.635046	1.20723	1.44641	2.60283	5.15141
XLOC_001778	0.0712868	0	0	0.0981138	0	0.39677	0	0.109996	0.474803	0.530869	0.279281	0	0.182608	0.570892
EMBMOT00000002632	0	0	0	0	0	0	0	0	0	0	0	0	0	0
XLOC_001780	0.459966	0.418796	0.441851	0.16766	0.568964	0	0.194039	0.531514	0.802139	0.528778	0.999295	0.134667	0	0
XLOC_001781	1.27924	1.5324	1.33469	1.46306	1.49504	1.2788	1.60393	0.387882	1.78959	1.38082	0.0724063	0.222632	0.142028	0.888055
XLOC_001782	0	0	0	0	1.7348	1.03087	0	0	0	0.0257955	0	0	0	0
XLOC_001783	0	0	0	0.0745662	1.10888	0.11752	0	0.0491483	0	0	0	0	0	0
XLOC_001784	0	0	0	0	0	0	0	11.4945	4.57275	0.859144	5.34761	1.55352	1.22306	1.93651
XLOC_001785	0.062258	0.0790097	0.270251	0.0856873	0	0.353641	0	0.979397	0.455663	0.258978	0.069272	0.624969	0.15948	0.498587
XLOC_001786	0.0837317	0	0	0	0	0.109951	0	0.212414	0.241456	0	0	0.448283	0.571965	4.02334
XLOC_001787	0.027958	0.0335836	0	0	0	0.110137	0	0.879629	0.854889	1.11419	0.270473	1.68391	1.70057	0.895594
XLOC_001788	0.335456	0.385644	3.43568	0.941143	57.4042	46.9939	9.981	0.0861266	0.22573	0.870363	5.66938	8.08154	57.8282	52.3318
XLOC_001789	0	0	0	0	0	0	0	1.45634	0.770761	0.470579	0.459813	0.150277	0.766953	0
XLOC_001790	0	0	0	0	0	0	0	0.144882	0.703982	0.566778	0.263054	0.202207	0.257996	0.806582
XLOC_001791	26.8081	28.5523	17.7839	14.5538	10.441	10.5221	12.7031	30.8997	20.3743	12.0099	10.8762	7.51972	3.87181	0.517161
XLOC_001792	0.0807218	0	0.175609	0.0672558	2.03977	2.70669	0.155675	0.0774122	0.0358429	0.0824446	0	0.108042	0.275702	1.2929
XLOC_001793	5.59219	5.82091	4.92866	4.57016	2.22375	0.906284	4.96928	2.11456	4.07645	6.72311	5.93656	0.59462	1.01706	0.237187
XLOC_001794	1.23899	1.83108	2.59158	2.74173	4.76791	5.3955	4.11844	0.219674	0.363311	0.558345	1.38203	2.57246	0.243126	0.380047
XLOC_001795	1.6172	0.430158	1.44612	2.50729	1.8967	4.11175	1.33717	0.87343	0.709552	0.447476	0.623266	0.580015	1.75097	3.93315
XLOC_001796	0.224675	0.127365	0.514954	0.137284	0.555641	0.508867	0.453682	0.0752004	0	0.0611702	0.136538	0	0	0
XLOC_001797	7.75106	9.36542	9.57165	6.95216	4.62323	1.09681	9.85584	1.01231	5.77998	10.6695	3.55475	0.285007	3.28079	2.08425
EMBMOT00000002825	0	0	0	0	0	0	0	0	0	0	0	0	0	0
XLOC_001799	0.0563748	0.165195	0.289911	0.206219	0.757694	0.197423	0.153915	0.0820969	0.318938	0.135854	0	0.10682	0.136292	5.53922
XLOC_001800	1.4444	1.76609	0.919108	1.0101	1.35725	0	0.307333	0.50289	1.16474	1.10985	1.06886	0.639887	0	0
XLOC_001801	0.452414	0.524388	0.371709	0.10554	0.23877	0.479682	0.24429	0.191041	0.44869	0.191345	0.187922	0	0	1.01443
XLOC_001802	0.625363	0.701984	1.31775	0.509096	1.33767	1.00463	1.52611	0	0.0501965	0.0881859	0.0838556	0	0	0
XLOC_001803	0.600899	0.510667	0.800843	0.43855	0.829035	1.02772	0.563746	0	0	0	0	0	0	0
EMBMOT00000000456	0	0	0	0	0	0	0	0	0	0	0	0	0	0
XLOC_001805	0.206278	0.32225	0.289085	1.20734	4.25862	3.81708	0.382623	0	0	0.13509	0	0	1.67969	0
XLOC_001806	0	0.0327556	0	0	0.183782	0.287316	0	1.77868	0.92559	0.475027	2.86399	0.725473	3.0133	0.620107
XLOC_001807	0	0.11629	0.368758	0.620692	3.07114	2.97691	0.552308	0.289609	0.127165	0.164003	0.115441	0.383314	1.07446	3.24912
XLOC_001808	0.034837	0	0	0	0	0	0	0	0	0.763041	0	0.749963	4.1194	17.2012
EMBMOT00000003052	0	0	0	0	0.529093	0	0	0.269183	0	0	0	0	0	0
EMBMOT00000004443	0	0	0	0	0	0	0	0	0	0	0	0	0	0
XLOC_001811	0	0	0	0	0	0	0	0.587977	0.435092	0.393242	0.466069	0.437168	0.818918	3.05168
XLOC_001812	1.27411	1.1806	1.20269	0.991676	1.23342	1.1136	1.00464	0.70844	1.75169	1.87684	0.559959	1.16207	1.30924	0.927073
XLOC_001813	0.205573	0.327036	0.318037	0.697505	0.794854	1.12982	0.70157	0	0.129225	0.0247698	0.0539689	0.194762	0.118975	0
XLOC_001814	0	0	0	0	0	0	0	0	0	0	0	0	2.11729	27.8969
XLOC_001815	1.05679	1.11904	1.54029	1.40737	1.38761	1.23637	1.12749	0	0	0.0285039	0	0.0978132	0	0
XLOC_001816	1.51478	0.959976	0.694363	0.41715	1.01741	1.71241	0.306345	0.114251	0.3174	0.544733	0.0589146	0	0	0.21202
XLOC_001817	0	0	0	0	0	0	0	0.0493503	0.0456997	0.610974	0	0	0.51982	0.824226
XLOC_001818	0.363614	0.550491	0.490804	0.523384	0.070439	0.19058	0.28827	0.0358368	0.0995577	0.243824	0.34226	0.100033	0.122214	0
XLOC_001819	0.0637673	0.0723117	0	0	0	0	0	0.093875	0.265229	0.523766	0	0	0	0
XLOC_001820	0	0.108844	2.99404	0.664842	3.2782	2.86208	2.23296	0	0.0571247	0.0437987	1.73832	1.37754	0.420749	0
XLOC_001821	1.25604	2.13205	1.24355	0.576654	0.470305	0.0936088	0.549917	0.390901	0.410777	0.764389	0	0	0	0
EMBMOT00000004197	1.1608	0.260273	2.38761	3.46889	11.7747	11.5037	8.77516	0	0	0.507069	0	0	0	0
XLOC_001823	0.0332672	0.0821794	0.0716973	0	0.428443	0.740637	0.192471	0.376702	0.0443149	0.0389265	0.856018	0.400738	2.68354	7.72608
XLOC_001824	0.0740111	0.158881	0.142531	0.512649	0.186989	0	0	5.10221	1.58173	0.609233	0	0	0	0
EMBMOT00000005048	0	0	0	0	0	0	0	0	0	0	0	0	0	0
XLOC_001826	1.00286	0.697171	0.542602	0.518675	0.209416	0	0	0.182732	0.196951	0.0577769	0.229301	0	0	0
XLOC_001827	0.710461	1.75824	0.980685	1.16697	2.23644	3.2763	1.298	0.0739234	0	0	0	0	0.229877	0
XLOC_001828	0.377254	0.542667	0.390899	0.771671	1.01593	0.577633	0.171663	0	0.0790482	0.468398	1.16241	0.119138	4.09778	0
XLOC_001829	0	0	0	0	0	0	0	0.385458	0	0	0	0	0	0
XLOC_001830	1.69904	1.38452	1.77734	0.787961	0.723785	0	0	0	0	0	0	0.408159	0	0
XLOC_001831	0.0523964	0	0	0	8.66515	8.57639	1.43053	0	0	0.0289318	0.258314	0.992818	7.96495	8.71254
XLOC_001832	0.0315561	0.0696555	0.185744	0.289059	0	0	0.326278	0.289826	0.450311	0.54775	0.523781	0.56611	0.998958	0.677446
XLOC_001833	0	0	0	0	0	0	0	0.419967	0	1.05104	0.399467	0	0	0
XLOC_001834	0.200385	0.0909555	0	0	0.206323	0.276331	0.422185	0.595424	0.226811	0.497348	0.117658	0.195337	0.119326	0.194795
XLOC_001835	0.0675046	0	0.260001	0.31681	0	0.34263	0	0.0496884	0.44102	0.669914	5.50344	0.242204	4.14932	0
XLOC_001836	0.714895	1.03124	0.854987	1.09518	0.424045	0.59081	0.173539	0.0431478	0.179576	0.192736	0.0667484	0.361321	0.15367	0.480423
XLOC_001837	0.960372	0.384626	0.903238	0.236103	0.672581	0.612975	0	1.51518	0.963248	1.14554	1.55658	1.26428	1.24939	2.01723
XLOC_001838	0	0	0	0	0	0	0	0.598254	0.0412329	0.235114	0	0.124289	0	0
XLOC_001839	0.886225	0.756644	0.368056	1.02955	0.242099	0.431416	0.326278	0.359855	0.449885	3.86248	0.861957	0.226444	0	0
XLOC_001840	1.29229	1.45091	1.58974	1.16255	0.639273	0.441299	0.648117	0	0.0746118	0.0655395	0	0	1.13564	0.897117
XLOC_001841	0.0270843	0.133812	0.118392	0.657272	2.32262	3.2903	0.313399	0.551776	0.0360787	0.174033	0.626183	0.652517	2.45641	2.38592
XLOC_001842	2.36553	2.10481	2.56099	2.22483	1.88777	2.98515	4.06378	0.755154	0.623769	1.03779	0.868362	3.76048	2.697	1.25001
XLOC_001843	0.0614292	0	0	0	0	0	0	0.981943	0.839631	1.05922	1.14178	1.54284	0	0.439587
XLOC_001844	0	0	0	0.0728755	0	0	0	0.855094	0.8452	0.355455	0	0.21261	0	0
XLOC_001845	1.31948	1.30462	0.775882	0.733957	0.914668	0.547711	0.414231	0.943648	0.857278	0.930756	1.17062	1.14994	0	1.72012
EMBMOT00000001590	0	0	0	0	0	0	0	0	0	0	0	0	0	0
XLOC_001847	0.982986	1.17859	1.74213	1.07628	1.75942	2.46132	0.894584	0.121984	0.343284	0.252219	0.526085	0.517384	0.516897	0.825516
XLOC_001848	0.0345108	0.0761775	0	0.084885	0.264768	0.357386	0.178414	0.196775	0.204926	0.0675792	0.927859	0.990587	0.618534	0.493918
XLOC_001849	0.373226	0.214939	0.324732	0.247582	0.140031	0.189434	1.00288	0.158012	0.197543	0.358259	0.965498	1.49147	0.248344	0.39662
XLOC_001850	0.472144	0.517811	0.347181	0	0.263366	0.20253	0.459517	0	0	0	0	0.106305	0	0
EMBMOT00000003073	0	0	0	0	0	0	0	0	0	0	0	0	0	0
XLOC_001852	0	0	0.186184	0	0	0	0	0	0	0.0983092	2.27604	2.69884	1.64865	0
XLOC_001853	0	0	0	0	1.55797	1.17829	0	0.0747379	0	0	0	0	0.222545	0.72659
XLOC_001854	0.481181	0.338605	0.106099	0.123051	0.31446	0.382235	0.569645	0	0	0.0827443	0	0	0	0
XLOC_001855	0	0	0	0	0	0	0	0.220355	0	0.358486	0	0	0.187869	0
XLOC_001856	0	0	0	0	3.38649	3.11001	0	0.0354613	0	0.0540229	0	0.197969	0.126295	1.77677
XLOC_001857	0	0	0	0	0	0	0	0.411069	1.0457	0.361521	1.22569	0.802691	0.863532	0
XLOC_001858	0	0	0	0	77.466	30.6504	0	0	0.0656763	0.0576904	0	0	0	0
XLOC_001859	10.1709	11.3845	10.481	8.19557	9.80909	12.8782	9.03622	0.167814	0.0904572	0	0	0	0.688409	0
XLOC_001860	0.494347	0.474865	0.239144	0.772874	0.389546	0.317017	0.949566	0.0786981	0.109315	0.0599457	0	1.2082	0.980986	1.31438
XLOC_001861	0.178046	0.0990687	0	0.0756738	0	0	0	0.548575	0.292136	0.521763	0.337759	0.110387	0.140843	0.440321
XLOC_001862	9.42634	8.03159	3.91721	3.40358	3.69357	2.94446	3.57039	1.83813	1.55561	3.49935	0.169662	0	0.47801	0
XLOC_001863	0.287531	0.337128	0.479882	0.151095	0.235643	0.203675	0.317577	0.42922	0.365598	0.690183	0.653178	0.220406	1.07712	0
XLOC_001864	0	0	0	0	0	0	0	0.0883709	0.0714524	0.219136	0	1.0769	0.274804	11.1687
XLOC_001865	0.658478	1.10941	0.264056	0.952829	0.637621	0.111298	0.347079	0.0862956	0.279239	0.284641	0.0667484	0.12044	0.15367	0.720635
XLOC_001866	0	0	0	0	0	0	0	0	0	0	0	0	2.71124	8.41346
XLOC_001867	1.27169	1.52436	1.14788	0.675395	2.60924	1.65635	1.00818	0	0.116063	0	0	0	0	0
XLOC_001868	1.1927	1.44479	1.18084	1.52874	0.83641	1.51995	2.28199	0	0	0.0576904	0.109715	0	0	0.789678
XLOC_001869	0	0	0	0	0.52756	0.746456	0	0	0	0	0	0	5.51365	38.7755
EMBMOT00000002903	0	0	0	0	0	0	0	0.308294	0	0	0	0	0	0
XLOC_001871	0.162542	0.125194	0.171637	0.0717225	0.856663	0.392688	0	0.198298	0.0694173	0.209542	0.272211	0.104623	1.73535	1.87798
XLOC_001872	1.01522	0.383816	0.56858	0.48151	0.332344	0.409927	0.752553	0.037422	0	0.1976	0	0.208915	0.266555	0.625005
XLOC_001873	0.0409633	0.251588	1.8764	1.36217	1.45413	2.06969	2.84397	0.0674872	0.0815407	0.275403	0.305133	0.986891	0.821635	1.9683
XLOC_001874	1.00013	1.73806	2.98594	3.06976	0.855021	2.55917	2.85344	0	0.0729979	0.0641218	0.121946	0.110019	0	0
XLOC_001875	0.325771	0.127821	0.529461	0.896638	0.692657	2.80043	2.01423	0	0	0	0	0	0	0
EMBMOT00000004914	0	0	0	0	0	0	0	0	0	0	0	0	0	0
EMBMOT00000002794	0	0	0	0	0	0	0	0	0.249271	0.218961	0	0	0	0
XLOC_001878	0	0	0	0	0	0	0	0	0.0325942	0	0.38115	0.0982492	0.877494	5.87858
XLOC_001879	1.5289	2.20396	2.00105	1.73404	1.0864	0.395844	1.91726	0	0.0339565	0	0	0	0	0
EMBMOT00000006332	0	0	0	0	0	0	0	0	0	0	0	0	0	0
EMBMOT00000002838	0	0.224781	0	0	0	0.737169	0	0	0	0	0	0	0	0
EMBMOT00000002953	0	0	0	0	0	0	0	0	0	0	0	0	0	0
XLOC_001883	5.77354	8.73137	7.30993	5.75584	3.59977	4.08475	4.17133	40.78	69.5199	28.731	53.0986	32.7713	14.7854	3.6953
XLOC_001884	0.0510175	0.0305527	0.207545	0.0601762	0.136141	0.0948405	0.139288	0.103895	0.432763	0.562443	0.0628791	0.483346	1.2334	0.578404
XLOC_001885	0.484688	0.111549	0.533083	0.303768	0.0859044	0	0.175781	0.787436	1.01088	2.30776	0.202831	2.19592	1.22542	1.45988
XLOC_001886	0	0	0	0	0.120226	0	0	0.224843	0.111918	0.208556	0	0	0.717388	2.91563
XLOC_001887	0.74227	0.928732	0.366322	0.660222	0.236948	0.650675	0.242425	0.12055	0.279082	0.0918252	0	0	0.214669	0.671125
XLOC_001888	0.208069	0.964487	1.27193	0.322041	0.751127	0.883898	1.60737	1.17968	1.37902	0.96195	0.393427	1.5212	1.41235	3.43849
XLOC_001889	0.0537689	0.0304788	0.0562282	0	0.108926	0	0	0	0.0337995	0.0593794	0.564636	1.01882	0.248948	0
EMBMOT00000000932	0	0	0	0.467733	0	0	0	0	0	0	0	0	0	0
XLOC_001891	0.155592	0.537094	0.252139	0.690097	0.4927	0.538823	0.16803	0.131404	0.270374	0.21628	0.334372	0.34985	0	0
XLOC_001892	0.552728	0.441227	0.240743	0.220431	0.470011	0.21696	0.955918	0.260695	0.146728	0.241387	0	0	0	0
EMBMOT00000004397	0	0	0	0	0	0	0	0	0	0	0	0	0	0
EMBMOT00000001600	0	0	0	0	0	0	0	0	0	0	0	0	0	0
XLOC_001895	1.6958	1.08244	1.39389	0.749521	0.906462	0.486858	1.18536	0	0.102345	0.108437	0.170971	0.102833	0	0
EMBMOT00000004327	0	0	0	0	0	0	0	0	0	0	0	0	0	0
XLOC_001897	0	0.127427	0	0.0921313	0.0946345	0	0	0.0481466	0.0445851	0.107533	0.0744815	0.134394	24.6849	1.07216
XLOC_001898	0.499205	0.506042	0.540439	0.709069	0.539605	0.309728	0.630948	1.17287	0.488846	0.119494	0.0712075	0.218946	2.93321	0.436676
XLOC_001899	0.271054	0.167991	0.229843	0.211926	0.299422	0.20253	0.153172	0.119785	0.2116	0.410066	0.60961	0.63783	0.259755	0
XLOC_001900	0.092098	0.0341636	0.0630261	0.156575	0	0.11204	0	25.7053	16.3721	10.2154	20.1235	10.278	4.65373	1.13883
XLOC_001901	0	0	0	0	0	0	0	0.508925	0.128531	0.0985471	0	0	0	0.257571
XLOC_001902	0	0	0.128947	0.305615	8.24336	3.23865	0	0.179569	0.19334	0.17829	0.303953	0.233646	0.285455	0
XLOC_001903	0.026825	0	0	0	0	0.177882	0	0.917121	1.57963	2.53921	2.04771	2.59867	2.96579	2.87939
XLOC_001904	0.710591	0.903973	0.715884	0.223845	1.21764	1.89419	0	0.37643	0.270199	0.136681	0.649083	0.653054	0.598398	0.32562
XLOC_001905	0.21943	0.126108	0.38446	0.0629366	1.18642	1.31377	0.291355	0.279856	0.385532	0.297867	0.859942	2.02207	0.499566	2.01645
XLOC_001906	0	0	0	0	0.516007	0	0	9.84379	0.909209	0.583563	0.330268	0.096528	0.117932	0.57756
XLOC_001907	0.163073	0.1866	0.27746	0.207929	0.28738	0.198382	0.291355	1.64168	1.08875	0.69111	1.14482	0.606621	0.644991	2.01645
XLOC_001908	0.157121	0.258319	0.395171	1.11037	0.684686	1.04287	0.867697	0.0431478	0	0.0350977	0	0	0	0.240212
XLOC_001909	0	0	0	0	0	0.298061	0	0	0	0	0	0	1.23461	16.7258
XLOC_001910	0.462566	0.58833	0.521568	0.459659	0.384795	0.134031	0.787381	0.819469	0.633995	0.407552	0.0757126	0.409845	0.166909	0
XLOC_001911	0.702232	0.865229	0.633635	0.168924	0.181876	0	0.18608	0.674611	1.62465	0.5358	0.407582	0.258288	0.164775	0.257571
XLOC_001912	0.553838	0.745304	0.632504	0.438233	0.377025	0.556398	0.138882	0.0740787	0.0477833	0.105211	0.213673	0.385549	1.18283	0.384479
XLOC_001913	0.352114	0.255697	0.380932	1.23777	0.252927	0.798854	0	0	0	0	0	0	0	0
EMBMOT00000000301	0	0	0	0	0	0	0	0	0	0	0	0	0	0
XLOC_001915	0.374233	0.65451	0.182925	0.492904	0.0785163	0.109394	0.803315	0.291232	0.12926	0.190829	0.402972	0.111504	0.142268	0
EMBMOT00000005193	0.374256	0.224781	0.414683	0	0	0	0	0.538367	0.249271	0	0.832838	0	0	0
XLOC_001917	0.230337	0.57703	3.81592	3.2353	2.53827	1.58706	4.08763	0.173396	0.162685	0.17865	0.0604701	0.109112	0	0
XLOC_001918	1.55287	1.29147	0.325141	0.062554	0.14152	0	0.144792	0.242154	0.116491	0.142695	0.111383	0.100489	0	0
XLOC_001919	7.17003	7.65829	4.44613	4.68558	2.8397	1.89965	3.27775	14.7124	10.1876	7.03537	5.57545	2.27483	0.967486	0.604936
EMBMOT00000002277	0	0.449562	0.829366	0	1.05819	0	0	0	0	0	0.488742	0	0	0
XLOC_001921	0.132877	0	0	0	0	0	0	0.0502405	0	0.178413	0.407165	0.612238	0	0
XLOC_001922	0.882351	0.903585	0.479268	0.375993	0.172685	0.461045	0	0.149685	0	0.0851338	0.34256	0.194762	0	0
XLOC_001923	0	0	0	0	0	0	0	0.526583	0.475255	0.833778	0.383429	0.88953	0.252212	0.197124
XLOC_001924	0.315088	0.0446517	0.160227	0.195235	1.70088	0.991022	0.215064	0.351909	0.470127	0.168453	0	0.298518	0.19044	0
XLOC_001925	0.771058	0.768573	0.267592	0.474534	0.519259	0	0	1.63776	1.75	2.6363	0.728451	0.491611	0	0
XLOC_001926	0.765367	0.529495	0.796852	1.01801	0.645856	0.570629	0.878904	0	0	0	0	0	0	0.243314
XLOC_001927	0.10292	0.127121	0	0.141652	2.8719	1.16922	0.595457	0.476419	0.581505	0.886871	0.229031	0.413261	1.28463	0.412113
EMBMOT00000001223	0	0.462259	0	0	0	0	0	0	0	0	0	0	0	0
EMBMOT00000002107	0	0	0.414683	0.515098	0	0	0	0	0	0	0	0	0	0
XLOC_001930	2.24381	5.08739	4.73138	2.95797	1.88109	2.09956	1.73224	0	0	0.0546777	0	0	0	0
XLOC_001931	0.0765473	0.0901036	0.214552	0.0613421	0.0693892	0.278802	0.283974	1.23227	0.766577	0.523702	1.0612	1.37959	0.371853	0.982684
XLOC_001932	0	0.0725627	0.126709	0	0	0	0	0	0.0761662	0	0	0.459178	0.292933	5.49484
EMBMOT00000001670	0	0.224781	0	0	0	0	0	0	0	0	0	0	0	0
XLOC_001934	0	0	0	0	0	0.0971121	0.142624	0.0354613	0.147585	0.453693	0.670127	1.08883	6.23968	4.34323
XLOC_001935	0	0.0729427	0	0.150941	0.162514	0	0	1.77305	2.59583	1.18806	0.289132	0.692374	1.88904	0.460301
XLOC_001936	0.0310703	0.114075	0.269741	0	0.133383	0.345863	0	0.926361	0.496661	0.0952002	0	0	0.159179	0
XLOC_001937	0.781848	0.330442	0.589886	1.17074	1.1521	0.675739	1.98486	0	0	0	0	0	0	0
XLOC_001938	0.194454	0.0536063	0.0988946	0.35723	0.19158	0.527406	0	31.64	1.30446	2.2445	2.11998	0.716766	1.32326	0.357388
EMBMOT00000002971	0.209418	1.162	0.806595	0	0	0.737169	0	0	0	0.410083	0	0	0.958691	0
XLOC_001940	1.86106	2.22257	1.93578	1.72072	0.937633	0.398592	1.31714	0	0	0.0258352	0	0	0.259185	0.405149
XLOC_001941	0.113372	0	0	0.156036	6.18824	30.7386	16.7261	0	0.0377554	0.0621124	0.126144	0.227613	0.290412	0.226981
EMBMOT00000004898	0	0	0	0	0	0	0	0	0	0	0	0	0	0
EMBMOT00000004685	0	0	0.414683	0	0	0	0	0	0	0	0	0	0	0
XLOC_001944	0	0	0	0	0.837871	0.121709	0.178749	0.0509003	0.082311	0.288589	0	0.372167	1.42455	7.42267
XLOC_001945	1.02372	1.21147	1.09396	1.07054	0.424561	0.092861	0	0	0	0	0	0.100489	0	0
EMBMOT00000001597	0	0	0	0	0.529093	0	0	0	0	0	0	0	0	0
EMBMOT00000003757	0	0	0	0	0	0	0	0	0	0	0	0	0	0
EMBMOT00000000557	0	0	0	0	0	0	0	0	0	0	0	0	0	1.78211
EMBMOT00000001066	0	0	0	0	0	0	0	0	0	0	0	0	0	0
EMBMOT00000005234	0	0	0	0	0	0	0	0	0	0	0	0	0	0
XLOC_001951	1.67618	1.18986	1.48494	1.64734	0.585764	0.74102	0.980753	0	0	0.0283362	0.107779	0	0.242866	0
XLOC_001952	0.209117	0.237096	0.139177	0.484242	1.01427	1.0028	0	0.106392	0	0.0755632	0.143705	0.518602	1.32337	8.27458
XLOC_001953	0	0	0	0	0	0	0	2.51203	2.0311	0.934372	1.15046	2.17685	9.19291	0
EMBMOT00000002437	0	0	0	0	0	0	0	0	0	0	0	0	0.917997	0
EMBMOT00000002066	0	0.237478	0	0	1.05819	0	0	0	0	0	0	0.751383	0	0
XLOC_001956	3.84442	4.43671	3.76237	3.43189	2.64776	2.36864	4.56095	0.384104	0.504732	1.07471	0.759843	1.75856	2.21835	0.233823
XLOC_001957	0	0	0	0	0	0.229226	0	0	0	0.17829	0.0647436	0.116823	2.31527	0
XLOC_001958	3.46569	4.87571	4.21549	4.24807	4.61037	5.54458	3.5817	1.81333	2.8357	4.54267	2.77671	4.57383	4.98303	8.92395
XLOC_001959	0	0.162001	0	0	0.360932	0.236832	0	0.736082	0.552166	1.49241	0.47544	1.53771	0.653991	10.7341
XLOC_001960	0.0846425	0.190161	0.341182	0.137284	0.298327	0.10297	0	0.559823	0.260549	0.0611702	0.0682688	0	0.401737	0.627982
XLOC_001961	0.204969	0.385809	0.369217	0.489651	1.27612	0.280241	0.979313	0.66655	0.337305	0.233066	0.252624	0.097095	0.242509	0.774603
XLOC_001962	0.290963	0.271887	0.270671	0.136738	0.780209	1.43356	0.7185	0	0	0	0	0	0.508988	0.397816
EMBMOT00000006035	0	0	0	0	0	0.694347	0	0	0	0	0	0	0	0
XLOC_001964	0	0	0	0	0	0	0	0.731887	0.086192	0.354492	0.156492	0	0.331492	0
XLOC_001965	0.060821	0.137941	0	0.0679217	0	0.107048	0	0.659506	0.342852	0.445149	0.252383	0.327335	0.139216	0.652852
XLOC_001966	1.13682	0.718373	1.32316	1.8219	1.19276	1.21945	1.82632	0.628085	0.0874045	0.146075	0.206115	0.105626	0.404304	0.210665
XLOC_001967	1.01098	0.776268	0.496027	0.196384	0.286524	0	1.02602	0	0	0	0	0.203451	0	0
XLOC_001968	0.0676273	0.169353	0.589173	0.786343	0.768351	1.41109	1.36943	0	0	0	0.0883148	0	0	0
XLOC_001969	0.0548475	0	0	0.189955	0.069286	0.283995	0.141776	0.685119	0.975576	0.573471	3.37834	3.14865	0.480856	0
EMBMOT00000000250	0	0	0	0	0	0	0	0	0	0	0	0	0	0
EMBMOT00000004051	0	0	0	0.935467	0	0	0	0	0	0	0	0	0	0
XLOC_001972	0	0	0	0	0	0	0	0.423483	0.56995	0.210234	0	0	0	0.549484
XLOC_001973	0.0312352	0	0	0	0	0	0	0.20658	0.705144	0.142531	2.29773	1.79313	0.428974	0.223519
XLOC_001974	0.152942	0.329518	0.190554	0.145959	0	0.325014	0.168924	0.126001	0.330373	0.426759	0.855936	2.11027	0.865751	1.63676
XLOC_001975	0	0	0	0	0	0	0	0	0	1.52275	0	0	0	0
XLOC_001976	0.136047	0.0385589	0	0	0.137803	0	0	0.0461757	0.191692	0.929465	0.441001	0.257784	0.643854	0
XLOC_001977	0	0	0	0.198205	0.415151	0.392312	0	3.19357	1.54844	0.448201	0.334963	1.16748	0.135417	0.423358
XLOC_001978	0.64068	0.612632	0.923723	0.843517	0.846586	0.477135	2.00877	0	0	0	0	0	0	0
XLOC_001979	0.288984	0.337955	0.461913	0.160165	0.34489	1.15246	0.882159	0	0.040622	0.0356826	0	0	0	0
EMBMOT00000000565	2.35255	1.37831	4.8389	11.1498	16.4626	17.1482	47.0014	0	0	0	0	0	0	0
XLOC_001981	0.0388378	0	0	0.0970768	0.166729	0	0	0.0558682	0.206355	0.782559	0.25928	0.467842	2.68428	0
XLOC_001982	1.19258	0.904999	1.02428	1.41364	1.84982	1.49186	1.27408	0	0	0	0	0.0982492	0	0
XLOC_001983	18.7739	18.8083	23.8345	24.8105	25.2651	29.0333	23.1398	51.9872	77.2211	19.6743	50.4817	12.7882	26.4686	17.399
XLOC_001984	1.09844	1.44079	1.30573	0.967043	0.888282	0.578316	1.44353	0.118103	0.0332362	0	0.0555225	0	0.1224	0
XLOC_001985	6.785	6.94506	7.7286	11.4098	5.59028	5.70542	5.83603	12.6314	18.2458	4.93501	7.13313	2.93649	1.01711	0.201954
XLOC_001986	0.0270843	0.09944	0	0	0	0	0	0.563097	0.305646	0.15443	0.655051	0.76127	0.398604	1.30141
XLOC_001987	0	0	0	0.149947	0.254427	0	0	0.56719	0.159824	0.122541	0	0	0	0
EMBMOT00000001691	0	0.462259	0	0.467733	0	0	1.08265	0	0	0	0	0	0	7.49296
XLOC_001989	0	0.0718147	0	0	0	0.209974	0	0	0.150762	0.0577962	0.147798	1.36333	6.93331	11.7827
XLOC_001990	0.482384	0.598156	0.391717	0.534709	0.90613	0.389408	0.589015	0	0	0.241527	0	0.102197	0	0
[truncated: 27,692 more rows]
