# Supplementary material for: A Comparison of Co-expression Networks in Silk Gland Reveals the Causes of Silk Yield Increase During Silkworm Domestication
Source: Front Genet. 2020 Mar 27;11:225. doi: 10.3389/fgene.2020.00225 (PMC7119365; doi:10.3389/fgene.2020.00225)
Supplement: TABLE S5 — Differentially expressed genes between the domestic and wild silkworms. [file Table_5.XLS]

## Sheet: differentially expression genes
D0pvsW0p					D1pvsW1p					D2pvsW2p					D3pvsW3p					D4pvsW4p					D5pvsW5p					DwvsWw
GeneID	Mean.FPKM	logFC	P.Value	adjust.P.Value	GeneID	Mean.FPKM	logFC	P.Value	adjust.P.Value	GeneID	Mean.FPKM	logFC	P.Value	adjust.P.Value	GeneID	Mean.FPKM	logFC	P.Value	adjust.P.Value	GeneID	Mean.FPKM	logFC	P.Value	adjust.P.Value	GeneID	Mean.FPKM	logFC	P.Value	adjust.P.Value	GeneID	Mean.FPKM	logFC	P.Value	adjust.P.Value
BGIBMGA002199	15.6065	-1.31832	0.00372034	0.0310963	BGIBMGA002199	23.0358	-1.67572	0.000251032	0.00347753	Seroin1	1490.17	2.18916	0.00226771	0.0222519	BGIBMGA002199	32.4249	-2.1929	2.51009e-06	5.9861e-05	Seroin1	7411.47	2.86001	0.00349218	0.0348478	BGIBMGA002199	5.20243	-7.00224	3.14153e-22	2.4661e-19	Ras1	32.2744	-3.17108	0.000236906	0.00302392
XLOC_000034	7.0338	1.9791	3.71089e-05	0.000681415	XLOC_000036	0.363482	-3.47777	0.00194692	0.0200657	Seroin2	1004.5	1.98374	0.000519201	0.00637662	XLOC_000034	5.64291	2.32	2.00855e-06	4.88904e-05	BGIBMGA002348	31.0897	-2.33761	0.000188978	0.00355325	XLOC_000034	5.71314	2.86243	1.30324e-08	7.53161e-07	XLOC_000036	26.6661	-5.27239	1.4479e-07	1.62372e-05
XLOC_000036	0.801759	-4.10665	9.82937e-06	0.000209486	XLOC_000097	0.965901	-2.62364	0.00200225	0.020546	XLOC_000034	4.15808	2.50619	3.27968e-07	8.67825e-06	XLOC_000036	0.583193	-2.98046	0.00365467	0.0305793	BGIBMGA014216	2.76568	-2.63944	7.44979e-05	0.00162785	XLOC_000036	30.6868	-2.29426	0.000170115	0.00278693	BGIBMGA014286	2.29281	4.57348	1.80348e-06	9.76369e-05
BGIBMGA014286	9.40543	1.67427	0.00110963	0.0118243	XLOC_000112	0.817599	2.90517	1.78598e-05	0.000344048	BGIBMGA014286	6.72772	1.72706	0.000785212	0.00921133	XLOC_000076	2.42502	2.02217	4.18842e-05	0.000709621	BGIBMGA002199	13.2678	-4.5734	1.70009e-15	8.00742e-13	BGIBMGA014286	0.977187	2.67194	3.26731e-05	0.000719113	XLOC_000097	0.673879	-8.4608	0.000132262	0.00205821
XLOC_000054	7.11233	-1.3866	0.00237892	0.0219845	XLOC_000151	3.96196	-3.63869	1.68793e-06	4.26282e-05	XLOC_000054	4.82964	-1.38798	0.00572053	0.045545	XLOC_000097	0.909186	-3.64435	0.000266948	0.00345894	XLOC_000034	5.11614	2.5543	8.52613e-05	0.00181711	XLOC_000054	1.58919	-2.7387	0.000203153	0.00324356	XLOC_000112	0.329299	7.68273	0.000665309	0.00608851
XLOC_000112	0.826221	2.1687	0.000639456	0.00754653	XLOC_000170	1.07031	2.37662	0.00196735	0.0202541	XLOC_000097	1.17906	-3.00146	0.00103895	0.0115548	XLOC_000112	0.426977	2.57119	0.000626528	0.00727731	BGIBMGA014294	5.9606	-2.74855	0.00235314	0.0257152	XLOC_000097	0.822787	-2.60239	0.00505927	0.0435236	XLOC_000140	0.516814	7.91615	0.00100432	0.00819757
XLOC_000144	1.03164	3.81878	0.00121134	0.0127495	XLOC_000203	11.9974	-4.88037	7.09577e-13	6.68421e-11	XLOC_000112	0.500667	1.97779	0.00206618	0.0207058	XLOC_000151	1.11534	-7.13505	2.72263e-06	6.4118e-05	XLOC_000054	3.61516	-2.29604	0.00021979	0.00397394	XLOC_000112	0.607646	3.32571	2.78313e-05	0.000633264	XLOC_000151	3.14798	-5.79086	1.62707e-05	0.000461868
XLOC_000151	11.0377	-2.29194	0.000439615	0.0055811	XLOC_000221	1841.14	-13.3809	6.74899e-22	2.76415e-19	XLOC_000151	2.84769	-5.32484	3.83841e-07	1.00438e-05	XLOC_000170	0.883713	3.35034	6.14218e-05	0.000984003	XLOC_000097	0.415737	-4.13783	0.00197901	0.0227068	XLOC_000151	4.17514	-6.5055	6.96955e-10	5.75905e-08	XLOC_000164	0.966044	7.68273	0.000782788	0.00684032
XLOC_000170	1.78116	2.34991	0.00140238	0.0142674	XLOC_000229	19.4245	1.83245	0.00226849	0.022806	XLOC_000168	3711.09	3.25495	9.02358e-05	0.0013903	XLOC_000203	5.53584	-4.62787	2.96313e-11	2.4922e-09	XLOC_000112	0.522001	4.84629	3.25663e-05	0.000811573	XLOC_000164	0.461246	7.03966	0.000235464	0.00366623	XLOC_000193	61.646	-5.59599	3.22448e-06	0.000146259
XLOC_000174	1.90999	-1.58632	0.0036324	0.0304966	XLOC_000239	1.33216	2.70661	0.000186546	0.00266253	XLOC_000174	1.67194	-1.70671	0.00249388	0.0240208	XLOC_000213	2.23283	-2.72587	0.00273338	0.0242224	XLOC_000151	2.24896	-4.50818	1.76873e-05	0.000484344	XLOC_000170	2.06238	3.00775	0.000101492	0.00184211	XLOC_000210	0.296076	7.91615	0.000471686	0.0048211
XLOC_000202	15.8592	-1.74936	0.00168067	0.0165953	XLOC_000248	3171.76	-3.52455	0.00339168	0.0316646	XLOC_000200	14.1941	2.59735	0.00126142	0.0136738	XLOC_000221	1383.63	-12.9015	1.12179e-20	4.2269e-18	XLOC_000170	1.4265	3.02604	0.00286685	0.0300732	XLOC_000203	1.29204	-3.05728	1.28641e-05	0.000327514	XLOC_000302	2.06591	8.83931	5.86978e-05	0.00115676
XLOC_000203	16.0184	-4.53541	9.1267e-12	7.60827e-10	XLOC_000252	1.68747	1.51217	0.0060242	0.0496049	XLOC_000203	10.1181	-4.2376	2.54681e-10	1.18182e-08	XLOC_000233	1.45654	3.94842	0.00016598	0.00231978	XLOC_000200	12.0324	3.23948	0.00361396	0.035685	XLOC_000212	0.418674	7.55525	0.000108018	0.00193447	XLOC_000305	2.96433	8.54629	6.27963e-05	0.00120839
XLOC_000205	1.43183	3.21615	0.000211972	0.00300268	XLOC_000262	4.77001	-1.4539	0.00456984	0.0400259	XLOC_000221	423.505	-9.63318	4.21314e-15	4.36129e-13	XLOC_000248	4253.56	-4.42724	0.000419918	0.00516394	XLOC_000203	2.27334	-3.84611	3.76522e-07	1.9926e-05	XLOC_000221	189.241	-10.9693	2.26312e-16	7.10618e-14	XLOC_000311	3.02811	4.27302	0.000147226	0.00220138
XLOC_000221	1933.33	-10.8137	1.33152e-17	2.98641e-15	XLOC_000266	28.2411	1.64556	0.00606265	0.0497909	XLOC_000239	1.28346	2.01416	0.00243872	0.0235618	XLOC_000252	1.28941	1.83138	0.00167467	0.0165187	XLOC_000221	538.46	-11.2072	5.36394e-17	2.97226e-14	XLOC_000233	2.43462	2.62077	0.00410909	0.0367943	XLOC_000328	1.84248	3.51616	0.000416937	0.00446312
XLOC_000233	1.45205	2.58796	0.00525269	0.0407245	XLOC_000302	5.17937	6.12089	8.68537e-11	5.45441e-09	XLOC_000252	1.61148	1.46481	0.00617198	0.048209	XLOC_000294	1.70804	3.03097	0.00257923	0.0231614	XLOC_000233	3.04214	9.33598	5.22711e-06	0.000175855	XLOC_000239	1.08984	3.58857	2.41267e-05	0.000557043	XLOC_000335	7.80328	5.45828	2.06542e-07	2.06981e-05
XLOC_000239	0.858751	2.11452	0.00399005	0.0329415	XLOC_000305	4.59541	8.12417	1.43473e-11	1.09451e-09	XLOC_000302	3.82165	9.21129	2.93839e-15	3.14542e-13	XLOC_000302	3.22207	6.58578	2.99182e-10	1.98472e-08	XLOC_000239	2.39078	3.08453	0.000683153	0.00988525	XLOC_000248	507.975	-4.8549	0.000152517	0.00256556	XLOC_000356	1.86098	4.69852	0.000597757	0.00572649
XLOC_000302	4.68558	3.70231	1.14917e-06	3.15603e-05	XLOC_000322	0.348198	-2.85089	0.00430487	0.0381805	XLOC_000305	4.40159	8.56614	6.77292e-15	6.93488e-13	XLOC_000305	5.60251	9.20199	4.06776e-13	4.838e-11	XLOC_000248	3270.64	-5.66766	5.11504e-05	0.00121064	XLOC_000282	97.1061	3.39581	0.00013063	0.00224142	XLOC_000372	0.967077	8.17818	0.0013311	0.00995949
XLOC_000305	2.2181	7.02183	2.17023e-08	8.66253e-07	XLOC_000328	3.61788	6.31303	3.57569e-15	5.10349e-13	XLOC_000322	3.36636	4.41929	4.89673e-10	2.17581e-08	XLOC_000311	6.28546	1.59328	0.00617504	0.045936	XLOC_000282	73.9874	6.35737	6.68624e-06	0.0002157	XLOC_000302	1.31534	8.57859	4.10749e-07	1.5665e-05	XLOC_000459	11.6608	-7.49977	5.2282e-11	2.77039e-08
XLOC_000328	4.9887	4.60199	1.07059e-12	1.01868e-10	XLOC_000335	24.4987	1.92628	0.000205784	0.00290628	XLOC_000328	2.68211	3.02383	1.49418e-07	4.244e-06	XLOC_000328	3.00796	4.72956	1.02558e-11	9.47156e-10	XLOC_000300	1.19815	5.24967	0.000103162	0.00213579	XLOC_000305	1.46194	7.93979	4.47426e-06	0.000129287	XLOC_000470	7.32389	3.27177	0.000247011	0.00312328
XLOC_000335	17.0524	1.63384	0.00159113	0.0158888	XLOC_000372	4.8399	3.20577	0.000219809	0.00307872	XLOC_000335	13.1329	2.12846	5.11958e-05	0.00083006	XLOC_000413	4.75498	1.96517	0.0012976	0.0133882	XLOC_000302	1.79279	8.46634	4.06362e-06	0.000141775	XLOC_000328	2.37314	6.481	2.85247e-12	4.15246e-10	XLOC_000477	0.638914	-8.4608	5.23338e-05	0.00106018
XLOC_000372	5.9267	3.6976	3.24314e-05	0.000607363	XLOC_000398	1.35483	5.58026	2.29724e-05	0.000428516	XLOC_000356	3.95661	2.96233	1.76244e-05	0.00031805	XLOC_000433	1.40914	5.15979	3.51711e-08	1.36342e-06	XLOC_000305	4.03674	8.61675	4.83644e-07	2.44929e-05	XLOC_000335	2.73714	2.50694	0.000155067	0.00258995	XLOC_000512	36.6304	-3.41642	0.000492701	0.00497287
XLOC_000398	5.11788	6.6664	1.27881e-07	4.41261e-06	XLOC_000413	5.71778	1.64117	0.00566482	0.0472916	XLOC_000372	2.71772	2.58754	0.00214558	0.0213651	XLOC_000459	203.002	-11.2537	1.95963e-35	3.69194e-32	XLOC_000322	25.3761	3.97245	2.06647e-06	7.88104e-05	XLOC_000388	173.21	2.1449	0.000534253	0.00723084	XLOC_000546	2.1947	9.49712	0.000113738	0.00183776
XLOC_000413	7.51711	2.17582	0.000275042	0.00378786	XLOC_000433	1.57138	8.0577	1.22511e-10	7.35066e-09	XLOC_000388	183.197	1.9563	0.00145982	0.0154338	XLOC_000477	1.90811	-5.12252	2.18157e-08	8.93494e-07	XLOC_000328	3.08513	2.75224	0.000290504	0.00483489	XLOC_000398	2.96402	3.45433	0.00108929	0.0131553	XLOC_000555	3.5484	8.67922	0.000353657	0.0039519
XLOC_000426	0.610297	-2.25263	0.0049063	0.0386433	XLOC_000447	3.12167	3.47774	1.96891e-06	4.88082e-05	XLOC_000413	5.19597	1.75027	0.0028394	0.0264823	XLOC_000511	6.96804	-3.26466	0.00381874	0.0316659	XLOC_000335	5.50088	2.31716	0.00177831	0.0210285	XLOC_000413	3.59102	2.82958	3.63471e-05	0.000787102	XLOC_000560	30.0322	-3.27888	8.83181e-07	5.9853e-05
XLOC_000433	2.48487	8.62395	1.03651e-12	9.96315e-11	XLOC_000452	15.8415	4.19281	0.00563691	0.0471159	XLOC_000433	1.49657	5.49224	2.39839e-10	1.11846e-08	XLOC_000543	1.23096	2.64877	0.00581542	0.0438953	XLOC_000384	6.99727	4.03548	0.00293617	0.0304947	XLOC_000433	1.40547	4.15581	3.38426e-06	0.000101528	XLOC_000566	5.78654	-7.04686	8.45655e-07	5.80615e-05
XLOC_000447	2.02812	2.892	8.12087e-05	0.00133739	XLOC_000459	300.971	-10.5507	2.34315e-35	4.41449e-32	XLOC_000447	2.89206	1.76944	0.0057434	0.0456564	XLOC_000555	8.74582	2.74086	0.000992839	0.0107008	XLOC_000398	4.96565	4.06357	0.00381615	0.0370218	XLOC_000459	61.4358	-14.771	2.11032e-32	4.9698e-29	XLOC_000575	3.0231	3.18308	0.000712841	0.00638912
XLOC_000459	242.923	-10.3258	1.62891e-34	3.83608e-31	XLOC_000470	14.0745	1.70297	0.00232721	0.0232969	XLOC_000452	20.4132	7.06744	4.55194e-05	0.000747025	XLOC_000566	4.24791	-5.75407	8.64141e-09	3.85792e-07	XLOC_000433	2.15246	4.22072	4.92243e-05	0.00116799	XLOC_000470	8.61593	2.22181	0.000154827	0.00258995	XLOC_000617	13.8695	3.24315	0.0001133	0.00183753
XLOC_000470	12.4372	1.62465	0.00361182	0.0304323	XLOC_000477	0.890447	-7.73356	3.6331e-10	1.94453e-08	XLOC_000459	235.258	-9.70295	3.88484e-31	6.09921e-28	XLOC_000567	26.4057	-1.31053	0.0022192	0.0205151	XLOC_000459	91.3196	-10.4107	1.51827e-29	2.38369e-26	XLOC_000477	1.43908	-4.13526	3.66106e-06	0.00010845	XLOC_000623	2.39165	-6.13333	0.000179179	0.00250378
XLOC_000477	1.05569	-6.16991	1.41574e-09	7.70884e-08	XLOC_000485	2.25398	2.69524	0.000490495	0.00616885	XLOC_000470	10.2228	2.94927	5.09341e-07	1.30027e-05	XLOC_000575	4.45469	4.58114	2.66194e-11	2.30051e-09	XLOC_000507	0.559301	7.37617	0.000613275	0.00905494	XLOC_000507	0.235575	6.73229	0.00200382	0.0210669	XLOC_000653	5.94721	5.06136	4.01768e-07	3.36339e-05
XLOC_000485	1.39551	2.56773	0.00204965	0.0194831	XLOC_000546	4.59309	4.16021	1.39746e-05	0.000275976	XLOC_000477	2.07176	-4.70863	2.11574e-07	5.87806e-06	XLOC_000592	6.12589	-1.78044	0.00178676	0.0174057	XLOC_000525	5.7755	3.22435	0.00168516	0.0201194	XLOC_000512	23.6462	-2.07221	0.00166333	0.0182405	XLOC_000663	2.82004	8.23688	0.000137344	0.00210713
XLOC_000543	1.90107	2.88278	0.00200983	0.0191841	XLOC_000566	5.55649	-5.09836	4.9298e-09	2.02789e-07	XLOC_000485	1.7007	2.32936	0.00160371	0.0166946	XLOC_000634	2.41635	2.31637	0.000838692	0.0093166	XLOC_000546	0.837526	7.82421	0.000302188	0.0049766	XLOC_000546	0.801116	8.45824	1.09855e-05	0.00028987	XLOC_000760	3.44245	8.76149	3.93177e-05	0.000881841
XLOC_000546	3.72883	3.29869	0.000308726	0.00414274	XLOC_000567	44.659	-1.48866	0.000389211	0.00505103	XLOC_000546	2.08563	4.77117	2.03526e-06	4.5648e-05	XLOC_000652	3.32917	4.43061	8.18738e-08	2.8251e-06	XLOC_000566	2.26089	-5.0094	4.23626e-06	0.000146035	XLOC_000560	28.9786	-2.94195	3.29846e-10	2.87658e-08	XLOC_000801	1.56169	8.59198	3.2305e-05	0.000753608
XLOC_000566	2.36403	-4.48215	3.30967e-07	1.04621e-05	XLOC_000575	4.68459	4.94478	3.54552e-12	2.90424e-10	XLOC_000566	14.9201	-5.99561	3.80683e-11	2.07285e-09	XLOC_000653	9.49904	8.60878	2.97968e-22	1.40343e-19	XLOC_000575	5.07562	3.00507	0.000121076	0.00244751	XLOC_000566	9.2473	-7.87025	9.87651e-13	1.57689e-10	XLOC_000831	2.17527	9.23449	1.17607e-06	7.33678e-05
XLOC_000567	40.4986	-1.35561	0.00118491	0.0125133	XLOC_000592	14.8491	-1.94807	0.000376714	0.00492868	XLOC_000567	33.1089	-1.278	0.00266133	0.0251705	XLOC_000713	0.729017	4.79238	4.14132e-06	9.40031e-05	XLOC_000634	1.74959	2.899	0.00291956	0.0303557	XLOC_000575	3.38553	5.74716	1.2336e-11	1.41713e-09	XLOC_000839	8.22253	11.1511	1.12463e-08	2.25404e-06
XLOC_000575	6.30671	3.93627	3.98045e-10	2.53351e-08	XLOC_000652	3.61074	4.20434	2.02765e-07	6.24198e-06	XLOC_000575	2.70571	3.55003	1.40227e-08	4.80341e-07	XLOC_000729	15.1251	-6.3822	5.29126e-12	5.03472e-10	XLOC_000652	6.0138	4.7031	1.25502e-05	0.000367991	XLOC_000577	0.786926	2.11228	0.00552074	0.0465164	XLOC_000876	5.8523	6.03299	0.000665729	0.00608851
XLOC_000592	13.6074	-1.88369	0.000560145	0.00681727	XLOC_000653	12.7151	5.82938	6.22283e-18	1.22123e-15	XLOC_000579	1.35232	2.41219	0.000399681	0.00513642	XLOC_000735	1.28284	2.97615	0.000950243	0.0103125	XLOC_000653	6.11882	4.76631	6.48202e-08	4.6258e-06	XLOC_000579	2.25607	2.803	9.99507e-05	0.00183178	XLOC_000887	4.30075	4.03013	0.000231034	0.00298129
XLOC_000652	3.33114	8.80204	2.38567e-12	2.20324e-10	XLOC_000663	24.5316	1.69555	0.00243689	0.0241751	XLOC_000623	2.26065	-3.28111	0.000847223	0.00981653	XLOC_000759	4.48615	-8.60769	2.0628e-09	1.06767e-07	XLOC_000729	14.9461	-6.96904	4.92533e-12	1.15992e-09	XLOC_000592	4.94702	-2.24069	0.000188668	0.0030537	XLOC_000888	3.72973	9.69849	7.89499e-08	1.12422e-05
XLOC_000653	14.3235	7.22838	6.69296e-22	2.7412e-19	XLOC_000723	1.43453	-2.20723	0.000439502	0.00559445	XLOC_000634	1.72496	2.23802	0.00107926	0.0119108	XLOC_000760	3.38688	8.45586	3.16908e-10	2.07837e-08	XLOC_000735	1.40868	7.28054	8.90944e-05	0.00188432	XLOC_000652	2.32307	3.00611	0.00015339	0.00257105	XLOC_000903	8.58176	3.75651	0.00113994	0.0089173
XLOC_000685	3.8875	3.61622	0.000826229	0.00924356	XLOC_000729	7.65434	-4.81473	1.15175e-08	4.35722e-07	XLOC_000652	4.92875	4.78602	1.021e-09	4.19991e-08	XLOC_000765	3.43607	-3.49845	0.000361615	0.00454188	XLOC_000759	5.13937	-9.38366	2.66831e-09	3.18171e-07	XLOC_000653	2.37383	4.00879	4.65697e-08	2.39719e-06	XLOC_000954	12.4065	4.1682	3.96482e-05	0.000887141
XLOC_000713	1.62007	2.40284	0.000418432	0.00537007	XLOC_000735	4.36018	2.17951	0.000882934	0.0102936	XLOC_000653	9.42008	6.86162	4.5951e-22	1.27311e-19	XLOC_000782	16.2463	-2.52553	3.21402e-06	7.49409e-05	XLOC_000760	2.19592	7.8439	1.62009e-05	0.000451517	XLOC_000676	1.46718	2.36793	0.00236848	0.0241986	XLOC_000967	50.0036	-4.29941	2.21662e-05	0.000581631
XLOC_000718	1.44414	-2.86077	0.00169507	0.0167113	XLOC_000748	1.45734	3.44232	0.000181273	0.00259717	XLOC_000723	1.94832	-1.93159	0.00204671	0.0205847	XLOC_000801	2.66211	9.08959	1.43007e-13	1.84538e-11	XLOC_000765	2.22902	-3.22548	0.00317463	0.0323647	XLOC_000729	2.29376	-4.61811	2.6552e-06	8.22763e-05	XLOC_001002	2.88037	-3.36989	0.000308922	0.0036043
XLOC_000723	1.91477	-3.08745	8.5268e-07	2.42666e-05	XLOC_000751	19.008	-2.87874	1.07573e-06	2.83056e-05	XLOC_000729	18.7802	-5.64351	1.42076e-10	6.82834e-09	XLOC_000823	3.82811	-9.25365	3.3241e-12	3.36699e-10	XLOC_000782	6.28881	-2.77212	1.7155e-05	0.000473901	XLOC_000735	1.02128	3.82465	0.000937557	0.0116208	XLOC_001070	5.91453	3.49344	0.00112923	0.00885708
XLOC_000729	4.74703	-3.30448	2.0667e-05	0.000403907	XLOC_000759	5.51382	-8.44645	9.86053e-12	7.61363e-10	XLOC_000759	15.1885	-9.83169	2.42946e-13	2.02526e-11	XLOC_000831	2.46263	9.1447	1.14515e-14	1.89251e-12	XLOC_000801	2.14753	8.72396	1.09751e-07	7.08121e-06	XLOC_000759	2.69103	-8.46863	2.12716e-07	8.7121e-06	XLOC_001100	5.37467	3.77441	0.000535453	0.00530944
XLOC_000735	3.32889	1.93296	0.003925	0.0325185	XLOC_000760	5.13395	6.18536	2.88086e-10	1.56866e-08	XLOC_000760	4.82234	8.69456	7.81092e-15	7.91171e-13	XLOC_000839	26.6386	8.11475	1.82848e-19	5.93941e-17	XLOC_000823	3.81141	-5.78276	8.57322e-09	8.40799e-07	XLOC_000760	2.07962	8.46259	3.34893e-07	1.32498e-05	XLOC_001113	6.38585	3.85582	0.00118005	0.00916412
XLOC_000751	7.29895	-1.69614	0.00311252	0.0272456	XLOC_000782	35.8524	-3.28669	1.86496e-09	8.36567e-08	XLOC_000765	3.59059	-2.72332	0.00371917	0.032712	XLOC_000857	1.35539	3.154	0.000645285	0.00745568	XLOC_000831	2.06718	8.90508	1.51402e-08	1.33291e-06	XLOC_000765	19.4879	-5.75004	5.42009e-08	2.73033e-06	XLOC_001123	1.02752	7.98625	0.000350707	0.00392825
XLOC_000759	9.80678	-9.44809	5.15044e-15	7.5808e-13	XLOC_000801	2.84978	8.40492	2.15953e-13	2.14135e-11	XLOC_000782	13.8591	-1.81722	0.000622884	0.00751289	XLOC_000863	9.01459	2.68279	0.000108428	0.00162125	XLOC_000839	5.88213	10.3086	2.2875e-09	2.83529e-07	XLOC_000782	4.10343	-1.7482	0.00248034	0.0249891	XLOC_001147	1.31786	4.07864	0.000560947	0.00548372
XLOC_000760	0.601568	5.09488	0.000504182	0.00626569	XLOC_000823	4.41594	-9.18193	2.33494e-15	3.38387e-13	XLOC_000801	2.38315	8.67032	1.85625e-16	2.42859e-14	XLOC_000876	7.19139	7.64189	1.91302e-08	7.97376e-07	XLOC_000876	5.53376	9.72019	1.84782e-05	0.000503077	XLOC_000801	1.05711	4.79394	4.66652e-06	0.000133613	XLOC_001157	67.2004	-10.8764	1.16464e-16	3.83293e-13
XLOC_000765	3.75055	-3.54049	0.00019699	0.00280733	XLOC_000831	4.41258	9.20358	6.57366e-18	1.26375e-15	XLOC_000823	2.60149	-8.09529	1.66393e-09	6.58579e-08	XLOC_000887	8.23357	3.34544	9.80808e-08	3.32346e-06	XLOC_000885	25.9063	3.68057	0.0006665	0.00970391	XLOC_000831	2.15891	9.62631	4.09176e-12	5.84006e-10	XLOC_001181	5.43253	4.17567	5.10629e-05	0.00104568
XLOC_000782	25.9977	-2.73715	3.1789e-07	1.01509e-05	XLOC_000839	17.6422	6.88128	3.82478e-16	5.90647e-14	XLOC_000831	2.93657	6.15341	2.5065e-16	3.23442e-14	XLOC_000888	3.56466	6.74316	1.8194e-14	2.76432e-12	XLOC_000887	5.77818	2.86236	0.000457522	0.00708858	XLOC_000839	5.2663	5.8023	7.8373e-11	8.02472e-09	XLOC_001183	2.18336	9.01728	0.000494446	0.00497615
XLOC_000801	2.5611	8.19623	6.01143e-13	6.36266e-11	XLOC_000863	10.6987	3.36579	2.47075e-06	5.98315e-05	XLOC_000839	11.9567	5.77846	5.73307e-14	5.24326e-12	XLOC_000954	15.8623	2.40412	0.00015645	0.00219964	XLOC_000888	3.5541	6.11564	1.29709e-08	1.17487e-06	XLOC_000876	1.5431	5.13612	0.00017415	0.00284314	XLOC_001198	0.909417	-8.22705	1.09711e-05	0.000347973
XLOC_000823	6.74424	-3.84891	4.95295e-08	1.85883e-06	XLOC_000876	13.1444	7.49795	4.74525e-09	1.96054e-07	XLOC_000857	2.8198	2.70453	0.000165982	0.00237983	XLOC_000989	2.74103	5.12243	7.27763e-08	2.55803e-06	XLOC_000954	12.1881	4.13223	1.33016e-05	0.000385541	XLOC_000887	3.90465	3.30079	6.20628e-06	0.000173481	XLOC_001212	3.1865	9.26301	0.000254343	0.00318182
XLOC_000831	3.55165	5.38606	8.86474e-13	8.8836e-11	XLOC_000887	9.48526	2.37847	4.16616e-05	0.000726763	XLOC_000863	11.0082	1.852	0.00486742	0.040185	XLOC_001006	32.5056	2.75593	1.04697e-05	0.000212553	XLOC_000969	1.53162	8.46965	0.000281895	0.00474678	XLOC_000888	3.17164	6.24884	9.32787e-12	1.13166e-09	XLOC_001224	16.4625	7.7359	2.14443e-13	2.2445e-10
XLOC_000839	36.1618	6.69375	8.42054e-17	1.65253e-14	XLOC_000888	10.0109	10.0684	5.0527e-23	2.37982e-20	XLOC_000875	3.34666	2.88819	0.00210379	0.0210156	XLOC_001039	2.98166	4.17376	2.49403e-10	1.72774e-08	XLOC_001006	21.6971	2.67345	0.00127763	0.016133	XLOC_000954	3.99656	2.98866	3.31298e-05	0.00072409	XLOC_001239	2.49508	8.49912	0.00052112	0.00520016
XLOC_000863	5.11442	3.46686	3.97908e-06	9.41783e-05	XLOC_000954	26.1534	2.52058	6.8188e-05	0.00110556	XLOC_000876	10.3852	3.12249	0.00123091	0.0133894	XLOC_001052	1.18859	2.17204	0.00676667	0.0495105	XLOC_001039	2.62001	2.72151	0.000267351	0.00456241	XLOC_000989	4.11883	2.43669	0.0013004	0.0150304	XLOC_001244	1.56982	8.34756	5.16627e-05	0.00105338
XLOC_000876	15.8722	7.68474	2.15357e-09	1.10856e-07	XLOC_000989	4.39406	2.64584	0.000389283	0.00505103	XLOC_000885	2.37927	2.97803	0.000282472	0.00376896	XLOC_001109	1.65096	2.06632	0.00143823	0.0144145	XLOC_001052	2.17117	8.26901	2.08645e-06	7.89416e-05	XLOC_001006	16.6796	1.89529	0.00259252	0.0258977	XLOC_001274	4.72189	10.1594	4.63282e-07	3.79488e-05
XLOC_000887	18.4332	3.75897	5.48473e-10	3.37687e-08	XLOC_000991	60.8643	2.78163	0.00480366	0.0414003	XLOC_000887	5.91544	3.12597	2.68111e-07	7.2784e-06	XLOC_001113	8.64168	2.04114	0.00562267	0.0430265	XLOC_001100	6.69396	2.82837	0.00157144	0.0190026	XLOC_001035	5.8528	2.67257	5.12288e-05	0.00104228	XLOC_001307	3.00501	-10.2021	2.24816e-05	0.000586639
XLOC_000888	10.0217	7.91989	2.61286e-21	1.02555e-18	XLOC_001006	25.9467	2.39809	0.000112189	0.00169362	XLOC_000888	5.57296	9.73406	5.68303e-24	2.05901e-21	XLOC_001123	0.887896	7.51575	9.74034e-08	3.31242e-06	XLOC_001113	6.14602	5.00821	3.57761e-05	0.000882227	XLOC_001039	1.245	2.33598	0.0013307	0.0152869	XLOC_001352	43.508	3.22536	0.00025638	0.0031988
XLOC_000954	27.5092	3.36543	3.29738e-07	1.04621e-05	XLOC_001025	3.37155	2.43643	0.00114123	0.0127828	XLOC_000954	24.3331	2.30327	0.000227018	0.0031083	XLOC_001147	1.32696	3.22281	3.80349e-06	8.67527e-05	XLOC_001123	1.73912	8.52239	6.08928e-07	2.97208e-05	XLOC_001052	2.01459	5.24665	5.42911e-07	1.96701e-05	XLOC_001405	1.79945	4.2357	0.000953434	0.00790303
XLOC_000987	3.09348	2.35844	0.0063123	0.0470427	XLOC_001035	5.75591	2.95044	6.86535e-06	0.000145657	XLOC_001006	21.4883	3.6803	1.84434e-08	6.1391e-07	XLOC_001157	113.647	-11.8026	5.0047e-33	7.85737e-30	XLOC_001147	1.7	5.18075	8.12196e-07	3.67831e-05	XLOC_001100	5.14908	2.50583	0.000365099	0.005283	XLOC_001409	1.4845	8.45034	0.000173203	0.00247208
XLOC_000989	6.22764	2.62197	0.00036115	0.00477143	XLOC_001039	3.56422	2.84814	4.03144e-07	1.17938e-05	XLOC_001025	2.65972	2.60489	0.000437017	0.00554065	XLOC_001160	1.99333	3.54966	0.000177871	0.00246766	XLOC_001157	74.1888	-11.2586	1.13988e-28	1.53395e-25	XLOC_001123	1.65937	9.10087	2.81832e-09	1.96656e-07	XLOC_001411	3.82885	5.58467	0.000596853	0.00572542
XLOC_001006	31.3451	1.6839	0.00464303	0.0370655	XLOC_001052	1.57486	7.05793	3.06639e-08	1.10672e-06	XLOC_001035	7.87223	1.85155	0.0018674	0.0189353	XLOC_001165	3.19424	3.68589	4.02472e-08	1.51651e-06	XLOC_001160	8.44112	10.3919	5.03219e-08	3.67467e-06	XLOC_001147	1.56851	2.99126	1.96638e-05	0.000471331	XLOC_001459	1.02939	7.91615	0.000187698	0.0025724
XLOC_001035	8.13683	3.1681	1.0683e-06	2.97732e-05	XLOC_001070	9.78873	3.27628	4.25101e-06	9.58004e-05	XLOC_001039	3.08002	3.40065	7.22494e-10	3.05197e-08	XLOC_001181	5.59986	2.65938	2.32938e-05	0.000426902	XLOC_001165	2.65943	3.21418	0.000188637	0.00355325	XLOC_001156	4.4662	-4.26971	0.00011099	0.00198337	XLOC_001602	1.56516	8.39987	1.25494e-05	0.000383816
XLOC_001039	2.93113	3.9579	1.2725e-09	7.00991e-08	XLOC_001100	7.93423	2.27009	0.000562004	0.00691133	XLOC_001052	2.07126	7.97383	1.18571e-12	9.00757e-11	XLOC_001183	1.55354	8.2662	8.43153e-07	2.30217e-05	XLOC_001183	11.9612	11.4909	2.6392e-07	1.47108e-05	XLOC_001157	97.182	-9.39508	1.5227e-28	1.79297e-25	XLOC_001617	4.56339	-10.5951	7.43433e-11	3.68586e-08
XLOC_001070	14.4037	1.84731	0.00501756	0.0393223	XLOC_001123	1.37548	5.23942	9.97916e-08	3.28684e-06	XLOC_001070	7.97028	2.83346	3.90718e-05	0.000650276	XLOC_001198	1.79516	-2.62182	8.05421e-05	0.00124582	XLOC_001200	0.604861	3.4197	0.00384714	0.0372457	XLOC_001160	8.81036	6.34864	1.29835e-09	9.77468e-08	XLOC_001688	1.05343	7.68273	0.00102476	0.00829318
XLOC_001113	12.799	3.99788	7.35725e-07	2.13247e-05	XLOC_001147	1.44364	2.68456	3.32336e-05	0.000597443	XLOC_001100	5.68293	3.00753	8.81839e-06	0.000171277	XLOC_001200	0.874797	7.29038	3.60725e-08	1.39264e-06	XLOC_001212	21.9785	12.0696	4.47943e-08	3.32254e-06	XLOC_001165	1.90502	3.05043	2.80777e-05	0.000637329	XLOC_001725	17.0723	-11.0543	6.14907e-07	4.76072e-05
XLOC_001123	1.42568	5.22049	8.8076e-08	3.14271e-06	XLOC_001151	2.99361	-2.37692	0.00060168	0.00733224	XLOC_001123	0.778092	5.3044	6.18003e-08	1.88858e-06	XLOC_001212	2.07767	8.37642	3.90074e-07	1.14115e-05	XLOC_001224	13.8358	5.4044	8.86689e-12	1.98872e-09	XLOC_001181	5.01442	1.95154	0.00173671	0.0188477	XLOC_001744	13.8897	11.4956	0.000797183	0.00693395
XLOC_001140	1.28012	4.91183	0.000295644	0.00401292	XLOC_001157	170.143	-14.7482	1.74875e-40	5.49106e-37	XLOC_001147	1.19741	5.9375	2.11581e-12	1.46551e-10	XLOC_001224	24.3922	6.30115	1.08645e-25	7.31027e-23	XLOC_001238	4.0821	4.0893	0.000217777	0.00395406	XLOC_001183	9.73215	11.5703	1.59422e-10	1.5324e-08	XLOC_001747	37.7619	-3.7372	0.000104639	0.00174151
XLOC_001147	1.58786	2.11255	0.0003903	0.00507759	XLOC_001160	1.06991	4.24467	0.000235816	0.00328123	XLOC_001157	163.98	-11.856	2.0101e-33	4.73379e-30	XLOC_001238	2.80771	4.33194	9.69409e-07	2.60166e-05	XLOC_001239	4.36032	4.34773	0.000645397	0.00945512	XLOC_001198	0.744792	-4.37835	4.67617e-05	0.000970254	XLOC_001751	1.94326	4.5063	0.000754692	0.00663791
XLOC_001157	201.165	-10.1654	4.65003e-34	8.76066e-31	XLOC_001165	3.75664	2.54091	2.25035e-05	0.000420602	XLOC_001160	1.56173	3.73769	4.45044e-05	0.000732922	XLOC_001244	2.44346	8.72013	7.67628e-13	8.6084e-11	XLOC_001244	2.07543	8.45516	1.60621e-07	9.82503e-06	XLOC_001200	0.876302	4.29329	2.3678e-05	0.000550732	XLOC_001791	5.15622	4.46458	0.00107608	0.00858311
XLOC_001160	1.43593	2.87765	0.00212216	0.0200711	XLOC_001181	5.44455	3.01604	3.38819e-06	7.82273e-05	XLOC_001165	3.23355	2.70934	4.0335e-06	8.40609e-05	XLOC_001273	23.3497	-2.67152	0.000671173	0.00770091	XLOC_001274	5.56249	3.38585	0.000292703	0.00484581	XLOC_001206	0.45221	7.12145	0.000527155	0.00717601	XLOC_001859	3.57337	9.1144	5.18448e-06	0.00020782
XLOC_001165	3.79939	2.91287	2.30107e-06	5.8426e-05	XLOC_001183	0.610835	6.14653	0.000129206	0.00192887	XLOC_001181	4.9559	2.54718	3.14556e-05	0.000535826	XLOC_001274	3.44843	3.6238	1.59668e-06	4.0002e-05	XLOC_001307	532.667	-12.3653	1.87771e-17	1.1792e-14	XLOC_001212	18.6656	12.2107	5.18718e-12	7.08162e-10	XLOC_001862	1.41191	7.84246	0.000979077	0.00806903
XLOC_001181	5.17646	2.79304	1.21004e-05	0.000250445	XLOC_001198	2.75585	-2.62082	4.66099e-06	0.000104044	XLOC_001183	1.51868	7.97542	3.49625e-08	1.11266e-06	XLOC_001307	687.557	-12.6117	1.35854e-18	3.87802e-16	XLOC_001378	1.99895	7.56196	0.000118782	0.00241147	XLOC_001224	6.96829	6.57238	4.18014e-18	1.71204e-15	XLOC_002025	3.34639	9.44828	1.00752e-06	6.45638e-05
XLOC_001183	1.32814	5.12305	4.97195e-05	0.000872175	XLOC_001200	4.28206	8.79158	1.19192e-18	3.03457e-16	XLOC_001198	1.83902	-3.75854	1.05341e-06	2.53789e-05	XLOC_001378	2.16421	5.07964	6.12807e-06	0.000131255	XLOC_001384	1.95964	5.37742	8.84085e-05	0.00187569	XLOC_001238	1.86419	3.62956	7.67547e-05	0.00145187	XLOC_002054	2.12825	8.80092	1.06658e-05	0.000343943
XLOC_001198	3.18464	-4.38956	4.8525e-12	4.23246e-10	XLOC_001212	0.952738	6.47494	3.80676e-05	0.000670274	XLOC_001200	2.42896	5.50275	1.4431e-15	1.63783e-13	XLOC_001409	3.1385	6.61356	1.85425e-10	1.35403e-08	XLOC_001409	2.86523	5.98796	3.22131e-06	0.000116623	XLOC_001239	5.01889	4.3403	1.14149e-05	0.000299523	XLOC_002258	3.46516	9.37177	0.00116023	0.00902504
XLOC_001200	1.15538	3.35029	8.41571e-06	0.000184363	XLOC_001224	27.7981	6.00954	1.23033e-24	7.24359e-22	XLOC_001206	0.854219	7.12982	8.47812e-08	2.55156e-06	XLOC_001411	3.44535	4.89577	3.4476e-06	7.97945e-05	XLOC_001411	2.93492	4.80053	0.000751898	0.0105715	XLOC_001244	1.4258	8.61419	1.90228e-08	1.04792e-06	XLOC_002330	0.924557	7.59571	0.000562428	0.00549023
XLOC_001212	0.896543	6.316	4.71186e-05	0.000831194	XLOC_001238	3.68754	5.83621	3.3992e-09	1.42948e-07	XLOC_001212	1.99311	8.07772	1.4259e-08	4.86666e-07	XLOC_001459	2.01333	5.09811	2.49441e-10	1.72774e-08	XLOC_001459	1.55913	8.26136	2.05238e-07	1.17887e-05	XLOC_001274	6.6787	4.34188	1.77245e-08	9.82145e-07	XLOC_002479	1.59693	8.34756	0.000140878	0.00215434
XLOC_001224	33.5315	6.07901	1.39404e-25	8.75455e-23	XLOC_001244	5.0939	5.17205	9.50909e-13	8.61304e-11	XLOC_001224	24.6785	7.56864	5.41528e-33	1.02024e-29	XLOC_001462	1.91986	8.34856	2.63763e-06	6.22718e-05	XLOC_001462	1.73962	4.82319	0.00520917	0.0467782	XLOC_001307	109.941	-10.7386	1.18421e-14	2.65601e-12	XLOC_002480	1.53035	7.98625	0.000134063	0.00207154
XLOC_001238	2.64761	8.17848	3.71003e-10	2.37745e-08	XLOC_001274	1.63185	3.71372	1.23389e-05	0.00024783	XLOC_001238	4.43788	5.26156	7.83953e-10	3.28215e-08	XLOC_001570	2.05274	2.37664	0.00196503	0.0187734	XLOC_001521	1.98545	2.62269	0.00414651	0.0396953	XLOC_001409	1.91159	9.21685	9.10342e-09	5.46205e-07	XLOC_002583	3.3376	5.15713	0.000418891	0.00447289
XLOC_001244	3.31591	6.2057	1.98135e-12	1.84795e-10	XLOC_001307	370.696	-12.5298	2.33157e-18	5.22937e-16	XLOC_001239	1.68385	4.33919	1.80202e-05	0.00032395	XLOC_001582	2.9135	2.73884	0.00570483	0.0435138	XLOC_001602	1.78862	4.06097	8.27736e-06	0.000260778	XLOC_001411	0.651457	7.67802	0.00015163	0.0025552	XLOC_002663	3.6341	4.05923	0.00070048	0.00631437
XLOC_001274	2.59802	4.06367	6.22569e-07	1.83269e-05	XLOC_001378	2.87221	3.8958	3.10822e-05	0.000563067	XLOC_001244	3.8346	5.7225	2.4862e-15	2.72326e-13	XLOC_001602	1.52627	3.22877	1.74621e-06	4.32743e-05	XLOC_001617	11.2189	-11.4372	2.542e-21	2.66063e-18	XLOC_001459	0.840469	8.03166	6.39565e-07	2.29951e-05	XLOC_002705	3.96687	3.34197	0.000376002	0.00413295
XLOC_001307	171.144	-10.8865	4.88651e-16	8.0756e-14	XLOC_001384	1.52937	2.34577	0.0050645	0.0432134	XLOC_001274	2.21328	3.98908	2.03152e-07	5.67862e-06	XLOC_001617	30.2787	-9.85353	1.7982e-29	1.88212e-26	XLOC_001623	7.97158	7.38378	8.82552e-06	0.000272578	XLOC_001479	7.30108	-3.50118	0.000631687	0.00822464	XLOC_002709	2.06969	-9.30697	1.1661e-07	1.37309e-05
XLOC_001314	3.57255	3.79987	0.000287287	0.00393349	XLOC_001405	5.91338	2.94849	2.65237e-06	6.39011e-05	XLOC_001307	838.429	-16.7523	2.57407e-21	6.46103e-19	XLOC_001630	1.68332	-2.55861	0.00215484	0.0200743	XLOC_001636	1.29963	7.87922	1.87043e-06	7.39701e-05	XLOC_001602	1.39886	4.01367	1.18901e-06	4.02896e-05	XLOC_002741	2.38687	4.62467	0.000282637	0.00342089
XLOC_001352	158.315	-1.73183	0.00277545	0.0247332	XLOC_001409	2.97515	8.39655	2.60635e-11	1.87419e-09	XLOC_001378	2.35281	3.87775	9.83102e-06	0.000189771	XLOC_001636	1.45864	8.06997	1.47313e-10	1.09267e-08	XLOC_001688	0.737693	6.82923	0.000468841	0.00725202	XLOC_001617	13.9329	-11.8784	1.51584e-24	1.42792e-21	XLOC_002855	1.94334	8.54629	0.000338945	0.00383296
XLOC_001378	3.38824	3.36085	0.000103159	0.00164148	XLOC_001411	7.72532	4.64409	1.82188e-06	4.54024e-05	XLOC_001383	5.24796	3.02536	5.18379e-06	0.000106155	XLOC_001688	2.78748	2.60369	0.000236548	0.00311213	XLOC_001725	20.5088	-10.8637	9.37987e-11	1.73252e-08	XLOC_001623	7.49016	5.10359	1.88172e-06	6.04977e-05	XLOC_002874	4.70946	9.23449	5.09834e-05	0.00104568
XLOC_001405	6.76784	1.986	0.000611898	0.00730555	XLOC_001420	1.44426	3.0098	0.00084651	0.00995522	XLOC_001405	4.01512	3.13276	4.91806e-07	1.2658e-05	XLOC_001717	1.2867	5.00452	3.74499e-06	8.5834e-05	XLOC_001739	6.64303	6.1598	1.11373e-05	0.000333165	XLOC_001630	1.93125	-3.21536	0.000215632	0.00339675	XLOC_002886	3.66179	9.08275	3.11207e-05	0.000736576
XLOC_001409	2.74068	4.01822	1.15363e-06	3.15906e-05	XLOC_001459	2.4589	4.22789	2.37394e-09	1.04988e-07	XLOC_001409	2.53715	5.29907	6.49785e-10	2.78226e-08	XLOC_001725	113.229	-13.0236	4.43609e-17	1.09968e-14	XLOC_001744	9.89196	7.19291	0.00340246	0.034097	XLOC_001636	0.665699	3.95745	0.000264098	0.00403865	XLOC_002932	1.10239	7.68273	0.000460373	0.00474996
XLOC_001411	9.34838	7.03817	1.19557e-09	6.66408e-08	XLOC_001467	15.3769	-2.86154	4.76372e-05	0.000814415	XLOC_001411	5.84566	3.26852	0.00023464	0.00319871	XLOC_001739	2.1376	3.96209	6.40831e-05	0.0010197	XLOC_001751	5.18971	10.0546	2.8143e-09	3.31384e-07	XLOC_001658	1.39407	2.61617	0.00418047	0.0373625	XLOC_003226	25.7179	3.58346	0.000252953	0.00316864
XLOC_001459	3.47659	2.62903	3.32892e-06	8.0613e-05	XLOC_001570	4.1922	3.26776	1.93593e-05	0.000368791	XLOC_001446	202.016	3.44941	0.00262966	0.0249209	XLOC_001744	8.70299	6.99949	7.86735e-05	0.00122497	XLOC_001761	2.55996	2.30814	0.00455644	0.0422457	XLOC_001717	0.603519	7.29065	0.000138423	0.00234946	XLOC_003234	12.5844	6.18202	0.000424136	0.00450032
XLOC_001462	2.56096	7.8717	1.21885e-06	3.30882e-05	XLOC_001582	8.0218	3.20329	0.000978205	0.0112787	XLOC_001459	1.8285	5.18147	1.78278e-12	1.26269e-10	XLOC_001747	10.4346	1.90991	0.00342072	0.0290561	XLOC_001788	27.6035	2.83989	0.00090529	0.0122879	XLOC_001725	37.3545	-11.837	3.31931e-13	6.25359e-11	XLOC_003260	6.33457	3.70143	0.00012026	0.00192662
XLOC_001561	229.688	3.06022	0.0061264	0.045948	XLOC_001602	2.60506	3.38904	2.15367e-08	7.83305e-07	XLOC_001570	2.51389	4.95857	6.97742e-09	2.52797e-07	XLOC_001751	1.11588	5.05277	1.96936e-06	4.81854e-05	XLOC_001797	2.59411	3.93147	0.000966379	0.0129714	XLOC_001739	6.87688	3.32909	0.00012395	0.00215426	XLOC_003328	15.6163	10.7489	8.92194e-08	1.13574e-05
XLOC_001570	6.26389	5.58128	2.37188e-10	1.55161e-08	XLOC_001617	35.5783	-12.1161	7.94179e-35	1.24686e-31	XLOC_001582	6.24816	3.22507	0.000860934	0.00992656	XLOC_001761	1.92259	2.1112	0.00136544	0.0137773	XLOC_001859	4.65778	9.25984	1.26522e-08	1.16846e-06	XLOC_001744	1.65371	8.87707	0.000376649	0.0053863	XLOC_003329	5.52763	5.15713	0.000282511	0.00342089
XLOC_001582	7.0649	5.69113	8.01411e-07	2.30865e-05	XLOC_001636	3.217	8.44223	4.82492e-15	6.78369e-13	XLOC_001602	1.78991	2.46531	6.40312e-06	0.000128335	XLOC_001788	3.13337	-2.67076	0.000218576	0.00292088	XLOC_001862	1.80939	7.91844	2.6273e-05	0.00067806	XLOC_001751	3.48772	10.0036	1.59816e-11	1.81149e-09	XLOC_003347	5.71631	9.05039	6.09771e-05	0.00118033
XLOC_001591	0.889433	3.65396	0.00253219	0.0229138	XLOC_001658	4.21576	3.12541	8.01145e-05	0.00126412	XLOC_001617	33.9437	-11.8983	2.8764e-29	2.25797e-26	XLOC_001859	3.65352	8.90047	1.5418e-12	1.63188e-10	XLOC_001883	13.2094	-3.19166	1.38944e-06	5.69065e-05	XLOC_001761	2.91028	1.72838	0.00572274	0.0478334	BGIBMGA001084	11.8863	4.98252	6.56209e-07	4.97692e-05
XLOC_001602	1.33834	2.56191	8.14269e-05	0.00133851	XLOC_001688	4.12969	2.62087	0.000103534	0.00157259	XLOC_001623	1.2034	4.92591	1.62402e-05	0.000297054	XLOC_001862	1.60971	4.19042	2.2095e-05	0.00040891	XLOC_001900	3.55858	-9.60841	8.63954e-09	8.40799e-07	XLOC_001794	1.6967	4.37161	4.91407e-05	0.00100851	XLOC_003362	1.51576	6.39245	6.0063e-05	0.00117141
XLOC_001617	45.1032	-12.581	3.45248e-38	1.08408e-34	XLOC_001717	2.41601	4.86343	1.94455e-07	6.04543e-06	XLOC_001636	2.30339	5.46162	1.23193e-13	1.07452e-11	XLOC_001883	27.2483	-3.31255	1.78705e-08	7.58288e-07	XLOC_002025	6.54754	4.035	3.2856e-06	0.000118131	XLOC_001859	4.19947	4.15804	1.39423e-07	6.05238e-06	BGIBMGA001098	23.4846	-3.76989	1.45033e-05	0.00042561
XLOC_001630	3.38109	-2.37993	0.00135038	0.0138417	XLOC_001725	122.856	-11.0275	1.3761e-17	2.59257e-15	XLOC_001658	5.19067	2.07572	0.00413138	0.0355088	XLOC_001900	9.071	-7.03977	1.34923e-10	1.03774e-08	XLOC_002028	1.12655	7.67411	4.20749e-06	0.000145715	XLOC_001883	6.38595	-1.91345	0.00134809	0.0154115	BGIBMGA001121	0.253523	8.117	0.000668193	0.0061035
XLOC_001636	3.28292	8.37495	3.54159e-15	5.38093e-13	XLOC_001739	1.27423	4.86696	3.56586e-05	0.000634979	XLOC_001688	3.86806	3.7437	8.02557e-08	2.4231e-06	XLOC_001956	1.93902	2.03358	0.00325861	0.0280586	XLOC_002054	2.91954	9.03592	1.28906e-08	1.17487e-06	XLOC_001900	1.69263	-5.31614	1.36994e-05	0.000345048	BGIBMGA001125	5.94896	-1.67423	0.0012607	0.00959757
XLOC_001688	5.03386	2.1685	0.000736622	0.00843604	XLOC_001744	8.98449	7.75957	2.8036e-05	0.000512814	XLOC_001717	1.44578	4.56983	2.52426e-07	6.8724e-06	XLOC_002028	1.30903	7.83463	7.45764e-10	4.4107e-08	XLOC_002064	3.20538	3.14388	0.00205962	0.0233473	XLOC_002025	4.60648	2.81691	1.25821e-05	0.000323833	BGIBMGA001131	2.65348	3.79837	5.26983e-06	0.000208579
XLOC_001717	2.831	5.88095	6.02759e-09	2.79704e-07	XLOC_001751	1.56635	4.41818	1.80517e-06	4.51053e-05	XLOC_001725	61.3884	-8.89436	1.1017e-12	8.57688e-11	XLOC_002054	1.19663	7.69899	9.71219e-09	4.29525e-07	XLOC_002258	15.2171	11.5107	9.00086e-06	0.00027652	XLOC_002028	1.23223	8.41951	3.56991e-08	1.85793e-06	BGIBMGA001135	0.242608	-4.13491	0.00058828	0.00567786
XLOC_001725	156.849	-12.9476	1.7285e-19	4.93407e-17	XLOC_001859	9.19134	6.50615	1.32154e-14	1.72901e-12	XLOC_001739	1.26982	4.4973	1.01869e-05	0.000195839	XLOC_002064	1.42972	2.82032	0.000940586	0.0102313	XLOC_002330	2.42951	8.75775	1.03807e-08	9.97816e-07	XLOC_002054	2.71791	9.54718	1.61534e-11	1.81149e-09	BGIBMGA001143	1.86488	-2.52426	0.000311658	0.00362715
XLOC_001744	8.16918	9.57852	4.57843e-06	0.000106746	XLOC_001862	7.46945	2.29805	0.000835823	0.00984182	XLOC_001744	10.3534	8.84573	3.0732e-06	6.63981e-05	XLOC_002258	2.26385	5.86112	7.74361e-05	0.0012077	XLOC_002479	1.34626	7.794	1.73009e-05	0.000476533	XLOC_002064	1.96266	4.5308	6.41076e-06	0.00017814	BGIBMGA001177	0.427938	8.23688	0.000269258	0.00329404
XLOC_001751	1.16713	4.79374	3.08976e-06	7.55989e-05	XLOC_001883	44.4067	-3.01149	1.20652e-07	3.90564e-06	XLOC_001751	2.06494	8.31247	3.35453e-13	2.74779e-11	XLOC_002330	0.754089	7.01857	5.14922e-07	1.48335e-05	XLOC_002480	2.9286	8.64856	1.66856e-08	1.41602e-06	XLOC_002258	13.1797	7.13627	9.6608e-07	3.34576e-05	BGIBMGA001208	3.65621	2.8772	0.000148957	0.00222162
XLOC_001794	1.21989	2.4852	0.00593984	0.0447268	XLOC_001900	8.61342	-8.40257	4.9293e-13	4.73816e-11	XLOC_001788	2.55609	1.92288	0.00454033	0.0381533	XLOC_002363	2.40244	3.54188	0.000346051	0.00438145	XLOC_002481	4.3506	9.38548	2.18343e-08	1.78851e-06	XLOC_002271	1.71163	2.57155	0.00225093	0.0232142	BGIBMGA001217	1.00577	2.42865	0.000981876	0.00807182
XLOC_001797	7.59815	2.9725	0.00011097	0.00173933	XLOC_001956	3.87356	3.05602	5.15716e-06	0.000112978	XLOC_001859	5.84618	9.30459	8.6103e-19	1.76324e-16	XLOC_002377	2.17484	2.23361	0.00260495	0.0233479	XLOC_002550	11.008	10.9913	2.36351e-06	8.69699e-05	XLOC_002330	1.53736	8.72849	3.34763e-09	2.25248e-07	XLOC_003558	1.29213	2.38654	0.000641588	0.0059958
XLOC_001859	9.14693	5.91309	1.31724e-13	1.51322e-11	XLOC_001983	53.9763	-2.0552	0.00214064	0.0217293	XLOC_001883	24.8962	-2.01064	0.000301584	0.00400693	XLOC_002479	2.97547	8.98111	4.6171e-12	4.53053e-10	XLOC_002636	2.07194	2.70392	0.00459684	0.0424847	XLOC_002479	0.356936	6.63154	0.0012008	0.0141395	XLOC_003576	1.06707	8.29328	0.000418257	0.00447216
XLOC_001862	9.61399	2.41019	0.000420441	0.00538851	XLOC_002025	5.31822	1.64367	0.00410981	0.036906	XLOC_001900	7.44843	-7.10516	1.14159e-09	4.63526e-08	XLOC_002480	1.43382	7.63668	4.19096e-09	2.0176e-07	XLOC_002705	3.2399	4.69506	2.13855e-06	7.97103e-05	XLOC_002480	2.29573	8.98609	3.12625e-10	2.77824e-08	BGIBMGA001235	0.518159	-9.34644	0.000256785	0.00319963
XLOC_001883	29.2507	-2.76699	9.96656e-07	2.7942e-05	XLOC_002028	1.45267	7.21306	4.89077e-10	2.49032e-08	XLOC_001956	2.91391	1.75212	0.00382314	0.0334392	XLOC_002481	3.82444	6.44233	6.07358e-11	4.89001e-09	XLOC_002709	1.78795	-8.64189	2.1322e-09	2.78963e-07	XLOC_002481	2.16679	8.93407	1.36554e-08	7.796e-07	BGIBMGA001237	2.85861	-3.29767	3.41977e-05	0.000787634
XLOC_001900	15.1325	-7.89605	1.80496e-13	2.00032e-11	XLOC_002051	6.89261	4.50884	2.03297e-05	0.000383012	XLOC_002025	3.99751	2.22703	0.000138135	0.00203955	XLOC_002544	3.24131	1.70736	0.00376439	0.031381	XLOC_002741	4.738	6.3959	4.88539e-08	3.59534e-06	XLOC_002548	0.89361	2.51709	0.0056899	0.0476011	BGIBMGA001239	7.16833	2.26364	0.000374911	0.00412577
XLOC_001956	3.68602	3.28207	1.70292e-06	4.43135e-05	XLOC_002054	1.51755	5.14475	5.74262e-08	1.9888e-06	XLOC_002028	1.43757	5.97329	3.54182e-12	2.36624e-10	XLOC_002548	2.19447	3.10475	1.91809e-05	0.000362093	XLOC_002798	14.206	-11.1377	4.3367e-11	8.8808e-09	XLOC_002550	9.27824	4.09212	0.000136084	0.00231393	BGIBMGA001241	6.90653	3.59061	9.61065e-05	0.00162828
XLOC_002028	2.09943	3.48568	3.45011e-07	1.07866e-05	XLOC_002258	1.32415	6.94333	6.69034e-05	0.0010866	XLOC_002054	2.12498	6.56655	1.14501e-13	1.00804e-11	XLOC_002550	1.36615	5.02909	0.000211769	0.0028703	XLOC_002855	1.79638	8.0201	5.93017e-05	0.00135918	XLOC_002560	2.04147	3.80031	0.000447949	0.00625365	BGIBMGA001272	6.3339	-3.42626	0.000850532	0.00727703
XLOC_002054	0.964002	3.60699	4.46552e-05	0.000796689	XLOC_002271	2.40131	2.72106	0.000418006	0.0053646	XLOC_002231	15.3178	2.19948	1.14576e-05	0.000216728	XLOC_002583	4.04325	2.10856	0.00579288	0.0438953	XLOC_002874	3.46092	5.04017	0.000291177	0.00483754	XLOC_002639	5.14943	-1.58131	0.00541167	0.0457201	XLOC_003630	2.45323	-3.66205	0.000735342	0.00652253
XLOC_002064	2.22827	2.16052	0.00438199	0.035493	XLOC_002330	1.75821	7.4645	5.65904e-11	3.78072e-09	XLOC_002258	2.14091	8.20491	5.85517e-07	1.47082e-05	XLOC_002705	3.73919	3.23931	3.39338e-07	1.00521e-05	XLOC_002886	3.81427	4.60413	9.91007e-05	0.00206077	XLOC_002705	1.41731	3.25106	0.0001012	0.00184035	BGIBMGA001278	13.7662	2.89919	0.000326245	0.003757
XLOC_002271	2.46707	2.29273	0.00206876	0.0196251	XLOC_002333	1.4268	3.98364	0.000286132	0.00387265	XLOC_002330	1.2796	7.52085	7.21886e-13	5.66681e-11	XLOC_002709	2.63915	-8.69154	2.10395e-12	2.17794e-10	XLOC_002929	6.24292	3.63753	0.00233151	0.0255382	XLOC_002709	1.01497	-7.86743	4.81883e-07	1.7942e-05	BGIBMGA001283	8.44338	4.61789	5.8841e-06	0.000225318
XLOC_002330	3.78711	8.47787	4.66256e-16	7.8431e-14	XLOC_002369	14.4447	-1.88653	0.00335448	0.0313795	XLOC_002333	1.39773	3.02901	0.00119635	0.0130284	XLOC_002741	1.94552	8.30658	2.77808e-10	1.89634e-08	XLOC_002932	2.13955	8.36273	1.47171e-07	9.1207e-06	XLOC_002741	3.09463	5.05923	1.40024e-08	7.94596e-07	XLOC_003647	9.33045	-4.71354	1.04893e-05	0.000340721
XLOC_002341	11.0088	2.11779	0.0020583	0.0195456	XLOC_002377	4.12604	1.95611	0.00303572	0.0289438	XLOC_002453	2.06591	2.21443	0.00376521	0.0330552	XLOC_002798	20.9619	-11.1115	8.77392e-13	9.70446e-11	XLOC_002938	22.3472	-6.1892	2.52232e-12	6.60008e-10	XLOC_002798	3.75376	-5.93598	2.46111e-06	7.72788e-05	BGIBMGA001035	21.8588	2.38655	0.000493063	0.00497287
XLOC_002479	5.75476	5.66546	1.30836e-11	1.07171e-09	XLOC_002479	5.36509	9.04254	1.67907e-14	2.13741e-12	XLOC_002479	3.75026	5.36564	1.04175e-11	6.29059e-10	XLOC_002842	2.51241	-3.38818	0.000199315	0.0027138	XLOC_002990	9.69363	3.12287	0.00117935	0.015115	XLOC_002855	0.726409	7.5655	0.000104523	0.00188262	BGIBMGA001003	7.61651	6.34156	2.16295e-07	2.12239e-05
XLOC_002480	0.4758	3.06354	0.00412134	0.0337826	XLOC_002480	1.66527	7.06022	1.82598e-09	8.23e-08	XLOC_002480	2.94403	8.38974	1.44395e-17	2.19388e-15	XLOC_002855	1.33837	7.72969	5.94395e-07	1.69673e-05	XLOC_002992	15.0654	-11.3726	5.8376e-09	5.97719e-07	XLOC_002874	0.769932	7.03656	0.000583607	0.00771049	BGIBMGA000991	9.74134	2.38021	0.000940715	0.00782821
XLOC_002481	3.63871	4.74172	1.31754e-08	5.63664e-07	XLOC_002481	3.04681	5.86546	1.88125e-09	8.39877e-08	XLOC_002481	3.53152	4.50281	1.94955e-09	7.58874e-08	XLOC_002874	8.87769	5.07798	3.87604e-08	1.47227e-06	XLOC_003086	1.64772	7.91293	5.06151e-06	0.000170894	XLOC_002886	3.21305	9.32018	7.31214e-09	4.5316e-07	BGIBMGA000990	12.1391	2.47217	0.000530141	0.00526785
XLOC_002505	1.09082	3.65338	7.22323e-05	0.00121288	XLOC_002505	1.20011	2.86861	0.000527892	0.00656035	XLOC_002505	1.53426	2.73016	0.000129713	0.00192425	XLOC_002886	1.3137	7.3292	1.24207e-06	3.22322e-05	XLOC_003100	3.87547	2.37268	0.0042489	0.0403068	XLOC_002932	1.10332	4.43013	1.88045e-05	0.00045304	BGIBMGA000977	4.4163	3.14354	0.0006423	0.0059965
XLOC_002548	4.48265	5.19895	6.41079e-11	4.64536e-09	XLOC_002522	7.93289	-3.20992	1.13639e-05	0.00023021	XLOC_002548	4.05918	2.5367	2.56084e-05	0.000445076	XLOC_002932	1.77764	4.54289	5.98183e-08	2.18406e-06	XLOC_003303	2.28349	3.86107	0.000204832	0.00376125	XLOC_002938	7.97909	-5.7253	1.10757e-09	8.55187e-08	XLOC_003847	57.3028	-6.33477	0.00015551	0.00227117
XLOC_002550	0.694266	3.67812	0.00567583	0.0430833	XLOC_002542	77.2047	3.32226	0.000909179	0.0105734	XLOC_002550	1.74363	7.81979	2.01103e-07	5.63805e-06	XLOC_002938	12.1297	-3.39769	1.81141e-06	4.46688e-05	XLOC_003345	7.01117	3.2084	0.000240636	0.00422116	XLOC_002976	2.04205	-1.9651	0.00385648	0.0351675	BGIBMGA000947	31.2222	3.46223	0.00111702	0.00878326
XLOC_002636	1.55396	6.68957	1.0776e-07	3.80186e-06	XLOC_002548	5.888	3.39717	1.4307e-07	4.58408e-06	XLOC_002560	1.3114	5.7053	1.73359e-06	4.02227e-05	XLOC_002939	1.84886	3.00769	0.000124647	0.00182237	XLOC_003347	8.45009	4.08005	0.000331726	0.00534163	XLOC_002990	5.92342	2.02458	0.00466905	0.0406492	BGIBMGA000938	2.10114	2.8753	6.09977e-05	0.00118033
XLOC_002709	2.51275	-5.78025	7.62023e-13	7.97584e-11	XLOC_002550	0.661885	3.74133	0.00530844	0.0449286	XLOC_002583	4.18375	2.84837	0.000214134	0.00298836	XLOC_002976	4.45515	-2.47125	1.78125e-05	0.000340353	XLOC_003349	3.74409	8.05998	0.000178201	0.00339809	XLOC_002992	11.4445	-7.7068	1.82167e-07	7.55954e-06	BGIBMGA000924	12.7737	3.01554	8.3179e-05	0.00146457
XLOC_002718	5.04763	-3.69114	0.000134508	0.00204696	XLOC_002560	1.87262	2.99494	0.00212998	0.0216912	XLOC_002636	2.21461	1.86385	0.00408882	0.0352394	XLOC_002979	6.50708	-3.19963	0.000314275	0.00401148	BGIBMGA001124	19.0504	-1.92435	0.00197143	0.0226743	XLOC_003060	4.70385	-2.16567	0.00578565	0.0482308	BGIBMGA000886	2.66034	-4.39176	3.7379e-07	3.2589e-05
XLOC_002741	2.73586	5.85089	6.33717e-10	3.77823e-08	XLOC_002616	11.0099	-3.19163	0.000206713	0.00291503	XLOC_002709	2.39945	-7.94974	1.27002e-10	6.16682e-09	XLOC_002990	12.729	2.73239	9.98359e-05	0.00150473	BGIBMGA001137	1.28075	-1.72735	0.000987895	0.0132187	XLOC_003086	0.835927	2.8815	0.00381389	0.0348466	BGIBMGA000884	27.1264	-5.28744	3.29133e-07	2.94588e-05
XLOC_002798	21.6606	-10.8866	8.63212e-15	1.1958e-12	XLOC_002636	1.68602	3.41107	5.08767e-05	0.000860428	XLOC_002741	2.03787	4.15771	2.46803e-08	8.04457e-07	XLOC_002992	18.5161	-11.1229	8.16901e-10	4.66376e-08	BGIBMGA001143	1.89706	-1.57841	0.00438875	0.0410546	XLOC_003234	2.93386	3.07196	0.00580588	0.0483567	BGIBMGA000882	13.1222	4.11891	1.06979e-05	0.000343943
XLOC_002842	5.49071	-3.91339	4.68012e-06	0.000108588	XLOC_002705	5.37969	2.02527	0.000256627	0.00353942	XLOC_002775	1.95978	2.05211	0.0039572	0.0341989	XLOC_002995	1.01963	2.81809	0.00640365	0.0472376	BGIBMGA001160	4.05062	-1.55891	0.00209264	0.0236249	XLOC_003303	1.71451	8.3111	2.49721e-07	1.00101e-05	BGIBMGA000881	2.9192	5.43627	2.10803e-05	0.000564533
XLOC_002855	4.37496	8.56273	1.86222e-10	1.25301e-08	XLOC_002709	1.90408	-6.05555	1.44076e-11	1.09451e-09	XLOC_002787	3.10077	1.95938	0.00328452	0.0296534	XLOC_003086	1.65159	2.25146	0.00188137	0.0180657	BGIBMGA001164	1.39404	8.32875	0.000984218	0.0131882	XLOC_003345	4.51546	3.35706	1.27996e-05	0.000326854	BGIBMGA000880	1.23173	4.39216	1.15083e-05	0.00036016
XLOC_002874	3.53136	7.6765	1.55428e-08	6.50725e-07	XLOC_002718	6.57186	-2.50939	0.00554367	0.0465017	XLOC_002798	14.8726	-10.1094	3.19802e-11	1.77208e-09	XLOC_003234	25.8308	11.1851	2.04413e-11	1.83388e-09	BGIBMGA001174	7.70453	1.72777	0.000675802	0.00980902	XLOC_003347	3.73721	8.87058	2.26751e-07	9.24673e-06	BGIBMGA000878	1.87396	4.98831	0.000566794	0.00552712
XLOC_002886	1.26946	6.43082	2.61081e-06	6.57588e-05	XLOC_002741	2.75707	5.89469	5.95315e-10	2.95151e-08	XLOC_002842	3.47265	-2.40451	0.00421075	0.0360266	XLOC_003298	0.770623	3.8731	0.00329714	0.0282612	BGIBMGA001191	2.30097	-1.76744	0.000860374	0.011746	BGIBMGA001084	26.8846	3.97753	1.30744e-09	9.77468e-08	BGIBMGA000877	7.49983	4.12292	0.000740256	0.00654762
XLOC_002932	2.70091	1.925	0.00099418	0.0108018	XLOC_002787	2.6395	2.75373	0.000232858	0.00324485	XLOC_002855	3.46511	8.84867	3.61245e-12	2.39643e-10	XLOC_003303	3.82051	8.79924	1.16551e-12	1.26196e-10	XLOC_003541	0.473999	7.37334	2.55128e-05	0.000666317	BGIBMGA001098	16.1472	-3.30046	5.58175e-08	2.78202e-06	BGIBMGA000855	10.2784	-3.52062	0.000397024	0.00428895
XLOC_002938	17.7405	-4.70013	1.08337e-10	7.52086e-09	XLOC_002798	19.2818	-8.93674	7.32421e-13	6.83109e-11	XLOC_002874	9.7083	9.75676	8.72251e-15	8.74107e-13	XLOC_003345	3.5956	5.66257	7.67109e-09	3.4909e-07	BGIBMGA001234	0.682378	3.37976	0.00151222	0.0184045	BGIBMGA001125	4.95662	-1.08374	0.00331794	0.031412	BGIBMGA000839	4.32764	3.84538	1.54777e-05	0.000445373
XLOC_002976	5.95402	-2.0926	3.65307e-05	0.000673423	XLOC_002842	15.1768	-4.80382	3.46438e-08	1.24559e-06	XLOC_002886	2.57556	8.04727	2.06391e-11	1.20012e-09	XLOC_003347	6.02439	2.46775	0.00170056	0.0167042	XLOC_003576	1.39987	8.3604	1.13831e-05	0.000339331	BGIBMGA001143	1.59773	-1.36143	0.00467577	0.0406701	XLOC_004040	0.502052	8.117	0.00109382	0.0086586
XLOC_002979	5.23174	-3.68524	4.32763e-05	0.0007765	XLOC_002855	4.65921	8.75604	1.09726e-10	6.72893e-09	XLOC_002932	1.94004	3.58256	4.78359e-08	1.50205e-06	XLOC_003365	0.0726826	2.44581	0.00607397	0.0455186	BGIBMGA001235	4.17671	-6.52213	6.85488e-07	3.16534e-05	BGIBMGA001147	1.59982	1.59428	0.00247676	0.0249891	XLOC_004097	1.51992	8.63626	1.72447e-05	0.000483468
XLOC_002992	6.92461	-7.70908	5.79159e-08	2.15639e-06	XLOC_002874	9.27309	5.2884	2.02628e-08	7.42707e-07	XLOC_002938	18.5358	-3.35049	1.44825e-06	3.41062e-05	BGIBMGA001098	14.7469	-4.8208	3.35863e-13	4.10887e-11	BGIBMGA001077	18.2373	4.04912	1.88996e-05	0.0005113	BGIBMGA001167	0.856506	2.42702	2.32943e-07	9.4177e-06	XLOC_004111	3.17153	-3.03182	0.000304503	0.00356806
XLOC_002995	1.34755	6.56291	4.76962e-06	0.000110122	XLOC_002886	0.830283	5.88748	4.80057e-05	0.000819227	XLOC_002965	6.12703	2.18188	0.00424587	0.0362612	BGIBMGA001124	30.262	-1.45468	0.00679164	0.0496332	BGIBMGA001003	6.28751	4.60536	6.92771e-06	0.000221969	XLOC_003541	0.503335	4.42942	2.15563e-05	0.000511488	XLOC_004146	4.31773	9.54436	1.24378e-05	0.000381643
XLOC_003007	1.80563	3.34971	4.56755e-05	0.000811603	XLOC_002929	3.60911	3.26693	0.000549661	0.00678611	XLOC_002990	14.5166	3.3343	2.71167e-06	5.94045e-05	BGIBMGA001137	1.49557	-1.90301	3.08597e-05	0.0005454	XLOC_003826	1.08033	-2.52194	0.000102914	0.00213534	BGIBMGA001212	9.47399	-2.37814	0.000450949	0.00628032	XLOC_004147	2.4327	8.87671	4.53311e-05	0.000968296
XLOC_003086	1.54643	3.44506	3.12153e-05	0.000585752	XLOC_002932	2.57403	2.81577	1.0097e-05	0.000208127	XLOC_002992	33.1646	-11.3998	1.69822e-10	8.07941e-09	BGIBMGA001147	3.7763	1.94022	0.000151275	0.00213965	BGIBMGA000977	11.9286	-1.81447	0.00406833	0.0391058	XLOC_003576	0.896495	8.45993	1.45071e-06	4.81186e-05	XLOC_004176	0.589636	8.45034	0.00109804	0.00867743
XLOC_003234	7.04773	3.12697	0.00179227	0.0174774	XLOC_002938	8.21131	-2.82809	3.32189e-05	0.000597443	XLOC_002995	0.741066	6.35188	3.26763e-06	7.02765e-05	BGIBMGA001150	0.369643	-3.08391	0.00573051	0.0435685	XLOC_003895	0.208322	-3.11007	0.000600178	0.00891746	BGIBMGA001235	0.978805	-4.63675	0.000116658	0.00204641	XLOC_004207	1.71234	2.73538	0.000749306	0.00660287
XLOC_003260	9.8472	2.00637	0.000167109	0.00244882	XLOC_002979	7.72241	-4.48863	1.39291e-06	3.57527e-05	XLOC_003086	1.5292	2.73635	9.0325e-05	0.0013903	BGIBMGA001174	6.69177	1.09308	0.00477198	0.0374913	BGIBMGA000915	0.939852	8.89746	7.05791e-08	4.91232e-06	XLOC_003643	2.07492	-1.68799	0.000179534	0.00291588	BGIBMGA006694	2.82576	3.24213	0.000635275	0.00595452
XLOC_003296	5.00599	2.19168	0.00588225	0.0443997	XLOC_002990	6.45413	2.01533	0.00387194	0.0353085	XLOC_003128	33.0105	3.37521	0.000862707	0.00993484	BGIBMGA001177	0.607936	2.53745	0.000737772	0.0083935	BGIBMGA000908	0.666527	8.32302	8.24112e-06	0.000260508	BGIBMGA001077	34.2631	4.55544	2.17158e-10	2.02537e-08	BGIBMGA006705	2.23505	3.72013	3.50776e-05	0.000798142
XLOC_003303	6.87233	4.98482	2.26579e-11	1.74949e-09	XLOC_002992	17.9484	-10.4374	2.56638e-10	1.42207e-08	XLOC_003234	21.0141	8.88386	3.72565e-11	2.05238e-09	XLOC_003541	0.802554	2.05618	0.0018461	0.0178178	BGIBMGA000886	2.58261	-3.71974	3.81474e-08	2.92153e-06	BGIBMGA001003	2.23138	4.88754	1.15719e-08	6.8558e-07	XLOC_004271	0.710025	7.59571	0.000698489	0.00630246
XLOC_003345	8.29701	3.27887	7.15685e-07	2.08723e-05	XLOC_002995	0.407473	4.96218	0.00193388	0.019953	XLOC_003303	4.00512	3.00141	1.44538e-06	3.41062e-05	BGIBMGA001211	13.51	-1.82086	0.002319	0.0212594	BGIBMGA000884	13.674	-2.36548	0.00112241	0.0145434	XLOC_003826	0.257365	-3.00744	7.03266e-05	0.0013465	BGIBMGA006745	7.9708	-5.45087	3.2849e-11	2.06292e-08
XLOC_003347	3.79872	5.2168	1.66041e-06	4.33269e-05	XLOC_003007	2.70308	2.43768	0.000524227	0.0065234	XLOC_003345	6.29939	3.75967	1.65414e-08	5.54518e-07	BGIBMGA001234	0.549794	2.22396	0.00359384	0.0302808	BGIBMGA000881	2.65655	5.35409	5.41568e-06	0.000180907	BGIBMGA000936	18.248	-2.38834	0.000107578	0.00193392	BGIBMGA006746	1.56287	-4.98945	0.000149287	0.00222162
XLOC_003365	0.142724	3.36176	0.000123702	0.00189168	XLOC_003017	2.32029	2.90812	0.000553798	0.00681931	XLOC_003347	9.04911	5.82025	2.73698e-10	1.26384e-08	XLOC_003576	1.19145	8.19199	2.14748e-08	8.83375e-07	XLOC_004033	1.15427	4.05897	0.00414094	0.0396953	XLOC_003895	0.19754	-2.36461	0.00323232	0.0308808	BGIBMGA006749	15.1761	4.20739	5.4895e-05	0.00110024
BGIBMGA001098	5.26136	-1.848	0.00136178	0.0139434	XLOC_003253	1.72257	2.00153	0.00335269	0.0313795	XLOC_003349	6.46658	4.59185	4.34722e-06	9.02001e-05	BGIBMGA001235	5.74462	-9.02473	7.91882e-10	4.54849e-08	XLOC_004041	2.50181	5.23526	6.01635e-06	0.000198058	BGIBMGA000915	1.0192	2.77515	7.197e-05	0.00136961	BGIBMGA006751	54.3395	2.87991	0.000149781	0.00222486
BGIBMGA001147	8.97401	1.55906	0.00177854	0.0173795	XLOC_003303	3.80492	5.08125	1.39129e-09	6.48809e-08	BGIBMGA001092	0.564474	2.85746	0.00239504	0.023259	BGIBMGA001264	6.87026	1.8727	5.61198e-05	0.000909895	XLOC_004042	0.854927	3.96683	0.000413154	0.00651912	BGIBMGA000908	0.835154	2.63578	0.00134113	0.015353	BGIBMGA006761	1.933	3.26407	0.000259343	0.00321029
BGIBMGA001150	3.423	-3.67036	0.000300666	0.00406352	XLOC_003328	34.3299	2.20584	0.00074859	0.00892622	BGIBMGA001098	11.1321	-2.65716	8.09196e-06	0.000157492	XLOC_003616	32.2861	-1.79103	0.00136334	0.0137773	XLOC_004067	1.03423	-2.70672	0.000564359	0.00845193	BGIBMGA000886	4.34566	-4.41066	5.33007e-13	8.96593e-11	XLOC_004301	17.6386	-5.77802	1.32916e-06	8.07788e-05
BGIBMGA001152	16.215	1.28513	0.000290118	0.003955	XLOC_003345	15.3888	3.72696	7.05353e-09	2.78009e-07	BGIBMGA001150	0.721649	-2.92168	0.00540866	0.0437211	XLOC_003647	3.23726	-1.89568	0.00632331	0.0466815	XLOC_004069	25.355	11.3782	6.81781e-07	3.16373e-05	XLOC_003938	9.72353	-3.27443	1.36148e-05	0.000343839	BGIBMGA006771	1.55786	8.83931	0.000124912	0.00198427
BGIBMGA001167	6.51029	-1.29824	0.00101996	0.0109932	XLOC_003347	7.47761	8.38839	2.41867e-10	1.35618e-08	BGIBMGA001190	1.75218	-1.87276	0.000369073	0.0047888	XLOC_003765	0.78081	-2.77129	0.000390522	0.00484041	XLOC_004097	1.80896	5.31082	2.03044e-06	7.80685e-05	BGIBMGA000884	26.1116	-3.16696	1.52051e-06	5.01163e-05	BGIBMGA006772	8.80566	5.83675	7.71001e-07	5.50214e-05
BGIBMGA001174	7.72098	1.14646	0.00297469	0.0261993	BGIBMGA001098	8.87985	-2.99277	5.79903e-07	1.6258e-05	BGIBMGA001204	0.826124	-7.7406	1.63939e-05	0.000299283	BGIBMGA001025	0.653238	-2.02082	0.00476591	0.0374748	XLOC_004104	3.31758	5.78417	1.82997e-05	0.000499661	BGIBMGA000881	2.10069	4.44359	1.97871e-07	8.17518e-06	BGIBMGA006777	1.27089	3.72606	0.000290125	0.0034815
BGIBMGA001177	4.53463	2.41694	0.000152069	0.00228522	BGIBMGA001150	1.14462	-4.3613	5.48446e-05	0.000907972	XLOC_003541	1.06385	1.69096	0.00310387	0.0284421	BGIBMGA001014	1.49705	1.48633	0.00176867	0.0172473	XLOC_004130	2.00678	4.01186	3.16155e-05	0.000792069	XLOC_004041	1.79644	3.00912	0.000199266	0.00319235	BGIBMGA006778	1.80955	2.1056	0.000585326	0.00565515
XLOC_003541	1.1669	2.43076	9.99474e-05	0.00159848	BGIBMGA001160	4.78916	-1.39873	0.00124471	0.0137619	BGIBMGA001213	23.4446	4.24297	3.93898e-05	0.000654413	BGIBMGA001003	9.88718	4.64479	4.71334e-10	2.97984e-08	XLOC_004136	0.902666	4.34436	7.44587e-05	0.00162785	XLOC_004069	20.1824	7.82704	1.29121e-08	7.50816e-07	BGIBMGA006783	1.09915	4.83575	4.87128e-05	0.00101694
XLOC_003576	0.563947	3.35355	0.00096051	0.0104722	BGIBMGA001177	2.63863	1.76923	0.005254	0.0445478	BGIBMGA001234	0.644514	2.56666	0.000730484	0.00864467	XLOC_003826	0.780106	-3.21797	3.42181e-07	1.01045e-05	XLOC_004146	5.8758	3.5906	0.000603733	0.00895616	XLOC_004097	1.10463	8.58464	2.59374e-08	1.38824e-06	BGIBMGA006789	52.5505	5.14747	8.74197e-05	0.00151378
BGIBMGA001235	24.3381	-5.96525	2.65067e-07	8.63989e-06	BGIBMGA001190	1.65266	-1.58438	0.00185316	0.0192255	XLOC_003576	1.18637	3.49023	2.73107e-05	0.000471185	BGIBMGA000977	17.8994	-1.75787	0.00127081	0.0131406	XLOC_004147	6.03925	4.79103	8.47219e-06	0.000264265	XLOC_004104	2.32457	9.04957	7.06995e-08	3.38065e-06	XLOC_004342	0.745199	-2.71834	0.000781303	0.00683368
BGIBMGA001237	1.22667	-1.72554	0.00133422	0.013751	BGIBMGA001204	1.00186	-8.11049	5.83064e-07	1.62981e-05	BGIBMGA001235	3.37536	-6.275	5.27848e-07	1.33665e-05	BGIBMGA000958	10.0167	1.15935	0.00227413	0.0208998	BGIBMGA006711	1.47963	1.70791	0.00216502	0.0242215	XLOC_004111	3.237	-1.65505	0.00374226	0.0343588	BGIBMGA006653	10.3065	3.1559	0.000198923	0.00267312
BGIBMGA001253	5.33865	1.27553	0.0024696	0.0225423	XLOC_003541	1.12611	1.75598	0.00336158	0.0314148	BGIBMGA001244	1.51783	-2.35494	0.00131408	0.0140964	BGIBMGA000933	1.04859	-2.05262	0.00320951	0.0276865	XLOC_004240	5.59261	3.97422	0.00244223	0.0264657	XLOC_004130	1.75036	3.04475	5.57414e-05	0.00112438	BGIBMGA006634	3.17073	2.94815	0.000373268	0.00412009
XLOC_003630	6.47128	-2.7393	0.000117191	0.00180241	BGIBMGA001235	6.62236	-9.9686	1.51003e-11	1.13796e-09	BGIBMGA001261	0.506347	-2.01642	0.000992283	0.0111944	BGIBMGA000915	1.3408	3.34415	7.5782e-07	2.09961e-05	BGIBMGA006722	3.97813	-1.59973	0.00244429	0.0264657	XLOC_004131	10.9823	2.12556	0.00134135	0.015353	BGIBMGA006632	2.05528	5.3978	7.00003e-06	0.000250723
BGIBMGA001064	3.74723	2.95239	3.67633e-05	0.000676387	XLOC_003630	3.69099	-2.3247	0.000987176	0.0113682	BGIBMGA001272	5.44732	-1.98911	0.00385394	0.0335637	BGIBMGA000908	0.454687	4.05329	5.12874e-05	0.000846107	XLOC_004249	5.37279	-1.24721	0.00494544	0.0448266	XLOC_004136	0.358519	7.03732	0.000125991	0.00218168	BGIBMGA006627	4.90142	4.38318	1.15826e-05	0.000361286
BGIBMGA001048	2.70429	2.42992	0.00124225	0.0129986	BGIBMGA001289	11.7465	-2.06097	0.00280089	0.0271165	XLOC_003655	3.93738	-1.49954	0.00490878	0.0404202	BGIBMGA000906	2.69874	1.8974	0.00442341	0.0356883	BGIBMGA006727	1.11315	-2.85427	0.000128586	0.00254471	XLOC_004146	7.10391	3.4626	1.34745e-05	0.00034121	BGIBMGA006615	3.57048	3.47081	0.000261953	0.00322132
XLOC_003765	1.42415	-1.89581	0.0047489	0.0376238	BGIBMGA001064	4.06923	2.02815	0.00305937	0.0291398	BGIBMGA001075	3.59715	-1.65888	0.00348596	0.0311849	XLOC_003918	2.48287	1.35164	0.00255111	0.0229527	BGIBMGA006745	8.64107	-4.21295	8.4996e-13	2.42625e-10	XLOC_004147	5.49533	4.58288	4.13605e-08	2.14074e-06	BGIBMGA006588	27.2854	4.60228	6.17595e-06	0.000233644
XLOC_003767	2.00097	1.90854	0.00549315	0.0420995	XLOC_003765	1.23104	-2.42974	0.000501177	0.00627804	BGIBMGA001044	0.942506	-2.06879	0.00124689	0.0135319	BGIBMGA000898	28.2464	-1.32855	0.00504386	0.0392023	BGIBMGA006746	1.80149	-2.59097	0.00419439	0.0400166	XLOC_004224	0.987451	-3.4683	0.000317174	0.00468304	XLOC_004552	4.81194	10.6659	4.06491e-09	1.00767e-06
BGIBMGA001014	2.92556	1.83048	7.75234e-05	0.00128343	BGIBMGA001014	2.35523	1.65455	0.000369743	0.00485771	BGIBMGA001003	7.90831	4.32575	2.46616e-09	9.56019e-08	BGIBMGA000886	3.08797	-3.65479	6.98834e-10	4.21988e-08	BGIBMGA006760	1.57813	-2.40626	0.000345348	0.00552322	BGIBMGA006711	1.2138	1.49849	0.00096981	0.0120047	BGIBMGA012627	9.94876	3.57809	3.03564e-05	0.000723943
BGIBMGA001003	9.17586	4.31655	4.0486e-09	2.01016e-07	BGIBMGA001003	9.88664	3.40514	1.03306e-06	2.72588e-05	XLOC_003826	1.24923	-1.81293	0.00118059	0.0128717	XLOC_003938	5.46984	-1.99565	0.00535178	0.0412184	BGIBMGA006777	5.93485	-2.99834	2.0892e-06	7.89416e-05	XLOC_004240	2.91539	3.05727	0.0025648	0.0256752	BGIBMGA012591	0.699896	3.52231	0.000798465	0.00693869
XLOC_003847	32.8816	-4.24347	7.33611e-05	0.00122529	XLOC_003826	1.74298	-2.26711	3.6933e-05	0.000652736	XLOC_003847	12.5488	-3.32771	0.0013095	0.0140838	BGIBMGA000884	26.8247	-4.45484	2.93637e-10	1.97576e-08	BGIBMGA006778	1.67787	1.68998	0.00185388	0.0217209	BGIBMGA006727	0.462105	-2.69047	0.000597878	0.00784611	BGIBMGA013507	0.253574	8.83931	0.00110607	0.00873358
XLOC_003895	1.12135	-3.71876	4.01581e-09	2.01016e-07	XLOC_003847	16.4162	-5.66886	9.19024e-07	2.46417e-05	BGIBMGA000933	1.34953	-2.07391	0.00233615	0.0228284	XLOC_004021	2.36212	2.33636	0.00471907	0.0371686	BGIBMGA006629	2.66106	-2.1088	1.96789e-06	7.59736e-05	BGIBMGA006739	1.40668	1.72975	0.00128339	0.0148886	BGIBMGA013518	1.48652	8.45034	6.55483e-05	0.00124238
BGIBMGA000921	19.2952	1.79076	0.00171379	0.0168617	XLOC_003895	0.834124	-3.73763	1.05187e-08	4.01159e-07	XLOC_003895	0.556769	-3.15416	7.82841e-06	0.000153313	XLOC_004033	1.06064	3.71919	0.000518041	0.00619282	XLOC_004498	6.28349	2.28758	0.00536392	0.0478034	BGIBMGA006745	10.375	-3.86005	4.94329e-13	8.78599e-11	BGIBMGA013493	10.3119	2.80534	0.000435976	0.00457847
BGIBMGA000915	1.31342	3.09085	3.04385e-06	7.52573e-05	BGIBMGA000915	1.46948	2.55486	5.32099e-05	0.000888389	BGIBMGA000921	27.3946	2.08962	0.000271357	0.00363611	XLOC_004040	0.719976	5.70152	1.10914e-06	2.92664e-05	XLOC_004552	4.6146	10.245	6.54521e-11	1.25828e-08	BGIBMGA006760	0.434693	-2.66082	0.00160693	0.0178506	XLOC_004765	19.1506	12.2252	5.49608e-09	1.32752e-06
XLOC_003909	1.03484	2.06596	2.19586e-05	0.000425616	XLOC_003909	0.669421	1.80197	0.000276009	0.00375724	BGIBMGA000915	1.54932	2.90329	2.0055e-06	4.5304e-05	XLOC_004041	1.32203	3.98412	1.2193e-05	0.000242316	BGIBMGA012624	0.504886	-2.21954	0.005062	0.0456307	BGIBMGA006778	1.32907	1.24087	0.00361723	0.0336039	BGIBMGA007474	151.7	-3.6107	0.00132807	0.00994466
BGIBMGA000909	0.460419	1.72792	0.00264739	0.023819	BGIBMGA000886	15.7212	-5.13432	1.45639e-20	4.67686e-18	BGIBMGA000914	1.11503	2.2191	0.00146597	0.0154814	XLOC_004042	0.547531	4.88929	4.81835e-06	0.000107302	XLOC_004635	1.10765	4.08078	0.00123597	0.0157335	XLOC_004322	0.313353	1.69157	0.00126511	0.014731	BGIBMGA007493	4.10842	3.54876	1.34673e-05	0.000401463
BGIBMGA000908	0.398685	6.57089	1.3508e-06	3.62521e-05	XLOC_003938	17.899	-2.97736	4.48104e-05	0.000775945	XLOC_003909	0.592451	1.4745	0.0022142	0.0218551	XLOC_004045	0.873044	-2.47114	0.000827224	0.00923276	BGIBMGA013510	26.477	-1.82451	0.00342249	0.034199	BGIBMGA006785	1.71684	2.57499	0.0024619	0.0249099	BGIBMGA007468	0.604567	3.39852	0.000303891	0.00356806
BGIBMGA000886	34.6705	-1.52882	0.000764526	0.00869787	BGIBMGA000884	52.1394	-4.55167	4.78741e-11	3.26032e-09	BGIBMGA000908	0.550631	5.10975	9.13662e-08	2.72364e-06	XLOC_004069	3.435	8.20806	1.7029e-06	4.23253e-05	BGIBMGA013518	1.77353	8.35654	8.70632e-07	3.89015e-05	XLOC_004362	0.734442	3.74329	2.83354e-05	0.000641634	BGIBMGA007462	1.64118	-3.35901	0.000708118	0.00635283
BGIBMGA000884	72.3614	-2.24817	0.000288895	0.00394404	BGIBMGA000856	6.00347	1.73277	0.00423675	0.0376982	BGIBMGA000886	8.0356	-4.51793	1.18266e-14	1.1368e-12	XLOC_004097	2.03624	8.78174	5.13286e-13	5.89653e-11	XLOC_004765	11.1506	6.91305	2.13057e-07	1.21636e-05	BGIBMGA006629	1.83677	-1.64052	3.20049e-05	0.000709939	BGIBMGA007453	39.8497	3.23303	0.000260695	0.00321029
XLOC_003990	1.11114	-1.47886	0.00265468	0.0238617	BGIBMGA000846	2.39958	1.5547	0.00501522	0.0428422	BGIBMGA000884	27.5324	-4.00616	7.31072e-09	2.62851e-07	XLOC_004104	3.22132	8.86275	4.20657e-10	2.7141e-08	BGIBMGA007459	0.621253	-2.47779	0.00105246	0.0138737	XLOC_004413	1.2466	2.82186	0.00264444	0.0263604	BGIBMGA007449	17.7525	-4.06055	2.0552e-05	0.000556322
BGIBMGA000846	1.74564	1.72033	0.00213282	0.0201314	XLOC_004018	1.48017	-2.03935	0.000867971	0.0101569	BGIBMGA000881	2.66482	5.06273	4.99759e-10	2.2102e-08	XLOC_004136	0.823358	7.54779	5.0772e-09	2.37947e-07	BGIBMGA009607	20.8447	-2.75211	0.000374204	0.00593435	BGIBMGA006602	1.07179	1.86217	0.000932272	0.0115705	BGIBMGA009594	14.7595	-2.87168	6.32937e-06	0.000234735
XLOC_004021	2.60345	3.40366	0.000114255	0.00176729	XLOC_004040	0.677905	5.38689	2.67424e-06	6.41002e-05	XLOC_004041	1.77391	4.33895	2.00692e-08	6.63341e-07	XLOC_004146	3.85085	2.02602	0.00661424	0.0485251	BGIBMGA009609	0.428828	-3.80643	0.00170794	0.0203655	BGIBMGA006559	4.01529	-1.54735	0.000632692	0.00822464	XLOC_004936	4.45043	2.53011	0.00123377	0.00944883
XLOC_004040	0.485621	4.86038	2.34973e-05	0.000451341	XLOC_004041	1.52246	3.47296	2.76328e-05	0.00050741	XLOC_004042	0.743038	4.32404	1.99478e-07	5.60921e-06	XLOC_004147	2.73055	2.34716	0.00134907	0.0137133	BGIBMGA009589	0.494018	-2.06934	0.00339669	0.0340755	XLOC_004498	4.24238	2.15032	0.000597043	0.00784611	XLOC_004946	1.68446	5.20858	1.94712e-05	0.000531648
XLOC_004041	2.72984	4.30529	6.85439e-08	2.50861e-06	XLOC_004042	1.09428	5.66444	1.53715e-08	5.746e-07	XLOC_004069	2.77349	7.66434	2.19622e-07	6.04922e-06	XLOC_004207	3.83052	2.71687	7.2479e-07	2.02597e-05	BGIBMGA009576	67.8955	1.61492	0.00434291	0.0408285	XLOC_004509	2.90659	-1.4643	0.0013528	0.0154465	BGIBMGA013699	3.61619	3.56983	0.000241432	0.00306508
XLOC_004042	1.25367	5.80345	4.58116e-09	2.22446e-07	XLOC_004058	1.83729	2.25512	0.00354102	0.0327666	XLOC_004092	0.909449	2.24797	0.00136897	0.0146044	BGIBMGA006694	6.6402	2.02572	0.000909619	0.0099635	XLOC_004934	3.13495	-2.80035	0.00024723	0.00430482	XLOC_004552	2.70004	5.68212	4.97744e-11	5.26825e-09	BGIBMGA003950	88.8216	-7.75339	6.78845e-12	5.32893e-09
XLOC_004067	2.0825	-1.693	0.00465547	0.0371334	XLOC_004069	1.72724	4.24161	0.00120096	0.0133822	XLOC_004097	4.00459	6.50616	5.33083e-18	8.96721e-16	BGIBMGA006711	1.55765	1.20954	0.00456949	0.0364104	XLOC_004936	4.09823	4.32349	1.65582e-07	1.00631e-05	BGIBMGA013509	2.05739	-1.6783	0.00054601	0.00733725	BGIBMGA003948	1.35768	-2.3255	0.000314774	0.00365169
XLOC_004069	1.40715	6.11444	0.000137696	0.00208536	XLOC_004097	8.67559	7.99242	1.53909e-20	4.67686e-18	XLOC_004104	2.61238	4.27227	6.59674e-07	1.64831e-05	XLOC_004240	8.62015	2.55589	0.00352185	0.0297274	BGIBMGA013710	55.4165	4.64586	2.77408e-05	0.000708179	BGIBMGA013518	1.23739	3.98339	1.81414e-05	0.000445031	BGIBMGA003942	159.854	-4.79254	0.00017641	0.00249559
XLOC_004097	3.09507	8.4953	5.51263e-15	7.86802e-13	XLOC_004104	3.11013	8.01488	1.49381e-09	6.86422e-08	XLOC_004130	1.66078	2.96365	2.76116e-06	6.03483e-05	XLOC_004271	1.21006	1.93788	0.00319069	0.0275746	XLOC_004960	0.834258	-2.03503	7.18505e-05	0.00159255	XLOC_004703	0.251904	3.34694	0.000972213	0.0120187	BGIBMGA009978	12.1203	5.9426	4.05737e-05	0.000897194
XLOC_004104	2.32798	5.39995	5.00832e-07	1.52188e-05	XLOC_004111	2.87004	-1.76579	0.00158307	0.0168693	XLOC_004131	13.3626	2.21654	0.000663402	0.00795069	BGIBMGA006745	6.9355	-4.11615	4.97641e-14	6.69683e-12	XLOC_005023	0.856928	2.64622	0.0051758	0.0465229	XLOC_004759	0.447576	7.02343	0.00326876	0.0310714	XLOC_005106	0.939358	10.708	9.78934e-11	4.39122e-08
XLOC_004111	8.46805	-2.04728	0.000140502	0.00212445	XLOC_004130	2.8138	1.81987	0.0013818	0.0150306	XLOC_004136	1.24062	4.14766	6.1331e-10	2.65018e-08	BGIBMGA006771	10.3006	-2.09117	0.00340317	0.0289592	XLOC_005047	1.60046	-2.35512	0.000153252	0.00298272	XLOC_004765	7.82691	2.42045	0.00118883	0.0140512	XLOC_005107	7.10235	4.2704	0.00106873	0.00854623
XLOC_004130	3.32915	1.95763	0.000414039	0.00532821	XLOC_004136	2.65737	4.61332	7.46845e-12	5.912e-10	XLOC_004146	2.29816	4.70253	1.84595e-07	5.20623e-06	BGIBMGA006777	11.2499	-1.64063	0.00204321	0.0193719	XLOC_005049	5.10509	1.95213	0.00492166	0.0447078	BGIBMGA007462	1.13306	-2.03531	0.00293416	0.0286422	BGIBMGA009983	11.8976	4.30928	4.05489e-05	0.000897194
XLOC_004136	2.0511	5.09434	1.66024e-11	1.31424e-09	XLOC_004147	1.92646	4.54748	1.54829e-06	3.92068e-05	XLOC_004147	2.1092	3.39651	9.18669e-06	0.000177697	BGIBMGA006671	12.4021	3.14654	3.95024e-08	1.49443e-06	BGIBMGA003949	3.46993	-1.4072	0.00155422	0.0188427	BGIBMGA007459	0.373443	-2.26668	0.00238666	0.0243578	XLOC_005113	4.9977	2.32162	0.00047789	0.00486673
XLOC_004137	0.613521	2.08108	0.00243802	0.0223624	XLOC_004163	5.55306	-2.03238	2.41907e-05	0.000448575	BGIBMGA006677	0.951756	-1.36447	0.00639565	0.049586	BGIBMGA006629	2.44473	-1.03831	0.00604167	0.0453125	BGIBMGA003942	167.915	-5.28344	6.62982e-08	4.6957e-06	BGIBMGA009594	16.9227	-1.7594	4.59867e-05	0.000962654	BGIBMGA009963	12.6884	2.80647	0.000655295	0.00606373
XLOC_004146	2.07252	3.21406	0.000222207	0.00312884	BGIBMGA006677	1.13952	-1.37075	0.00451127	0.0396743	XLOC_004207	4.44392	2.48179	3.7554e-06	7.93181e-05	XLOC_004413	4.37083	3.32076	5.48698e-05	0.000892236	BGIBMGA009978	49.8421	-2.74485	0.00421904	0.0400704	BGIBMGA009576	54.0527	1.72663	9.25711e-05	0.00170984	BGIBMGA003833	3.99186	4.67141	0.000186749	0.00256439
XLOC_004147	2.43767	4.88846	1.69027e-07	5.76898e-06	XLOC_004207	8.047	3.81835	2.50704e-11	1.81664e-09	BGIBMGA006694	7.0757	2.9702	2.50709e-06	5.57e-05	BGIBMGA006559	3.40181	-1.33267	0.00310636	0.0270193	XLOC_005106	1.37844	7.78398	6.25587e-14	2.26655e-11	XLOC_004936	2.62509	5.05617	2.14293e-12	3.25587e-10	EMBMOT00000006418	0.549661	9.1144	4.36911e-05	0.000943969
XLOC_004163	12.9692	-1.75489	0.000185198	0.00266345	BGIBMGA006694	12.0286	2.9186	3.6603e-06	8.32851e-05	XLOC_004271	1.67222	2.5179	2.70084e-05	0.000466824	XLOC_004546	8.14349	-2.26343	0.000157827	0.00221492	XLOC_005107	5.50435	4.15025	0.000807239	0.0111826	XLOC_004960	0.496509	-1.45489	0.00191203	0.0203288	BGIBMGA003840	12.8897	5.68614	2.79933e-05	0.000687891
XLOC_004207	10.3886	2.22677	2.56066e-05	0.000489917	XLOC_004224	4.36482	-2.14878	0.00372001	0.0341212	BGIBMGA006745	12.0393	-5.84142	3.06219e-22	8.74115e-20	XLOC_004552	8.30122	8.56056	1.0428e-20	4.09301e-18	XLOC_005143	3.28155	3.21921	5.6739e-05	0.00131886	XLOC_004986	11.2796	-2.53035	0.00027612	0.00418175	BGIBMGA003822	5.2787	2.9988	0.00100672	0.00819757
XLOC_004240	10.9755	3.83864	3.93254e-05	0.000712395	XLOC_004271	2.10556	2.75761	1.23902e-05	0.000248331	BGIBMGA006746	1.24859	-3.24287	0.000238241	0.00323843	XLOC_004563	1.964	-2.43027	0.00631599	0.046664	BGIBMGA003833	16.6324	-2.63939	0.00217579	0.0242843	XLOC_005023	0.803898	2.21532	0.00287467	0.0282666	XLOC_005196	0.629032	8.83931	2.79708e-05	0.000687891
BGIBMGA006721	43.2338	-1.1019	0.00363041	0.0304966	BGIBMGA006745	4.19981	-5.09365	2.12571e-18	4.88396e-16	BGIBMGA006778	2.90035	1.70758	3.24577e-05	0.000551899	BGIBMGA012578	0.903992	-2.80386	0.00130483	0.0134041	BGIBMGA003838	10.4058	-1.65849	0.0010205	0.0135395	XLOC_005047	1.34992	-2.35742	2.59938e-05	0.000594325	BGIBMGA003817	61.1189	-7.5408	0.000219195	0.00287672
XLOC_004271	2.66577	3.5789	4.38222e-08	1.67127e-06	BGIBMGA006746	0.560822	-3.71931	8.67088e-05	0.00134342	BGIBMGA006671	5.2147	3.81113	1.46732e-10	7.01631e-09	BGIBMGA013518	2.82038	9.10604	2.70987e-13	3.35881e-11	BGIBMGA003840	40.1274	-2.55555	0.00326484	0.0329633	BGIBMGA003950	45.7884	-6.98555	2.92194e-19	1.44867e-16	XLOC_005214	37.8969	-6.82289	0.000100638	0.00168685
BGIBMGA006745	1.74461	-3.45593	2.02363e-10	1.33727e-08	BGIBMGA006778	4.43258	1.44585	0.000383182	0.00499942	XLOC_004362	1.74532	2.04378	0.000207604	0.00291016	XLOC_004765	24.7469	3.36972	7.7698e-06	0.000162287	XLOC_005184	14.2924	1.9646	0.00164231	0.0197077	BGIBMGA003949	4.13174	-2.08251	1.20032e-07	5.35876e-06	XLOC_005223	0.629427	7.98625	0.000501711	0.00503851
BGIBMGA006778	4.19142	1.30861	0.00124708	0.0130238	XLOC_004362	2.42012	1.7022	0.00177268	0.0184924	BGIBMGA006606	0.615948	2.43366	0.0041702	0.0357771	BGIBMGA007474	8.40291	-2.35549	0.0020144	0.0191479	XLOC_005196	2.21484	-1.98845	0.0043302	0.0407905	BGIBMGA003948	1.40361	-1.89475	3.20302e-05	0.000709939	XLOC_005227	2.16579	9.17569	1.59124e-06	8.92233e-05
XLOC_004330	1.66941	2.42549	0.000516237	0.00639939	XLOC_004546	15.2764	-3.57624	1.0337e-08	3.95833e-07	BGIBMGA006559	4.78064	-1.2351	0.00544967	0.043952	BGIBMGA007482	26.6704	-1.47061	0.00557695	0.0427206	XLOC_005227	1.78816	5.28147	2.22959e-06	8.26879e-05	BGIBMGA003942	386.086	-5.89304	6.11603e-10	5.14401e-08	BGIBMGA004711	1.10133	3.77409	0.000187878	0.0025724
BGIBMGA006630	0.762372	1.36983	0.00422837	0.0344859	XLOC_004552	6.75444	6.61727	1.13374e-16	1.94178e-14	XLOC_004493	0.387973	-1.88347	0.00281011	0.0262611	BGIBMGA007466	62.5958	1.3774	0.00361133	0.0303468	XLOC_005242	1.54324	-2.72117	0.000930011	0.012542	XLOC_005106	1.03214	11.2503	4.43372e-21	2.6251e-18	BGIBMGA010333	0.661449	3.97353	0.000352368	0.00394217
XLOC_004413	5.94419	2.8136	0.000355921	0.00472888	BGIBMGA012600	1.15806	-8.7391	2.56769e-07	7.75245e-06	XLOC_004546	9.62667	-2.41116	6.31047e-05	0.00100925	BGIBMGA007462	0.769076	-2.24546	0.00154891	0.0153911	BGIBMGA004711	4.56927	-2.34072	0.000126065	0.00251978	XLOC_005107	1.84201	2.63713	0.00251067	0.0252676	BGIBMGA010337	7.33467	3.34807	0.00111282	0.00876487
BGIBMGA006606	0.453884	3.18621	0.000639422	0.00754653	BGIBMGA013518	3.04192	5.49753	1.26055e-10	7.51544e-09	XLOC_004552	7.04238	8.1937	1.34493e-22	4.36869e-20	XLOC_004840	8.5825	-2.1715	0.00126472	0.0131208	BGIBMGA004695	4.8463	-2.12084	1.52939e-05	0.000430056	XLOC_005184	15.5039	1.48194	0.00178782	0.0192899	XLOC_005336	1.32233	5.6748	7.08946e-07	5.13713e-05
XLOC_004491	3.42566	1.59425	0.00149265	0.0150544	XLOC_004765	25.3736	5.76948	2.72739e-11	1.94636e-09	BGIBMGA012600	1.6492	-6.77665	7.79106e-06	0.0001529	XLOC_004864	2.51113	-2.2481	0.00028552	0.00366931	XLOC_005307	3.42656	1.7293	0.00286073	0.0300425	BGIBMGA003812	4.53674	1.57607	0.000315628	0.00466753	BGIBMGA010325	7.51223	4.45514	3.01542e-07	2.78483e-05
XLOC_004546	24.9393	-2.53166	1.94998e-05	0.000384285	BGIBMGA007462	1.54861	-2.66926	8.34894e-05	0.0013086	BGIBMGA013518	2.40109	8.60345	1.02435e-15	1.20617e-13	BGIBMGA009595	5.35286	-2.00009	0.000906461	0.00994046	BGIBMGA010337	25.9607	-3.04957	1.85735e-05	0.000504214	BGIBMGA003809	1.08131	1.69583	0.00103861	0.0126404	BGIBMGA010318	1.46161	5.25827	2.73289e-05	0.000681053
XLOC_004552	6.22231	4.89409	9.1679e-13	9.09069e-11	BGIBMGA007461	1.10483	1.34303	0.00350288	0.0324774	BGIBMGA013529	0.65005	2.23126	0.00102632	0.0114549	BGIBMGA009571	5.84088	2.26799	0.00218522	0.0202875	XLOC_005434	0.414267	2.47976	0.005483	0.048452	XLOC_005227	1.11132	4.98432	7.32649e-07	2.59457e-05	BGIBMGA010316	2.16921	10.1594	3.77091e-07	3.2589e-05
BGIBMGA012600	1.13164	-8.95562	9.33531e-08	3.31844e-06	BGIBMGA007458	14.4323	-2.68223	0.00277087	0.0269089	XLOC_004765	20.7628	6.80061	5.98354e-14	5.41971e-12	XLOC_004934	5.33634	-2.76723	2.04579e-05	0.000384508	BGIBMGA006495	3.62864	-1.78361	0.000240478	0.00422116	XLOC_005242	1.59475	-2.72168	0.000292951	0.00439281	BGIBMGA006462	9.71818	2.95828	0.000738515	0.00654451
BGIBMGA013518	2.16095	4.05247	1.85714e-07	6.20365e-06	BGIBMGA007448	41.4084	1.43601	0.0012726	0.0140046	BGIBMGA007462	1.84721	-2.68069	0.000100566	0.00152796	XLOC_004936	6.22231	7.98681	8.45199e-23	4.42321e-20	BGIBMGA006366	5.71471	3.82209	0.00224685	0.0248128	XLOC_005307	1.86196	2.40279	9.80014e-07	3.36924e-05	BGIBMGA006474	2.88157	3.94746	1.88073e-05	0.000520657
XLOC_004765	25.9616	5.19877	4.49116e-10	2.83938e-08	XLOC_004844	2.12125	-2.20409	0.00421632	0.0376115	BGIBMGA007459	2.96379	-1.59561	0.00569729	0.0454817	XLOC_004939	10.7479	4.40057	6.76776e-06	0.000142304	BGIBMGA006364	14.3661	2.06853	0.0043426	0.0408285	BGIBMGA010337	8.26879	-2.44554	0.000241474	0.00374126	BGIBMGA006477	5.72179	3.1943	0.000146092	0.00219838
BGIBMGA009591	2.48219	1.92356	4.71117e-05	0.000831194	BGIBMGA009610	1.11777	-2.44355	0.00410946	0.036906	XLOC_004840	5.03374	2.1735	0.00127577	0.0137977	XLOC_004986	3.3723	2.54709	0.000386204	0.00479707	XLOC_005747	4.793	4.0538	3.74205e-07	1.99153e-05	BGIBMGA010327	1.04812	-1.67658	0.00163616	0.0180476	XLOC_005512	1.70936	3.80861	3.52176e-06	0.000154074
BGIBMGA009572	26.9387	3.70763	0.000518963	0.00641553	BGIBMGA009614	1.8577	-2.06431	0.000776276	0.00924465	BGIBMGA009610	0.802728	-2.46192	0.00486236	0.040185	XLOC_005023	0.776026	2.48214	0.000714848	0.00815238	XLOC_005764	1.16471	7.75271	0.000119509	0.00242102	BGIBMGA010325	3.48301	1.85891	0.000715242	0.00915432	BGIBMGA006511	0.716925	-3.34409	0.000226674	0.0029452
BGIBMGA009571	19.7489	2.57126	0.000532629	0.00654154	BGIBMGA009618	15.2244	-1.51837	0.00405862	0.0365915	BGIBMGA009580	0.825621	2.00546	0.00279859	0.0261794	BGIBMGA003954	9.34057	1.94005	3.89136e-05	0.000662868	XLOC_005765	1.81906	7.23523	0.000421296	0.00662538	XLOC_005434	0.630419	1.9895	0.00240765	0.0244902	XLOC_005534	0.312593	7.84246	0.00099688	0.00816575
XLOC_004925	2.39213	-1.88581	0.000699258	0.00808222	XLOC_004934	13.9587	-2.89862	2.22139e-06	5.42111e-05	BGIBMGA009576	56.4927	1.26871	0.00346219	0.0310018	XLOC_005047	1.74102	-1.73806	0.00111762	0.0118533	BGIBMGA013477	7.95951	6.49551	1.91027e-10	3.21335e-08	XLOC_005447	1.36359	2.00677	0.00242887	0.0246021	BGIBMGA006523	55.8841	4.92758	5.36675e-05	0.00108254
XLOC_004934	19.7977	-2.43629	4.21406e-05	0.000757565	XLOC_004936	14.0265	6.30446	1.13574e-21	4.27949e-19	XLOC_004932	50.6523	-1.88393	0.00362236	0.0321306	BGIBMGA003949	4.25388	-1.05825	0.00495759	0.0385954	BGIBMGA013448	6.86793	5.76742	0.00105587	0.0138915	BGIBMGA006536	16.6469	1.51313	0.00183362	0.019628	BGIBMGA006376	92.5341	2.64647	0.000386089	0.00420457
XLOC_004936	10.9181	7.35137	9.32646e-24	4.88085e-21	XLOC_004986	6.61588	2.51763	0.000329973	0.00439653	XLOC_004934	6.87926	-2.36241	0.000184547	0.00261418	BGIBMGA003942	6.91793	-2.74077	0.00120329	0.0125852	BGIBMGA013435	1.29835	-3.09382	5.52252e-05	0.00129408	XLOC_005611	1.70833	3.6795	3.31313e-08	1.74356e-06	BGIBMGA006364	20.0887	-2.57451	0.00124814	0.00951362
XLOC_004939	4.38049	3.01198	0.00159183	0.0158888	BGIBMGA003954	15.6483	1.34575	0.00321855	0.0303491	XLOC_004936	10.4877	5.851	1.09566e-20	2.58028e-18	XLOC_005106	1.09819	8.04923	2.8111e-22	1.39371e-19	XLOC_005888	1.0688	2.63816	0.000657595	0.00958908	BGIBMGA006377	0.2378	-2.16868	0.00299723	0.0290771	BGIBMGA006357	9.5805	4.6794	1.11302e-05	0.000351834
BGIBMGA013728	0.26693	2.86164	0.00576522	0.0436212	XLOC_005047	1.97887	-1.57292	0.00248936	0.0246063	XLOC_004939	9.03896	2.85494	0.00103443	0.0115181	XLOC_005107	7.37631	3.3748	0.000121393	0.00178676	BGIBMGA013358	4.20477	5.68089	1.58977e-06	6.42731e-05	BGIBMGA006346	3.90739	1.79341	0.00029332	0.00439281	XLOC_005747	5.41199	5.50019	1.82794e-08	3.44385e-06
XLOC_004985	22.3541	3.65074	0.000158093	0.00235266	BGIBMGA003948	1.88035	-1.41979	0.00114119	0.0127828	XLOC_005042	50.5292	1.64029	0.00285981	0.02662	BGIBMGA009967	38.6824	-1.56083	0.0046612	0.036836	XLOC_005934	26.3581	-1.94421	0.000739929	0.0104814	XLOC_005747	2.74512	7.08485	4.31748e-15	1.04284e-12	XLOC_005764	1.17737	8.17818	0.000801068	0.0069549
XLOC_004986	10.6966	3.2852	5.28192e-06	0.000120766	BGIBMGA003935	0.51661	-3.52533	0.00128046	0.0140747	XLOC_005047	2.17104	-1.80305	0.000694928	0.00827588	BGIBMGA003838	20.0124	-2.0539	2.78943e-06	6.53642e-05	BGIBMGA008821	1.87387	-3.17827	1.32285e-05	0.000384606	XLOC_005765	1.18968	7.43657	0.000153384	0.00257105	XLOC_005765	2.36883	7.98625	0.00115968	0.00902504
XLOC_005023	1.17176	2.8119	9.38894e-05	0.00150928	XLOC_005106	1.11859	7.80826	1.44641e-21	5.24045e-19	BGIBMGA003948	2.03789	-1.3306	0.00242226	0.0234509	XLOC_005184	14.0696	1.78771	0.000181919	0.00251273	BGIBMGA008832	140.315	-11.5361	7.7497e-14	2.70379e-11	BGIBMGA013477	5.86333	4.06244	6.89136e-10	5.74484e-08	XLOC_005801	6.20608	-6.41803	2.74163e-05	0.000681428
BGIBMGA003954	11.1546	1.98843	2.31403e-05	0.000446685	XLOC_005107	13.8227	3.16795	0.00025501	0.00352228	BGIBMGA003942	0.635941	3.28718	0.0013097	0.0140838	XLOC_005187	3.8657	-1.3177	0.000800394	0.00896518	XLOC_006026	1.35689	-5.00688	1.20731e-08	1.13729e-06	BGIBMGA013435	0.512742	-2.15546	0.00450841	0.0395063	XLOC_005804	13.3093	-4.54958	2.90264e-05	0.000704919
XLOC_005047	1.43874	-1.48034	0.00464185	0.0370655	BGIBMGA009966	13.895	1.74816	0.000482583	0.00609374	XLOC_005106	1.15342	8.75234	6.10983e-28	3.59716e-25	BGIBMGA003809	2.93705	1.91329	6.84119e-05	0.00108492	BGIBMGA008740	0.185212	-3.31292	0.00258333	0.027622	XLOC_005888	0.802834	1.83556	0.00406572	0.0365236	XLOC_005840	1.11759	10.2898	9.01926e-06	0.000301282
BGIBMGA003950	5.76496	-1.81395	0.00320142	0.0278204	BGIBMGA003838	23.8073	-1.84226	1.99058e-05	0.000375778	XLOC_005113	14.3922	1.45316	0.000976125	0.0110253	XLOC_005227	2.41362	9.06295	2.87633e-14	4.04404e-12	XLOC_006107	2.30836	7.90633	0.00023678	0.00420051	BGIBMGA013358	2.44612	3.79152	6.64055e-06	0.000183443	BGIBMGA013454	4.20707	2.77909	0.000903627	0.00757984
BGIBMGA003935	0.740043	-3.56946	0.000803652	0.00904468	XLOC_005184	26.5454	1.32091	0.00451496	0.0396743	BGIBMGA009966	10.5236	1.39813	0.00472711	0.0394764	XLOC_005244	1.21916	-3.67968	0.00056276	0.00660998	XLOC_006177	0.545267	4.1274	0.000739114	0.0104814	XLOC_005934	29.2582	-3.21737	1.60414e-09	1.18054e-07	BGIBMGA013448	14.216	-5.81996	0.0012226	0.00939389
XLOC_005106	1.83994	8.47947	9.97513e-26	6.71184e-23	XLOC_005211	3.09304	-2.28849	0.00138716	0.0150716	EMBMOT00000006418	1.44498	2.50887	0.000416042	0.00531766	BGIBMGA004695	5.80834	-1.79878	1.83479e-05	0.000348463	XLOC_006188	12.6578	4.5151	0.00483058	0.0439653	BGIBMGA008821	1.32902	-1.87114	0.00368274	0.0341116	XLOC_005867	1.49077	10.049	0.000596392	0.00572542
XLOC_005107	12.8663	4.93321	1.8466e-07	6.19038e-06	BGIBMGA003809	6.8061	1.96419	3.02918e-05	0.000550866	BGIBMGA003838	16.0606	-1.32285	0.00211583	0.0211135	XLOC_005279	1.4448	1.50418	0.000442417	0.00541089	XLOC_006189	108.947	6.00274	5.59249e-13	1.6994e-10	BGIBMGA008832	42.1127	-9.81612	5.68295e-12	7.53991e-10	BGIBMGA013358	2.27817	3.97012	0.00122589	0.00941148
BGIBMGA009967	54.4843	-1.73008	0.00177769	0.0173795	XLOC_005227	5.96142	7.45561	6.10582e-18	1.22123e-15	XLOC_005184	24.9718	1.4217	0.00222829	0.0219337	XLOC_005307	4.80246	2.34966	2.74355e-07	8.31006e-06	XLOC_006192	11.2684	3.77548	0.00154496	0.0187546	XLOC_006026	0.545793	-4.40407	3.24866e-07	1.29124e-05	BGIBMGA013351	8.80342	2.73398	0.000235457	0.00301254
BGIBMGA009966	13.5417	2.26915	8.90098e-06	0.00019231	BGIBMGA004695	37.9466	-1.13053	0.00347794	0.0322781	XLOC_005187	7.67382	-1.15785	0.00250616	0.0240578	BGIBMGA010337	63.0598	-2.52851	4.86109e-05	0.000812101	XLOC_006223	227.171	3.84028	0.000742779	0.010506	XLOC_006070	5.54882	1.88722	6.04959e-05	0.0011947	BGIBMGA008832	1.98609	-5.53629	0.00101248	0.00822203
BGIBMGA003831	2.19626	2.16288	0.00215737	0.0202858	BGIBMGA010337	127.635	-2.43221	7.91539e-05	0.00125316	XLOC_005227	5.26884	8.20937	2.27876e-22	6.83333e-20	XLOC_005421	0.671991	1.92552	0.000530967	0.00633128	XLOC_006251	19.7302	5.8524	0.000213429	0.00389633	BGIBMGA008740	0.0694414	-6.31033	0.00151471	0.0170473	BGIBMGA003924	3.93764	3.03543	0.00134026	0.0099883
XLOC_005168	1.38384	2.55369	0.00031793	0.00425125	BGIBMGA006511	0.758859	-2.29729	0.000132313	0.00196592	BGIBMGA004711	14.7144	-1.97331	0.000159534	0.00230493	XLOC_005610	1.70187	-2.61318	9.20774e-05	0.00139898	XLOC_006323	0.918482	3.59754	0.00444317	0.0414402	XLOC_006107	0.548009	6.74529	0.0021605	0.0223893	XLOC_006002	5.96261	-3.72538	7.48862e-07	5.38495e-05
BGIBMGA003838	20.6096	-1.44523	0.000714129	0.00822383	BGIBMGA006377	0.427951	-1.71903	0.00417307	0.0373672	BGIBMGA004695	17.3904	-1.9186	2.0582e-06	4.59436e-05	BGIBMGA006377	0.292663	-2.64479	0.000164589	0.00230376	XLOC_006345	35.1897	8.09869	6.58977e-05	0.0014922	XLOC_006189	90.4376	4.68841	2.35924e-16	7.16904e-14	BGIBMGA003909	1.30943	-4.81683	5.96719e-07	4.68951e-05
XLOC_005187	8.70632	-1.48073	0.000107722	0.00170259	BGIBMGA006371	4.67834	-2.6694	0.0057161	0.047651	XLOC_005307	8.77877	1.32231	0.00225015	0.022114	XLOC_005683	0.215093	-6.79534	0.000264587	0.00343307	BGIBMGA011334	79.3323	4.34001	0.00242341	0.0263002	BGIBMGA001367	2.82525	-3.44322	5.71704e-05	0.00114341	XLOC_006107	2.75066	8.63626	0.000657928	0.00606835
XLOC_005211	14.1896	-2.46197	0.000402195	0.00520422	XLOC_005683	0.882649	-5.49712	8.70405e-06	0.000181399	BGIBMGA010337	102.919	-2.09605	0.000597497	0.00724379	XLOC_005688	1.01034	2.62052	0.00489092	0.038298	XLOC_006424	9.33549	-1.26353	0.00370846	0.0362759	BGIBMGA001379	0.641311	1.99655	0.000370846	0.0053409	XLOC_006189	65.2309	3.64942	2.03517e-06	0.000108312
XLOC_005214	1.40436	-4.1681	0.000423238	0.00540963	XLOC_005728	0.965216	1.37163	0.00499546	0.0427659	BGIBMGA010338	0.175911	4.44773	0.000110986	0.00167011	XLOC_005689	1.19791	2.76533	0.000646634	0.00745568	BGIBMGA011403	15.1256	2.35787	0.00130804	0.0164509	XLOC_006222	5.91713	-1.22636	0.00524694	0.0446085	BGIBMGA001367	3.24133	-5.44659	4.43139e-05	0.000955234
BGIBMGA003809	7.93412	2.18163	4.11012e-06	9.67933e-05	XLOC_005747	9.71445	5.97008	1.41918e-19	3.76419e-17	BGIBMGA006529	41.0342	1.4404	0.00381476	0.033428	XLOC_005728	0.527115	2.04311	0.000343218	0.00435143	BGIBMGA011410	1.10452	-2.61335	0.0013475	0.0168796	XLOC_006251	27.4288	2.85291	0.00420948	0.0375505	XLOC_006222	10.8171	-2.90796	5.66929e-06	0.000220681
XLOC_005227	4.8951	6.31443	1.76123e-15	2.81199e-13	XLOC_005764	1.6045	5.47125	1.12473e-06	2.95125e-05	XLOC_005610	2.96203	-1.72129	0.00616758	0.048209	XLOC_005747	8.43741	6.24249	3.04661e-20	1.10381e-17	XLOC_006510	106.692	3.37459	2.24372e-07	1.27324e-05	XLOC_006257	0.911978	3.09419	0.000908752	0.0113233	BGIBMGA001350	4.74468	-3.4954	0.000527082	0.00524299
XLOC_005243	2.23516	3.56295	0.00137745	0.0140429	XLOC_005765	2.35308	3.43535	0.000432884	0.00552543	XLOC_005683	0.343292	-6.72868	0.000152651	0.0022191	XLOC_005764	1.32988	4.54259	1.51188e-05	0.000296089	BGIBMGA011283	1.96473	1.50412	0.00430237	0.0406241	XLOC_006259	10.8242	-2.93802	0.00212978	0.0221685	XLOC_006323	0.771038	8.05311	0.00103877	0.00838291
XLOC_005245	0.292405	5.19011	0.00199376	0.019106	XLOC_005848	7.42638	-1.66436	0.000109045	0.00165058	XLOC_005728	0.804205	1.65815	0.000670448	0.00802493	XLOC_005765	2.69821	5.26504	4.83852e-06	0.000107497	BGIBMGA011250	15.1454	1.80482	0.000766704	0.0107316	BGIBMGA005207	1.55189	-1.83783	0.00160997	0.0178633	BGIBMGA011306	0.358429	-5.07444	5.074e-05	0.00104481
BGIBMGA004693	26.2526	-1.56437	0.00566071	0.0430031	BGIBMGA013477	10.163	4.07576	2.02138e-10	1.14708e-08	XLOC_005747	9.46351	7.0995	2.49548e-25	1.17537e-22	BGIBMGA013477	3.10825	4.75158	1.79575e-11	1.62654e-09	XLOC_006592	5.42675	1.92515	0.000795257	0.0110491	XLOC_006345	24.7424	6.68418	2.5672e-06	7.9812e-05	BGIBMGA011314	4.21334	2.73899	0.000854179	0.00728571
BGIBMGA004689	1.41728	-1.8073	0.00120822	0.0127309	BGIBMGA013435	8.13732	-1.90779	0.0014342	0.0154933	XLOC_005764	1.84863	4.90683	2.13385e-07	5.89469e-06	BGIBMGA013435	3.98909	-1.65804	0.0062194	0.0461313	BGIBMGA011226	1.56653	-4.42477	1.32654e-08	1.19009e-06	BGIBMGA011403	13.4946	2.11301	0.000140076	0.00237323	BGIBMGA011337	20.1462	3.11773	3.14795e-06	0.00014395
XLOC_005307	25.0985	2.75635	1.14868e-09	6.44084e-08	XLOC_005910	4.56017	-1.70507	0.00322213	0.0303524	XLOC_005765	3.50388	4.59696	8.86413e-07	2.16321e-05	XLOC_005910	2.41842	-1.75182	0.00377044	0.0313976	XLOC_006632	1.48855	-4.21581	8.45916e-06	0.000264265	XLOC_006510	92.4721	3.30836	1.18833e-11	1.39058e-09	BGIBMGA011351	0.446278	2.68064	0.000596178	0.00572542
BGIBMGA010337	114.338	-2.62674	2.34665e-05	0.000451341	BGIBMGA013358	16.0041	6.63932	7.16772e-15	9.73339e-13	XLOC_005848	4.24033	-1.473	0.000756844	0.00891184	BGIBMGA013358	3.12617	4.33747	1.19785e-07	3.91796e-06	XLOC_006635	34.1541	4.20181	0.000282939	0.00475095	BGIBMGA011296	2.72029	1.42148	0.00438685	0.0387656	BGIBMGA011360	1.65421	4.2275	0.000469576	0.00480805
BGIBMGA006511	1.45317	-2.61938	7.81106e-06	0.000172319	BGIBMGA008821	2.99672	-2.80655	4.34238e-06	9.75699e-05	BGIBMGA013477	6.93883	4.24602	3.78177e-11	2.07118e-09	BGIBMGA008821	2.90701	-1.61353	0.00624571	0.04629	BGIBMGA011196	5.26734	-3.52994	3.23127e-06	0.000116623	BGIBMGA011283	1.5973	1.43356	0.000715067	0.00915432	XLOC_006433	0.510932	8.117	0.000125484	0.00198666
XLOC_005534	4.18786	-2.73077	4.56887e-05	0.000811603	XLOC_005954	6.77072	7.03916	2.66242e-13	2.6125e-11	BGIBMGA013435	3.96315	-1.76436	0.00387101	0.0336392	BGIBMGA008832	194.467	-13.1715	2.40325e-16	4.92143e-14	XLOC_006679	9.92623	1.63233	0.00114087	0.0147422	BGIBMGA011275	3.98763	1.61329	0.000633	0.00822464	XLOC_006447	1.04117	5.92946	8.59146e-08	1.13558e-05
BGIBMGA006421	1.46955	-3.70865	0.000270568	0.00373171	BGIBMGA008832	118.192	-12.5871	9.89079e-16	1.47891e-13	XLOC_005888	1.4565	1.60208	0.00175933	0.0180927	XLOC_005992	1.03024	-2.35683	0.00283731	0.0249324	XLOC_006714	4.39213	4.06009	0.00033242	0.00534368	BGIBMGA011226	5.00782	-6.54745	4.89543e-17	1.77365e-14	BGIBMGA011394	3.00445	4.03013	0.000456087	0.00473165
BGIBMGA006371	4.48988	-3.3912	0.000673265	0.0078477	XLOC_006026	1.20602	-3.71287	4.13927e-07	1.20718e-05	BGIBMGA013358	11.0204	5.25048	4.83971e-12	3.05974e-10	XLOC_006026	1.16621	-4.237	6.87477e-08	2.46237e-06	XLOC_006780	2.60837	2.81943	0.000220975	0.00398771	XLOC_006695	12.9724	-1.87183	0.00452818	0.0396058	XLOC_006510	81.7331	2.71722	5.22855e-05	0.00106018
XLOC_005683	1.45243	-5.21547	9.57774e-06	0.000205262	XLOC_006070	18.2732	1.46606	0.000947386	0.0109527	XLOC_005922	3.77925	-1.22068	0.00308228	0.0283658	XLOC_006070	11.6347	1.62811	0.000289201	0.00370896	XLOC_006809	0.466127	2.75471	0.00186333	0.0218044	XLOC_006714	4.16939	2.84067	0.000403539	0.0057249	XLOC_006524	2.82605	3.51809	0.000422335	0.00449537
XLOC_005695	8.11634	-1.37122	0.00242737	0.0223082	BGIBMGA008756	2.2641	-1.21724	0.00462589	0.0404229	BGIBMGA008821	4.0146	-1.66563	0.00427256	0.0363901	BGIBMGA008748	0.842792	1.83842	0.000888237	0.00976335	BGIBMGA008217	10.6213	3.01157	1.02629e-05	0.000309862	XLOC_006715	2.03341	-2.17261	0.00361697	0.0336039	BGIBMGA011280	4.08389	-2.36504	0.00053075	0.00526835
XLOC_005728	1.15384	2.42323	1.89502e-06	4.91765e-05	XLOC_006107	7.439	6.92587	1.56817e-08	5.83878e-07	XLOC_005954	27.5745	4.52665	2.91791e-08	9.4456e-07	XLOC_006107	7.32219	5.72241	1.9239e-07	6.06126e-06	XLOC_006814	25.253	8.91405	1.65956e-08	1.41602e-06	XLOC_006759	1.16298	3.6062	0.00573779	0.0479166	BGIBMGA011274	4.26539	3.77897	6.77636e-06	0.000244572
XLOC_005744	3.20089	-1.65187	0.00448016	0.0361638	XLOC_006177	2.16005	5.14241	1.32644e-10	7.8127e-09	BGIBMGA008832	240.886	-14.0394	4.12612e-17	5.9797e-15	BGIBMGA014312	2.80047	-3.02908	0.000231589	0.0030597	BGIBMGA002215	2.22296	-1.79939	0.00356125	0.0353498	BGIBMGA008228	3.61155	1.82031	0.000348476	0.00507364	BGIBMGA011246	8.18716	3.14134	3.48765e-06	0.000154074
XLOC_005747	11.3278	5.60226	8.03247e-19	2.04502e-16	XLOC_006189	0.669116	2.86907	0.00202409	0.020725	XLOC_006026	1.31346	-5.2552	8.94841e-10	3.71339e-08	XLOC_006177	1.11525	4.90913	2.28771e-08	9.29894e-07	XLOC_006893	12.8257	1.98303	0.000788702	0.0109905	BGIBMGA008217	10.3856	2.68749	3.6379e-07	1.41025e-05	BGIBMGA011230	2.91165	2.67125	0.00104431	0.00840804
XLOC_005764	0.819073	6.48173	5.71222e-06	0.000129974	BGIBMGA005208	4.19524	3.49053	2.96741e-06	6.97082e-05	XLOC_006070	12.2657	1.65133	0.000214995	0.00299594	XLOC_006189	25.7154	4.48148	1.88877e-14	2.82415e-12	XLOC_006897	63.0943	12.2102	2.78884e-08	2.24537e-06	XLOC_006814	5.37678	7.28405	1.13618e-09	8.7015e-08	BGIBMGA011220	8.88132	-5.18196	0.00105022	0.00844836
XLOC_005765	1.8542	4.4079	0.000103889	0.00165032	XLOC_006323	2.23645	5.02017	2.61468e-07	7.84405e-06	BGIBMGA008756	2.42628	-1.47257	0.000907533	0.010375	BGIBMGA001379	3.37683	2.80345	1.31751e-07	4.25031e-06	BGIBMGA013116	27.5228	-2.21224	0.000919923	0.0124686	XLOC_006893	8.35404	2.93738	3.33345e-09	2.25248e-07	XLOC_006635	67.9034	-4.20112	0.000487375	0.00494196
BGIBMGA013358	4.93483	4.77074	5.02784e-09	2.36811e-07	BGIBMGA011353	23.2033	5.00758	3.30837e-09	1.40398e-07	XLOC_006107	10.3156	5.91426	1.13897e-08	3.95908e-07	XLOC_006251	0.516495	3.17154	0.0046349	0.0366897	EMBMOT00000003662	12.7186	-9.13964	8.46718e-06	0.000264265	XLOC_006897	37.7536	11.8455	1.95046e-11	2.16157e-09	BGIBMGA008228	6.30419	2.62801	0.000350229	0.00392757
XLOC_005954	0.887119	9.05147	1.7466e-11	1.37108e-09	BGIBMGA011359	3.90949	2.51764	7.67992e-06	0.00016041	XLOC_006177	0.932962	3.95077	8.80495e-08	2.6331e-06	BGIBMGA005204	39.4456	1.66449	0.000386516	0.00479707	XLOC_006945	1.44043	2.88111	0.00310628	0.0319445	BGIBMGA013145	1.06553	1.55875	0.000399905	0.0056991	XLOC_006814	25.6213	12.7152	9.80489e-09	2.00787e-06
BGIBMGA008832	59.1271	-10.6706	2.25312e-13	2.46795e-11	BGIBMGA011399	205.707	-3.2687	1.10925e-05	0.000225682	XLOC_006189	14.8873	5.12623	3.62639e-17	5.33759e-15	BGIBMGA005208	4.24751	3.44236	3.78105e-06	8.64502e-05	XLOC_006950	608.16	-6.48217	4.15617e-10	6.52518e-08	BGIBMGA013130	41.9689	4.27249	0.0033487	0.0315763	BGIBMGA002222	34.0157	3.73972	0.00132357	0.00992679
BGIBMGA003922	2.84596	2.12215	0.00433923	0.0352376	XLOC_006510	186.998	2.2686	9.38682e-07	2.50493e-05	XLOC_006191	125.65	3.10305	0.000854904	0.00988123	XLOC_006304	2.00663	1.9567	0.00457256	0.0364104	XLOC_006983	0.735557	3.19551	0.00270973	0.0288027	BGIBMGA013123	35.4818	2.80413	0.00377657	0.03464	BGIBMGA002215	0.737983	3.84326	0.000151805	0.00223089
XLOC_005992	1.47613	-2.22948	0.00370713	0.0310134	XLOC_006555	3.21824	-1.11405	0.002977	0.0285865	BGIBMGA001379	2.5043	2.19909	2.01575e-05	0.000359629	XLOC_006323	0.764058	2.85153	0.00210334	0.0197937	XLOC_007017	209.726	-6.55574	8.18556e-11	1.54216e-08	BGIBMGA013119	6.04128	-1.89578	2.34658e-05	0.000548506	BGIBMGA002208	3.61569	3.11298	0.000381937	0.00417868
BGIBMGA003916	3.01996	2.56063	0.000644833	0.00757398	BGIBMGA011226	3.73347	-5.48145	1.08229e-14	1.43594e-12	XLOC_006223	11.1736	5.70581	6.84557e-10	2.91768e-08	BGIBMGA011306	0.252357	-2.43613	0.00215239	0.0200743	BGIBMGA010315	38.0628	12.5188	8.37891e-08	5.67837e-06	BGIBMGA013118	26.8111	-2.67631	2.48185e-06	7.76711e-05	XLOC_006897	8.60695	9.31842	0.000214953	0.0028439
XLOC_006070	19.4494	2.13305	2.51189e-06	6.3437e-05	XLOC_006814	30.6267	7.1723	1.01016e-12	9.06257e-11	BGIBMGA001347	5664.21	2.51055	0.000499567	0.00621629	XLOC_006361	1.90847	1.5367	0.000262551	0.00341606	BGIBMGA004616	4.90936	1.90092	0.000640326	0.0094101	EMBMOT00000003662	17.8115	-9.61001	1.36056e-06	4.56101e-05	BGIBMGA013148	2.55346	3.36279	1.88645e-05	0.000520657
XLOC_006107	2.76508	7.51849	3.50881e-07	1.09086e-05	BGIBMGA002222	47.0364	2.28595	0.00290553	0.0280145	XLOC_006251	0.330656	4.9905	6.69987e-05	0.00106609	BGIBMGA011353	9.46156	3.4892	9.72362e-06	0.000198261	XLOC_007123	12.5938	9.88465	2.39444e-09	2.92931e-07	XLOC_006945	0.533854	3.34797	0.00461321	0.0403121	BGIBMGA013150	2.11815	2.76542	0.000436662	0.00457872
XLOC_006147	2.01672	3.56352	0.00352905	0.0298252	XLOC_006893	10.9291	1.71735	0.000153006	0.00223461	BGIBMGA005208	3.29667	2.55049	0.00023332	0.00318533	BGIBMGA011359	2.90742	2.13312	0.000127814	0.00186378	BGIBMGA012651	5.16494	3.05676	6.80702e-05	0.00153402	XLOC_006950	656.567	-9.93149	1.85903e-17	7.2967e-15	BGIBMGA013116	11.5496	3.09929	0.000443985	0.0046316
XLOC_006177	1.68802	5.22767	7.19567e-10	4.21014e-08	XLOC_006897	3.91866	7.13837	3.49343e-06	8.00684e-05	XLOC_006323	1.4731	5.93189	5.83381e-09	2.14666e-07	XLOC_006403	0.29923	-2.53909	0.000213209	0.00288567	BGIBMGA012653	5.19162	3.46628	0.000122926	0.00247427	XLOC_006951	7.77469	-5.90006	9.85899e-10	7.87048e-08	XLOC_006945	2.96113	9.14537	2.59646e-06	0.000124789
BGIBMGA001367	2.14369	-2.76295	0.000556811	0.00680305	BGIBMGA013145	7.51205	1.2466	0.00100574	0.011518	BGIBMGA011306	0.442138	-3.40901	2.40463e-05	0.000421818	XLOC_006451	1.96845	-1.68116	0.00275888	0.0244025	XLOC_007149	0.375476	-3.41406	6.52304e-07	3.0871e-05	XLOC_007017	983.41	-8.36665	1.01794e-15	2.6636e-13	XLOC_006946	10.4563	6.20753	1.95715e-06	0.000104752
BGIBMGA001379	0.59331	2.53211	8.64957e-06	0.000188609	BGIBMGA013131	29.8326	2.6282	1.7783e-06	4.45521e-05	XLOC_006345	2.15076	5.02082	0.000345983	0.0045329	XLOC_006510	173.607	3.37597	3.46304e-12	3.47041e-10	BGIBMGA003119	3.6668	-2.02272	5.88308e-05	0.00135498	BGIBMGA010315	24.824	6.42675	5.93692e-08	2.90629e-06	XLOC_006949	1.16857	4.05923	0.000338561	0.00383296
BGIBMGA001347	389.12	3.69738	1.13484e-06	3.12578e-05	BGIBMGA013123	46.2372	5.76874	2.73367e-07	8.17498e-06	XLOC_006361	2.21569	1.13247	0.00604	0.0473351	BGIBMGA011284	1.87992	1.85281	0.000270049	0.00348953	BGIBMGA003149	0.501581	-2.78837	0.000806669	0.0111826	BGIBMGA010298	1.82778	1.93148	0.00166083	0.0182343	XLOC_006950	323.228	-5.08526	0.000111927	0.00182413
BGIBMGA005204	31.5445	1.2915	0.00541998	0.0417467	EMBMOT00000003662	40.567	-10.2257	1.68232e-09	7.61898e-08	BGIBMGA011336	6.64738	-1.39056	0.000838113	0.00972294	BGIBMGA011283	2.9121	1.85703	6.13083e-06	0.000131255	BGIBMGA003177	9.66465	-1.87835	0.000445536	0.0069457	BGIBMGA010297	16.4863	-3.10965	1.5073e-07	6.45397e-06	XLOC_006951	17.5185	-14.1833	1.03651e-10	4.43816e-08
BGIBMGA005208	7.2914	2.25467	0.000801224	0.00902814	XLOC_006945	1.86648	7.43517	4.70269e-10	2.40757e-08	BGIBMGA011353	14.2268	3.39135	1.48355e-05	0.000276187	BGIBMGA011226	1.73254	-4.11721	3.96579e-09	1.94574e-07	XLOC_007320	1.2739	-2.1067	0.000208416	0.00381961	XLOC_007123	16.0795	10.7841	1.05405e-14	2.48229e-12	XLOC_006953	11.336	3.24155	0.00123723	0.00946771
XLOC_006284	1.50643	2.01824	0.000114041	0.00176729	XLOC_006950	1581.91	-6.46353	7.20075e-11	4.61436e-09	BGIBMGA011359	3.58558	1.93722	0.000404896	0.00518928	BGIBMGA011196	10.2648	-2.09993	0.000576741	0.00674817	BGIBMGA003187	8.68059	-1.58601	0.00495538	0.0448266	BGIBMGA012651	5.02124	3.94919	1.69656e-10	1.6143e-08	BGIBMGA005869	1.28748	8.83931	4.47697e-06	0.000186607
XLOC_006302	4.3523	1.68923	0.00345434	0.0294212	XLOC_006951	1.35125	-7.244	5.35993e-10	2.69607e-08	BGIBMGA011399	129.498	-1.9642	0.00544535	0.043952	XLOC_006715	1.62976	-3.19038	0.000119392	0.00176281	XLOC_007343	0.552992	-2.5693	0.000475654	0.00730939	BGIBMGA012653	3.72995	3.06026	5.90466e-06	0.000165634	XLOC_006998	0.941893	8.23688	0.000519181	0.00518631
XLOC_006323	2.12424	5.51658	6.35355e-08	2.34708e-06	XLOC_006998	1.74116	2.68114	0.000792546	0.00939093	XLOC_006510	147.718	2.90334	9.19255e-10	3.79797e-08	XLOC_006717	5.14643	-2.72625	0.00136603	0.0137773	BGIBMGA003203	5.16675	4.54884	1.21456e-10	2.11873e-08	BGIBMGA012649	30.1001	-6.20572	6.08643e-12	7.854e-10	XLOC_007017	309.226	-7.36866	1.86982e-07	1.93557e-05
BGIBMGA011332	3.35142	1.52622	0.00495276	0.0389116	XLOC_007043	24.5622	2.00244	0.000276872	0.00376354	BGIBMGA011262	2.2091	-1.40822	0.00601083	0.047185	XLOC_006780	1.71914	2.46776	2.68944e-05	0.000481782	BGIBMGA003207	5.61083	-1.97022	0.00114842	0.0148193	XLOC_007167	0.784658	1.64668	0.000413836	0.00586216	BGIBMGA010309	4.08075	2.88366	0.000830299	0.00714285
BGIBMGA011353	26.0956	4.7187	1.56593e-08	6.52703e-07	BGIBMGA010315	1.6413	4.79831	0.000239744	0.00332605	BGIBMGA011226	4.22078	-5.16994	6.842e-13	5.41611e-11	XLOC_006790	8.78933	3.16565	0.00614887	0.0458246	BGIBMGA003033	3.64166	-1.26832	0.00558444	0.0490265	BGIBMGA003099	1.60802	-2.18773	0.00368814	0.034128	XLOC_007123	8.51673	9.47291	2.40648e-06	0.000119311
BGIBMGA011359	4.67915	2.18043	8.19778e-05	0.00134301	BGIBMGA010297	8.87795	-2.81887	1.36306e-06	3.50819e-05	XLOC_006759	1.86943	5.32684	2.92289e-06	6.32956e-05	BGIBMGA008217	9.27735	1.82539	0.000216715	0.00290805	BGIBMGA003032	146.055	-7.96115	3.0684e-32	1.44522e-28	XLOC_007261	6.81051	-2.86539	0.000666253	0.00862102	BGIBMGA012649	121.982	-9.77986	4.18007e-11	2.46102e-08
XLOC_006433	2.69624	1.89464	0.000401354	0.00520049	BGIBMGA004616	2.01523	1.36147	0.00163313	0.0173635	BGIBMGA008217	10.8054	2.30818	1.81695e-06	4.20532e-05	XLOC_006814	61.5731	8.74491	4.22471e-16	8.291e-14	BGIBMGA003007	5.00468	-2.40243	1.68853e-07	1.0178e-05	BGIBMGA003185	1.86118	1.53981	0.00345195	0.0323556	BGIBMGA012648	49.3751	-2.72846	0.000880213	0.00742975
XLOC_006446	2.76799	2.58841	0.00328138	0.0283064	BGIBMGA004614	0.295941	-4.99196	0.00171746	0.0180362	XLOC_006814	45.6075	9.39934	1.37516e-17	2.12361e-15	BGIBMGA002222	77.3653	2.30628	0.00262731	0.0235036	BGIBMGA003006	3.6488	-1.65748	0.0032437	0.0328422	BGIBMGA003203	2.15582	2.05381	3.13338e-05	0.000699442	BGIBMGA012631	0.736083	-3.97889	0.000652358	0.00604535
XLOC_006447	6.55335	1.31723	0.004211	0.034374	XLOC_007123	6.12362	7.94499	7.84228e-11	4.95801e-09	BGIBMGA002222	57.6532	2.2662	0.003057	0.028177	XLOC_006877	2.13449	1.53181	0.000214088	0.00289329	XLOC_007501	0.922967	4.57381	0.00109736	0.0142976	BGIBMGA003042	3.86089	-1.7246	0.000403467	0.0057249	BGIBMGA003099	1.43492	-4.14897	0.00037352	0.00412009
XLOC_006453	5.08722	2.01457	0.004531	0.0364492	BGIBMGA012651	6.5812	3.193	3.88903e-08	1.38768e-06	BGIBMGA005727	1.59556	3.1446	0.000139289	0.00204902	XLOC_006893	8.94678	2.13235	4.5677e-06	0.000102691	BGIBMGA002959	1.44873	-2.08784	5.99842e-05	0.00136816	BGIBMGA003040	4.35299	-1.72152	7.16951e-05	0.00136714	XLOC_007254	0.451206	7.91615	0.00082648	0.007123
BGIBMGA011399	413.367	-3.27323	1.07426e-05	0.000227406	BGIBMGA012653	4.63856	2.93181	8.8699e-06	0.000184447	XLOC_006893	10.9169	1.25286	0.00461478	0.0386755	XLOC_006897	4.72984	5.55559	1.30095e-05	0.000257458	XLOC_007537	5.15283	3.20151	0.000831189	0.0113837	BGIBMGA003032	10.1847	-4.8085	2.8032e-16	8.25192e-14	BGIBMGA003155	12.4848	3.4706	7.54711e-05	0.00135974
BGIBMGA011415	3.42555	2.87337	3.45192e-05	0.000641362	BGIBMGA012660	6.89254	-1.80901	0.000947606	0.0109527	XLOC_006897	5.0804	8.05537	1.3622e-08	4.6832e-07	BGIBMGA013145	3.21011	1.13818	0.00335229	0.0285779	XLOC_007548	2.86028	8.04979	6.38242e-06	0.000207318	BGIBMGA003017	0.903274	1.59876	0.00291781	0.0285418	XLOC_007297	1.73691	9.67746	4.1053e-08	6.78455e-06
XLOC_006510	315.048	2.76763	4.21921e-09	2.07005e-07	BGIBMGA012649	1.81121	-4.77652	1.89931e-07	5.92434e-06	BGIBMGA013131	36.8589	1.53293	0.00360658	0.032051	BGIBMGA013123	40.9734	5.32587	1.28213e-06	3.30894e-05	XLOC_007549	1.06194	7.12602	0.000279124	0.00472905	BGIBMGA003007	2.04445	-1.21936	0.00480503	0.0416024	BGIBMGA003169	2.40168	3.72002	0.000167416	0.0024004
BGIBMGA011284	1.87844	1.79142	0.000408756	0.00527464	BGIBMGA012643	3.67347	1.58487	0.00310488	0.0295136	BGIBMGA013123	41.5855	3.68764	0.000220973	0.00304768	EMBMOT00000003662	63.8396	-11.1646	2.3254e-09	1.18407e-07	BGIBMGA013565	7.10054	1.71853	0.00547444	0.048452	BGIBMGA002997	7.1665	-2.22316	0.00159753	0.0177881	BGIBMGA003177	4.44772	3.02711	4.56013e-05	0.000971865
BGIBMGA011247	2.37833	1.30435	0.00667626	0.0493645	XLOC_007183	2.90132	1.78331	0.00383043	0.0349977	EMBMOT00000003662	5.32892	-6.73434	0.000252629	0.00340941	XLOC_006945	3.51715	4.3249	3.17339e-09	1.58166e-07	XLOC_007599	2.12539	-1.66663	0.00238568	0.0259505	XLOC_007501	0.949457	3.00238	0.00174599	0.0189266	BGIBMGA003203	5.03286	3.91741	8.5783e-08	1.13558e-05
BGIBMGA011226	5.50833	-5.03338	9.41917e-14	1.12315e-11	BGIBMGA003079	3.29027	-1.52479	0.00165794	0.0175481	XLOC_006945	3.45761	5.45087	2.34595e-13	1.97311e-11	XLOC_006949	2.36204	1.70656	0.00401444	0.0330849	XLOC_007636	0.260268	3.28103	0.00210572	0.0236988	BGIBMGA002959	0.696927	-2.01018	6.63065e-05	0.00129051	BGIBMGA003070	7.45897	3.02881	0.000427794	0.00452789
XLOC_006620	9.00395	3.29414	1.13981e-05	0.000239666	BGIBMGA003157	9.23776	-1.1823	0.00253514	0.0250325	XLOC_006950	1020.15	-5.0185	6.19503e-08	1.88858e-06	XLOC_006950	1512.59	-5.96559	7.57801e-10	4.43384e-08	XLOC_007697	2.34277	4.19449	5.28713e-06	0.000177241	XLOC_007537	3.79628	2.42223	0.000782542	0.00986266	BGIBMGA003040	4.43436	-3.02986	2.05574e-06	0.000108793
BGIBMGA011190	2.78695	2.71176	0.0038698	0.0321551	XLOC_007297	7.83287	2.44407	4.67072e-07	1.34551e-05	XLOC_006951	1.21568	-5.40966	7.02853e-07	1.73776e-05	XLOC_006951	0.615969	-3.63132	0.000197843	0.00270099	XLOC_007703	46.5728	-3.72402	1.49407e-05	0.00042392	XLOC_007548	0.820381	7.04206	0.000284563	0.00428893	XLOC_007425	10.6974	2.8852	0.000117229	0.00188446
XLOC_006797	12.8433	2.3407	2.28712e-06	5.82289e-05	XLOC_007320	6.01952	-2.09755	2.58171e-06	6.23583e-05	XLOC_006998	1.32995	2.11723	0.00529228	0.0428931	XLOC_006983	0.356144	3.91468	5.24768e-05	0.000862707	XLOC_007714	14.606	-3.24783	1.59435e-05	0.00044566	XLOC_007549	0.470852	6.74683	0.00100719	0.0123861	BGIBMGA003027	6.67998	3.79116	2.27746e-06	0.000115343
XLOC_006814	9.93849	6.83018	7.26066e-11	5.18147e-09	BGIBMGA003203	7.94966	2.44184	5.87726e-08	2.02798e-06	XLOC_007002	0.556404	2.22704	0.00181746	0.0185487	XLOC_007002	0.858501	-2.13517	0.00253716	0.022849	XLOC_007726	0.193725	8.56196	1.88459e-06	7.39701e-05	BGIBMGA013565	5.19955	1.95906	5.67679e-05	0.00113777	BGIBMGA003017	0.775912	2.71158	0.00107073	0.00855496
BGIBMGA005727	2.70663	2.73672	0.000641411	0.00754653	BGIBMGA003207	23.3246	-1.64355	0.00100629	0.011518	BGIBMGA010315	3.19334	8.42188	1.4689e-08	4.99532e-07	XLOC_007017	405.557	-7.94863	1.07037e-14	1.80051e-12	BGIBMGA008621	5.22421	-2.0006	0.00147044	0.0179657	BGIBMGA007223	20.1157	-2.3522	0.00088665	0.0110626	BGIBMGA003010	0.577216	3.84203	0.00102802	0.00830524
XLOC_006893	5.39085	2.05938	1.54315e-05	0.000310609	XLOC_007353	7.97699	-1.98226	5.18008e-05	0.000872922	XLOC_007102	4.74791	2.42582	0.000137558	0.00203422	BGIBMGA013669	5.51543	1.67584	0.00347195	0.0294381	BGIBMGA008620	2.19719	-2.13153	0.000999734	0.0133204	BGIBMGA004729	9.88002	-1.78452	0.000300409	0.00447054	BGIBMGA003004	27.3855	3.9747	0.000197082	0.00265596
XLOC_006897	2.39429	6.35762	3.88874e-05	0.000708548	BGIBMGA003007	13.817	-1.76695	2.66202e-06	6.39699e-05	BGIBMGA004616	3.49506	1.23276	0.00337084	0.0303008	BGIBMGA010315	3.59215	3.73762	0.000551673	0.00651223	EMBMOT00000006456	1.78544	6.01542	3.50598e-08	2.70708e-06	BGIBMGA004728	865.833	-2.86305	2.94897e-05	0.000664576	BGIBMGA003001	3.96876	2.58432	0.000604834	0.00576674
BGIBMGA013145	10.6564	1.57415	3.50517e-05	0.000648698	BGIBMGA002980	5.78649	-1.29199	0.00301185	0.028833	BGIBMGA004615	0.698806	2.74708	0.000968393	0.0109511	BGIBMGA010298	1.50677	-1.82125	0.00257613	0.0231557	XLOC_007834	2.53257	-3.93598	3.30979e-05	0.000822644	XLOC_007702	110.321	-2.75566	0.00192418	0.0204349	BGIBMGA002984	18.9396	3.23629	0.000868982	0.00737253
BGIBMGA013131	39.1967	2.14808	6.57294e-05	0.00111764	XLOC_007537	4.98154	1.95549	0.00391053	0.0355571	XLOC_007123	12.4137	9.49527	2.73115e-18	4.94759e-16	BGIBMGA010297	14.0784	-2.10825	0.000192517	0.00263209	XLOC_007852	128.676	-10.0578	7.3966e-30	1.39352e-26	XLOC_007703	364.531	-6.64104	1.66158e-13	3.19429e-11	BGIBMGA002979	8.41614	4.11083	4.13749e-06	0.000175881
BGIBMGA013123	23.1422	3.82841	0.000180684	0.0026145	XLOC_007548	3.77064	7.75529	3.72304e-10	1.98141e-08	BGIBMGA012651	4.00177	2.7712	1.06547e-06	2.56039e-05	XLOC_007102	10.5215	3.8557	1.32136e-08	5.78938e-07	BGIBMGA014356	76.5134	8.03352	1.49767e-09	2.01544e-07	XLOC_007714	153.339	-6.33222	5.94459e-16	1.647e-13	XLOC_007537	4.12424	6.04719	1.08676e-05	0.000346818
BGIBMGA013122	0.855652	2.31958	0.00405572	0.0333667	XLOC_007549	2.52799	7.67203	3.05736e-09	1.31508e-07	BGIBMGA012658	2.93185	-1.56431	0.00221799	0.0218551	BGIBMGA004616	5.70254	1.97228	4.2951e-06	9.67938e-05	BGIBMGA001313	125.632	4.845	0.00102627	0.013597	XLOC_007715	30.4674	-2.54256	0.00137697	0.0156655	XLOC_007548	3.1481	8.54629	7.35676e-05	0.00134304
EMBMOT00000003662	17.6011	-8.7714	7.29204e-08	2.64196e-06	BGIBMGA013551	9.79462	-1.62641	0.000426052	0.0054456	BGIBMGA012649	3.2708	-3.38021	4.61064e-05	0.000755343	BGIBMGA004615	0.806836	3.22289	0.000263779	0.00342731	BGIBMGA001312	18.1553	3.06664	0.00205931	0.0233473	XLOC_007726	0.118478	3.13974	0.00074221	0.00945436	XLOC_007549	1.29668	7.76481	0.00112477	0.00883684
XLOC_006945	0.98231	3.49632	8.83598e-05	0.00143756	XLOC_007632	9.91779	-1.81118	0.000724194	0.00869032	XLOC_007237	0.68552	2.172	0.00327442	0.0296302	BGIBMGA004614	1.27497	-9.02501	1.65254e-05	0.000320968	BGIBMGA002454	15.6481	-1.7448	0.00437313	0.0409492	EMBMOT00000006456	1.66164	2.09509	0.000578886	0.00766963	XLOC_007599	0.825093	2.68064	0.00105661	0.0084771
XLOC_006950	1362.53	-7.15301	2.79671e-12	2.55777e-10	XLOC_007697	0.623955	3.77615	2.82568e-06	6.70341e-05	XLOC_007273	6.36079	-2.1807	0.00086528	0.0099523	BGIBMGA004612	126.671	-3.08222	0.000305748	0.00391324	XLOC_007963	0.869217	4.43972	2.58101e-05	0.000667943	XLOC_007834	1.53878	-3.81495	1.88848e-05	0.000453813	BGIBMGA007233	3.72826	3.15682	0.000367081	0.00407292
XLOC_006951	0.539234	-3.89845	4.04072e-05	0.000729188	XLOC_007703	3.17903	-2.46161	0.00243804	0.0241751	BGIBMGA003149	0.924053	-2.06114	0.0015875	0.016579	XLOC_007123	10.491	9.50647	4.9666e-14	6.69683e-12	XLOC_008029	0.853737	2.88214	0.00378435	0.0368223	XLOC_007852	82.158	-10.6611	1.55863e-31	2.93645e-28	XLOC_007638	0.233412	-3.4737	0.000229295	0.00296698
BGIBMGA005838	42.0789	-1.49485	0.00349205	0.0296887	XLOC_007726	0.129331	3.52273	8.20266e-05	0.00129212	XLOC_007297	5.71371	1.95564	3.45104e-05	0.000581553	BGIBMGA012651	3.3592	3.1119	1.34715e-07	4.33111e-06	XLOC_008055	0.266764	-5.11011	4.43474e-06	0.000151742	XLOC_007862	1.18282	2.59471	0.000545142	0.00733605	XLOC_007697	1.8643	3.0738	0.00113634	0.00889804
XLOC_006998	1.7309	3.12457	0.000155625	0.00232696	XLOC_007747	3.82076	-2.07349	0.00357991	0.0330586	BGIBMGA003160	1.12017	-2.81435	0.00468291	0.0392115	BGIBMGA012653	2.20466	1.95889	0.00239015	0.0217749	BGIBMGA002547	2.13618	-2.09485	0.000228061	0.00407653	BGIBMGA009939	0.151221	4.33437	0.000211757	0.00335253	BGIBMGA004728	1234.01	-4.80429	5.85309e-06	0.000225045
XLOC_007043	17.162	1.57943	0.00417361	0.0340984	XLOC_007785	7.93204	-1.16416	0.00535694	0.0452577	BGIBMGA003203	7.86929	1.594	0.000213335	0.00298162	BGIBMGA012649	1.83254	-4.76559	7.16324e-07	2.01426e-05	BGIBMGA002436	5.06089	3.88737	9.62999e-07	4.16677e-05	BGIBMGA014356	64.5415	6.30176	1.34171e-12	2.10649e-10	XLOC_007702	163.338	-5.04658	0.000300452	0.00353898
BGIBMGA010315	2.15368	3.7396	0.00104917	0.0112308	XLOC_007804	1.72695	-2.34232	0.00307798	0.0292875	BGIBMGA003040	2.58718	-1.26549	0.00390454	0.0338994	BGIBMGA003079	2.16523	-1.71215	0.000868528	0.00956904	BGIBMGA002432	12.8495	3.01207	0.00238351	0.0259505	BGIBMGA001312	12.9062	2.09443	0.00359737	0.0334854	XLOC_007703	369.759	-7.48392	1.49632e-08	2.8766e-06
BGIBMGA010297	26.9999	-3.00827	1.83152e-07	6.16176e-06	EMBMOT00000006456	1.74937	2.84116	3.65989e-06	8.32851e-05	BGIBMGA003032	249.007	-1.47612	0.00218364	0.0216298	BGIBMGA003116	9.65997	-1.63969	0.00442599	0.0356883	XLOC_008131	5.69182	3.86859	0.0017402	0.0206457	BGIBMGA001308	1.45253	-2.73436	0.000611816	0.00801572	XLOC_007714	113.614	-6.40116	7.84764e-09	1.68206e-06
BGIBMGA004619	3.55194	1.85596	0.00460383	0.0368776	XLOC_007834	3.35934	-3.4277	4.90074e-05	0.000830945	BGIBMGA003014	1.52354	7.05338	3.1235e-07	8.31169e-06	BGIBMGA003153	15.722	-2.18663	7.47323e-05	0.0011694	BGIBMGA002426	0.844413	-2.90896	0.00300215	0.031009	BGIBMGA002457	2.31741	-1.86664	0.000973533	0.0120192	BGIBMGA004661	77.9927	5.64556	5.07022e-06	0.000204109
XLOC_007123	2.55138	6.60557	3.45813e-07	1.07866e-05	XLOC_007852	284.51	-10.2082	3.53389e-33	4.7556e-30	BGIBMGA003007	12.3613	-1.86376	1.14699e-06	2.74927e-05	XLOC_007297	4.25528	1.46351	0.0022571	0.0207839	BGIBMGA002423	32.9194	-1.40258	0.00244985	0.0264955	BGIBMGA002460	1.18637	1.71701	0.00178974	0.0192899	XLOC_007775	2.28121	2.76931	0.000424234	0.00450032
BGIBMGA012651	14.376	3.95293	3.18372e-11	2.38021e-09	XLOC_007853	635.786	-5.7111	3.38995e-09	1.42948e-07	XLOC_007501	0.133683	3.3978	0.00109712	0.0120875	BGIBMGA003160	0.229475	-3.35892	0.00628929	0.0465397	BGIBMGA002418	0.370864	-1.62999	0.00555989	0.0489478	XLOC_007963	0.48554	3.8063	4.87926e-05	0.00100355	BGIBMGA008625	0.320372	8.23688	8.18518e-05	0.00144786
BGIBMGA012653	3.76958	2.33882	0.000288296	0.00394159	BGIBMGA009933	10.6671	1.37738	0.00358311	0.0330586	XLOC_007537	4.09894	1.94148	0.00391593	0.0339669	BGIBMGA003203	5.85903	3.24373	1.07393e-11	9.82173e-10	XLOC_008228	50.3506	4.33617	3.36429e-09	3.91254e-07	XLOC_007977	3.97031	-2.07388	0.0047914	0.0415226	BGIBMGA008621	2.09251	3.19019	0.00106605	0.00853203
BGIBMGA012660	10.6156	-2.29089	3.47285e-05	0.000643981	XLOC_007886	3.72136	2.77752	0.00248467	0.0245857	XLOC_007548	2.98689	7.91054	3.78897e-12	2.47862e-10	BGIBMGA003040	2.50782	-1.39447	0.00154373	0.0153558	XLOC_008232	12.3982	8.8136	0.000190924	0.00357816	XLOC_008029	0.294112	6.3659	0.00171508	0.0186738	XLOC_007852	27.8475	-8.62388	1.51967e-13	1.78941e-10
BGIBMGA012649	1.59533	-2.56566	0.00115331	0.0122434	BGIBMGA014356	24.1715	3.25313	1.67987e-05	0.000326276	XLOC_007549	1.91597	7.77305	7.9152e-11	3.94503e-09	BGIBMGA003032	172.343	-2.993	4.19798e-09	2.0176e-07	XLOC_008234	5.35379	3.82348	1.01259e-07	6.57837e-06	XLOC_008055	0.226958	-3.82662	8.02015e-05	0.00150498	XLOC_007853	89.2255	-5.03976	0.000142477	0.00216235
XLOC_007167	3.54438	1.38373	0.000471723	0.00592484	BGIBMGA001314	2.55485	2.2503	0.00588261	0.0486368	XLOC_007584	2.32674	-2.02113	0.00092827	0.0105735	BGIBMGA003021	1.00223	2.70838	0.00134926	0.0137133	XLOC_008235	11.6947	3.42488	0.00014058	0.00275564	BGIBMGA002436	3.51274	3.1171	4.85588e-07	1.80088e-05	BGIBMGA014356	28.5079	3.8413	0.000543097	0.00537392
BGIBMGA003079	4.58934	-1.45553	0.00219507	0.0205542	BGIBMGA001308	0.368126	-3.21056	0.000404096	0.00520737	BGIBMGA007232	1.71975	1.75641	1.52217e-05	0.000282817	BGIBMGA003007	7.42584	-1.67023	1.52572e-05	0.00029818	XLOC_008322	11.3188	7.13806	9.12716e-13	2.52876e-10	BGIBMGA002426	2.88898	-4.43327	4.47278e-07	1.68534e-05	BGIBMGA002460	1.8858	4.47838	9.19486e-07	6.01497e-05
BGIBMGA003149	2.81649	-1.93743	0.000832145	0.00927669	BGIBMGA002460	7.33506	1.39408	0.00358897	0.0330803	XLOC_007687	0.317798	-1.9572	0.000480318	0.00600876	BGIBMGA003006	5.73438	-1.54233	0.00117705	0.0123472	XLOC_008352	0.222384	-2.58135	0.00465963	0.0428232	BGIBMGA002423	29.5896	-1.62796	5.55177e-05	0.00112227	BGIBMGA002461	10.2124	3.56126	1.32676e-05	0.000396765
BGIBMGA003153	35.08	-2.11864	0.000111577	0.00174594	XLOC_007962	1.86231	1.56383	0.00405924	0.0365915	XLOC_007697	1.03478	4.98897	4.87055e-11	2.59212e-09	BGIBMGA002988	0.202368	-3.04786	0.00112098	0.0118647	XLOC_008369	5.15105	-8.28925	8.5903e-07	3.8718e-05	BGIBMGA002394	2.92466	1.70711	0.000134398	0.00228939	BGIBMGA002462	10.342	3.31576	3.86969e-05	0.000872069
XLOC_007297	9.51663	1.74531	0.000179538	0.00260192	XLOC_007963	1.14751	3.78058	2.40771e-07	7.29282e-06	XLOC_007726	0.0718171	4.96539	1.93672e-06	4.39612e-05	BGIBMGA002977	0.668963	2.42631	0.00364384	0.0305383	BGIBMGA005710	73.6515	-2.72431	0.00316507	0.0323137	XLOC_008228	35.7912	3.61762	6.02749e-12	7.854e-10	XLOC_007963	0.642349	4.18522	0.00116564	0.00905964
XLOC_007320	13.6587	-1.33748	0.00183866	0.0178374	XLOC_007966	0.397482	2.85342	4.03801e-05	0.000708344	XLOC_007747	1.5574	-2.51972	0.00110434	0.0121529	XLOC_007548	2.26976	7.80413	2.34818e-08	9.45294e-07	BGIBMGA005695	2.67435	4.01925	0.00195368	0.0225259	XLOC_008232	3.17015	7.79566	0.000307408	0.00455312	XLOC_007978	8.60246	-3.25772	0.000622143	0.00586914
XLOC_007333	2.5206	1.25202	0.00576088	0.0436212	XLOC_007977	11.4229	-1.96891	0.0055382	0.0464972	BGIBMGA008625	3.57647	-1.62942	0.00140691	0.0149752	XLOC_007549	1.53405	7.7379	1.02346e-07	3.4432e-06	XLOC_008403	3.06093	-3.0386	0.000188945	0.00355325	XLOC_008322	7.70865	6.23715	1.60602e-16	5.40313e-14	BGIBMGA002508	16.9558	3.56821	0.000443725	0.0046316
BGIBMGA003203	8.01697	1.262	0.00325979	0.0281977	XLOC_008029	1.81585	7.51806	6.10658e-12	4.87492e-10	EMBMOT00000001062	0.496144	1.70157	0.00181994	0.0185539	BGIBMGA013566	113.443	1.20063	0.00554058	0.0425364	BGIBMGA010591	0.885102	9.50712	4.68095e-10	7.11203e-08	BGIBMGA013333	0.15668	-7.87945	4.12728e-06	0.000120368	BGIBMGA002509	3.15058	2.32945	0.00102233	0.00828775
BGIBMGA003007	13.6671	-1.0569	0.0041242	0.0337826	BGIBMGA002526	4.15231	-2.97731	9.47783e-08	3.1437e-06	EMBMOT00000006456	1.3011	2.23706	0.000106731	0.00161123	BGIBMGA013551	6.26522	-1.60808	0.000924977	0.0100848	XLOC_008455	444.996	-16.7727	1.50946e-34	1.42191e-30	XLOC_008369	6.29333	-8.73066	5.47557e-08	2.74361e-06	XLOC_008029	1.1557	7.91615	0.000121698	0.00194186
BGIBMGA002980	7.34554	-1.46344	0.000773967	0.00877349	BGIBMGA002527	3.49088	-1.7441	0.000794059	0.00939703	XLOC_007834	4.68406	-3.1082	0.000190799	0.00269464	XLOC_007697	0.767705	2.00996	0.00261238	0.0233922	XLOC_008456	317.758	-10.8063	1.87913e-30	4.42536e-27	BGIBMGA005695	1.51389	4.83434	4.82974e-06	0.00013745	BGIBMGA002546	2.92113	3.60467	0.000279088	0.0033879
BGIBMGA002977	1.00667	2.75077	0.000891808	0.00978583	XLOC_008055	2.37355	-2.64948	5.94776e-06	0.000127336	XLOC_007852	250.504	-9.69668	1.11411e-30	1.31186e-27	XLOC_007702	15.5785	-2.68037	0.00318835	0.0275746	BGIBMGA002755	14.5503	-2.08195	0.0025406	0.027289	BGIBMGA004890	9.47114	-1.16687	0.00559017	0.0469132	BGIBMGA002548	14.0148	3.44285	0.000572012	0.00556074
BGIBMGA002958	0.143396	-2.73284	0.00408547	0.0335821	BGIBMGA002549	6.122	-4.08584	8.07367e-07	2.18546e-05	XLOC_007853	379.299	-4.04208	5.90007e-06	0.000119782	XLOC_007703	20.1259	-4.50189	9.24682e-08	3.16746e-06	XLOC_008602	3.6732	-3.09362	7.47142e-05	0.00162785	XLOC_008432	2.21153	-6.83922	1.05246e-06	3.59209e-05	BGIBMGA002439	4.22079	3.75893	2.90825e-07	2.73957e-05
XLOC_007548	3.82471	7.66991	3.4557e-10	2.22964e-08	BGIBMGA002450	0.51011	-5.66935	0.00122373	0.0135778	BGIBMGA009933	16.3554	1.31322	0.0052218	0.0425873	XLOC_007714	11.0235	-3.70193	1.54454e-07	4.89884e-06	BGIBMGA010231	3.2559	-7.09975	4.10827e-08	3.07142e-06	BGIBMGA010591	0.781238	6.44325	2.86529e-12	4.15246e-10	BGIBMGA002436	3.94942	3.77441	3.64702e-05	0.000823858
XLOC_007549	2.21787	7.36565	1.11917e-08	4.88083e-07	XLOC_008116	0.371517	3.55154	2.38904e-05	0.000444759	BGIBMGA014356	22.2267	5.4394	1.18732e-10	5.79509e-09	XLOC_007726	0.0953713	3.20687	0.000532942	0.00634679	BGIBMGA010259	2.00019	-2.52505	3.69245e-05	0.000898782	XLOC_008455	382.022	-16.6946	4.29533e-35	2.0231e-31	BGIBMGA002426	4.18761	-6.5446	1.55952e-06	8.90253e-05
XLOC_007584	3.85351	-1.5312	0.00373828	0.0312187	BGIBMGA002436	8.72003	7.11617	3.11888e-20	9.18119e-18	BGIBMGA001314	0.738575	3.11373	0.000371585	0.00481477	XLOC_007747	0.789597	-2.35299	0.00312528	0.0271088	XLOC_008669	0.92251	8.04129	6.55435e-07	3.0871e-05	XLOC_008456	266.742	-11.341	5.44632e-33	1.71015e-29	BGIBMGA002422	0.996649	2.76763	0.00119596	0.00924055
XLOC_007589	1.59233	2.19903	0.00384839	0.0320529	BGIBMGA002426	0.314874	-4.82603	1.94574e-05	0.000368791	BGIBMGA002460	5.13883	1.47399	0.00213537	0.0212859	XLOC_007775	5.91634	-1.88378	0.000356727	0.00449849	XLOC_008693	5.03563	5.974	1.75342e-06	7.02862e-05	BGIBMGA002756	9.92938	1.66286	0.00415432	0.037164	BGIBMGA002406	26.0044	2.82098	0.000685726	0.0062111
BGIBMGA013551	8.75401	-1.28165	0.00506795	0.0396183	BGIBMGA002423	54.9898	-1.28976	0.00107462	0.012167	XLOC_007963	1.02891	1.77521	0.00337104	0.0303008	XLOC_007804	1.26775	-2.55079	0.00184273	0.0178036	BGIBMGA010287	4.69742	-5.72763	4.88668e-16	2.42277e-13	BGIBMGA010697	2.05559	2.08956	1.84166e-05	0.000448281	BGIBMGA002394	4.42364	3.53152	2.43049e-07	2.36034e-05
BGIBMGA007232	1.48263	1.14297	0.00471372	0.037468	BGIBMGA002407	23.5782	-1.17129	0.00300813	0.0288266	XLOC_007966	0.65597	4.17389	1.01975e-08	3.57103e-07	EMBMOT00000001062	0.239045	1.89251	0.00613477	0.0458132	XLOC_008754	5.59715	2.14684	0.0056368	0.0493482	XLOC_008571	0.891327	2.34705	0.0029694	0.0289084	XLOC_008228	49.7099	2.9197	4.57404e-05	0.000972628
XLOC_007632	8.44647	-1.77804	0.000915748	0.00999577	XLOC_008228	3.70951	2.24145	1.88033e-05	0.000360748	BGIBMGA002481	14.0696	-1.09914	0.00349447	0.0312314	EMBMOT00000006456	0.967873	3.20979	5.67776e-06	0.000123126	XLOC_008825	0.288683	5.73273	8.71702e-06	0.000270113	BGIBMGA010197	12.8544	-1.52429	0.00431439	0.0382329	XLOC_008232	14.1865	9.52094	0.000464389	0.00478092
XLOC_007697	0.300226	3.65851	7.3268e-05	0.00122529	XLOC_008232	20.0764	8.96884	5.19529e-08	1.81258e-06	XLOC_008029	1.09648	7.29255	1.67629e-12	1.22408e-10	XLOC_007834	2.85378	-3.56629	3.34365e-05	0.000584363	BGIBMGA010093	1.80912	-3.18154	0.00110334	0.0143556	BGIBMGA010214	0.263439	-3.69271	7.82574e-05	0.00147143	BGIBMGA012004	6.31126	5.78705	0.000110572	0.00180519
BGIBMGA004727	24.9226	2.22497	0.00117381	0.0124239	XLOC_008234	1.7818	1.66056	0.00169135	0.0178416	XLOC_008055	0.940157	-2.51749	9.78727e-05	0.00149185	XLOC_007852	185.692	-10.0692	6.6961e-32	9.01103e-29	XLOC_008855	0.611062	6.96156	0.000163409	0.00316081	BGIBMGA010231	1.81308	-6.23849	4.33949e-07	1.64169e-05	XLOC_008322	7.81422	10.9813	8.56359e-11	4.03345e-08
XLOC_007715	2.26575	4.55426	2.03626e-05	0.000398784	XLOC_008279	4.23477	1.93445	0.00394308	0.035784	BGIBMGA002450	0.692827	-7.73898	0.000360135	0.00469222	XLOC_007853	377.955	-5.52639	8.00109e-09	3.59611e-07	XLOC_008898	0.433225	-2.22018	0.00562733	0.0493111	BGIBMGA010245	13.5916	1.20555	0.00355168	0.0331584	XLOC_008347	0.291557	7.76481	0.00102627	0.00829826
XLOC_007726	0.31454	6.2031	5.83772e-10	3.54783e-08	BGIBMGA004675	34.9536	1.52979	0.00082439	0.00973152	BGIBMGA002445	8.30849	-2.26862	0.00209143	0.0209143	BGIBMGA009939	0.455251	4.41769	4.69101e-07	1.35967e-05	XLOC_008958	0.272812	-2.28467	0.00451457	0.0419357	BGIBMGA010252	0.198383	2.74323	0.00421534	0.0375672	XLOC_008369	3.38624	-8.13989	0.000193061	0.00263953
XLOC_007785	7.86552	-1.43764	0.000608934	0.00727939	XLOC_008322	18.8969	9.07773	9.27004e-27	6.23741e-24	XLOC_008116	0.423398	3.66441	2.03192e-06	4.5648e-05	BGIBMGA009933	27.2225	1.98764	3.39329e-05	0.00059194	XLOC_008959	0.292911	-2.38599	0.00219886	0.0244507	XLOC_008669	0.506225	3.19273	0.00056273	0.00751903	XLOC_008415	3.05317	3.37701	0.00124094	0.00947294
XLOC_007804	2.28669	-2.85925	0.000379377	0.00497041	XLOC_008323	2.14861	2.88859	4.19878e-05	0.0007311	BGIBMGA002436	4.585	5.21609	3.06524e-16	3.84995e-14	XLOC_007886	2.97729	2.74826	0.00326205	0.0280625	XLOC_008981	1.57674	8.151	1.23012e-07	7.77702e-06	BGIBMGA010286	0.884021	-2.90628	2.39523e-05	0.000555626	BGIBMGA004888	2.93802	2.99301	1.17431e-05	0.000363881
EMBMOT00000006456	1.64223	2.68384	1.13913e-05	0.000239666	BGIBMGA013333	0.505592	-2.66377	0.000447074	0.00566815	XLOC_008120	4.55506	2.43436	2.51829e-06	5.58172e-05	BGIBMGA014356	21.8099	4.52926	2.97556e-08	1.17772e-06	XLOC_008982	3.51654	6.38962	3.72357e-07	1.99153e-05	BGIBMGA010287	5.74192	-6.18962	2.87623e-19	1.44867e-16	BGIBMGA010591	0.938958	9.91166	4.01174e-08	6.74833e-06
XLOC_007852	188.505	-10.1148	1.17549e-32	1.58187e-29	XLOC_008346	12.0016	2.42079	0.000129187	0.00192887	XLOC_008131	0.294929	2.76396	0.00521783	0.0425873	BGIBMGA001314	0.718604	3.17538	0.000509794	0.00612533	BGIBMGA004227	8.24915	-3.31676	1.69634e-07	1.0178e-05	XLOC_008754	5.38056	1.91818	0.00111916	0.013447	XLOC_008455	111.517	-15.2315	1.45539e-16	3.83293e-13
XLOC_007853	489.609	-5.72008	3.25739e-09	1.64971e-07	XLOC_008347	0.828167	2.4699	0.000530577	0.00658503	BGIBMGA002426	0.833282	-4.53306	1.29267e-05	0.000243053	BGIBMGA002462	24.5371	1.46597	0.00495112	0.038577	XLOC_009015	1.06221	3.1885	0.00125381	0.0158749	XLOC_008810	26.5009	-4.14621	0.000418911	0.00592514	XLOC_008456	77.0293	-8.82647	2.55762e-13	2.40928e-10
BGIBMGA009939	3.2336	2.68456	6.92271e-05	0.00117077	XLOC_008369	15.5683	-9.15328	1.27276e-13	1.31837e-11	BGIBMGA002417	21.0153	1.26818	0.000582621	0.00707253	XLOC_007962	0.883698	1.8719	0.00130401	0.0134041	XLOC_009050	0.403628	3.30644	0.00088415	0.0120183	BGIBMGA010093	1.35485	-3.39848	0.000466082	0.00644712	BGIBMGA002766	1.97203	2.76763	0.000332706	0.0037989
XLOC_007886	2.50139	4.46965	3.60006e-05	0.000664953	BGIBMGA005710	124.351	-2.64656	0.00141215	0.0153254	XLOC_008160	14.6978	1.68441	0.00522596	0.0425873	XLOC_007963	0.462188	2.79252	0.000420461	0.00516394	XLOC_009051	0.516145	4.6602	1.93361e-06	7.49574e-05	XLOC_008855	0.784258	4.3899	3.69996e-05	0.000797566	BGIBMGA002755	5.53294	3.79866	0.000127514	0.00201203
XLOC_007891	2.70092	2.31474	0.00491355	0.0386681	XLOC_008403	3.79188	-2.55503	0.000341533	0.00453133	XLOC_008228	68.8767	6.06339	4.98996e-25	2.13661e-22	XLOC_007966	0.45994	2.94985	2.30096e-05	0.000422892	XLOC_009053	0.552692	7.94771	9.55844e-07	4.16677e-05	XLOC_008952	1.00049	-6.20758	1.77178e-07	7.38504e-06	BGIBMGA010199	23.2425	3.36112	0.000146447	0.00220021
BGIBMGA014356	16.6522	3.72521	2.20233e-06	5.63748e-05	XLOC_008432	0.488904	-4.84854	0.000131539	0.00195751	XLOC_008232	33.4032	10.2274	1.33602e-10	6.45399e-09	XLOC_008029	1.01914	7.47237	7.14232e-09	3.26605e-07	BGIBMGA014378	0.264178	-3.16217	0.00117844	0.015115	XLOC_008958	0.233586	-3.76059	4.47009e-05	0.000942758	BGIBMGA010218	5.36663	3.31373	5.7519e-06	0.000222975
BGIBMGA001314	13.876	3.85936	7.13552e-06	0.000159156	BGIBMGA010594	2.15821	-1.89963	0.00224368	0.0226048	XLOC_008234	3.35893	1.90637	8.59295e-05	0.00133134	BGIBMGA002524	2.4518	1.80221	0.00290258	0.0254113	BGIBMGA009179	0.824151	-2.58702	0.00495382	0.0448266	XLOC_008959	0.359624	-2.47978	0.000281462	0.00424899	BGIBMGA010229	21.0756	2.47763	0.000674213	0.00613166
BGIBMGA001308	2.46514	-2.81478	0.000184363	0.0026555	BGIBMGA010591	1.50211	9.53695	1.43854e-19	3.76419e-17	XLOC_008235	6.06116	1.79282	0.00437274	0.0370092	XLOC_008055	0.423067	-3.79059	2.39848e-06	5.74903e-05	BGIBMGA009556	3.4635	-3.7875	8.954e-07	3.9231e-05	XLOC_008981	0.99664	8.19983	9.62757e-08	4.44884e-06	BGIBMGA010236	3.10789	2.55069	0.000670234	0.006106
BGIBMGA002457	14.0454	-1.72713	0.000641695	0.00754653	XLOC_008455	1721.06	-17.8009	7.3564e-45	6.92973e-41	XLOC_008279	2.44926	3.02908	1.69191e-05	0.000307087	XLOC_008073	18.52	-1.5674	0.000231945	0.00306011	XLOC_009149	1.13072	-2.37469	0.00377428	0.036767	XLOC_008982	0.929767	8.52617	3.38625e-07	1.32498e-05	XLOC_008693	10.4309	-3.70069	0.00122962	0.00943246
BGIBMGA002463	1.39068	2.57386	0.00115416	0.0122434	XLOC_008456	940.884	-9.39805	1.24432e-27	9.76788e-25	BGIBMGA004675	44.3554	1.24044	0.00623855	0.0485679	BGIBMGA002547	2.17686	-1.50186	0.00226491	0.0208354	BGIBMGA013545	34.4494	12.4309	1.7633e-06	7.03825e-05	XLOC_008987	2.68942	-1.98452	8.39051e-05	0.00156512	BGIBMGA010277	79.9072	-2.98736	0.00087559	0.007404
XLOC_007962	1.62104	1.60781	0.00341768	0.0291882	XLOC_008515	25.2857	-1.86543	0.00123599	0.0136816	XLOC_008322	11.1614	9.2422	1.90063e-28	1.27885e-25	BGIBMGA002450	0.42579	-7.59024	0.000667441	0.00766743	XLOC_009206	0.39787	-5.10425	7.12697e-07	3.25903e-05	XLOC_009022	0.396583	-2.78995	0.00179668	0.0193321	BGIBMGA010278	8.30222	2.14586	0.0010601	0.00849159
XLOC_007963	1.03864	3.34463	2.8031e-06	6.98551e-05	BGIBMGA010198	16.7623	-1.53648	0.000226708	0.00316854	XLOC_008323	2.13841	1.95251	0.00131537	0.0140964	XLOC_008116	0.301413	3.14492	0.000154556	0.00217626	XLOC_009264	3.94674	9.5314	5.72194e-05	0.0013211	XLOC_009050	0.259453	3.91776	4.63024e-05	0.000965454	BGIBMGA010178	22.4181	3.24363	0.00014255	0.00216235
XLOC_007966	0.339203	3.23288	6.05321e-06	0.000136742	BGIBMGA010214	2.35457	-2.22717	1.52812e-05	0.000300519	BGIBMGA013333	0.694233	-2.90497	0.000218998	0.00303376	BGIBMGA002436	3.26377	4.16214	2.91071e-10	1.97258e-08	BGIBMGA011761	5.88666	-3.01865	0.000729771	0.0103844	XLOC_009051	0.333629	4.27415	7.92525e-07	2.78566e-05	BGIBMGA010154	3.20545	5.08658	9.91064e-07	6.3944e-05
XLOC_007991	4.4775	2.55029	6.17227e-05	0.00105907	BGIBMGA010231	137.595	-7.67375	9.43283e-14	1.02135e-11	XLOC_008346	7.33132	1.82119	0.00324987	0.029493	XLOC_008131	0.666104	2.71472	0.00463222	0.0366897	BGIBMGA011774	120.839	3.82442	0.000470292	0.00726255	XLOC_009053	0.439979	8.27593	1.02577e-07	4.69067e-06	XLOC_008810	37.9831	-9.18983	1.14915e-05	0.00036016
BGIBMGA002502	3.80782	2.30979	0.00521676	0.0405461	BGIBMGA010255	1.13926	-2.30875	0.000585225	0.0071595	XLOC_008369	7.02542	-7.62423	1.23235e-07	3.61644e-06	BGIBMGA002426	0.61032	-5.31594	4.80893e-06	0.000107302	BGIBMGA011795	8.75392	2.31317	0.000823288	0.0113368	BGIBMGA009183	2.62827	1.30237	0.00557689	0.0468638	BGIBMGA010100	4.14662	6.98891	8.51705e-05	0.00148851
XLOC_008029	2.07729	7.60812	8.025e-13	8.21691e-11	XLOC_008669	1.13257	2.87868	1.31522e-05	0.000261932	XLOC_008403	8.10023	-2.46059	0.000511529	0.00630151	BGIBMGA002423	41.4283	-1.51589	0.000146018	0.00207778	BGIBMGA011834	3.33198	-1.8876	0.000322549	0.00525677	BGIBMGA009556	4.86519	-3.36961	8.76987e-07	3.06417e-05	XLOC_008952	15.1611	-6.95952	4.607e-06	0.000190342
BGIBMGA002526	24.293	-3.92752	5.06132e-12	4.37409e-10	XLOC_008700	1.43897	-1.45699	0.0039413	0.035784	BGIBMGA010591	1.41556	9.9846	1.70818e-24	6.70461e-22	BGIBMGA002417	19.7903	1.21553	0.00103891	0.011121	XLOC_009403	12.3981	1.93443	0.0031619	0.0323137	BGIBMGA013545	59.1964	4.07359	0.000376812	0.0053863	XLOC_008981	0.703713	7.29787	0.00115236	0.00897867
BGIBMGA002527	4.98912	-1.47122	0.00385856	0.0321092	BGIBMGA010286	1.88407	-3.87389	5.06587e-10	2.56562e-08	XLOC_008455	1301.35	-14.7398	2.616e-38	8.21424e-35	XLOC_008228	65.0793	4.48644	1.69917e-16	3.63777e-14	XLOC_009464	14.3477	-3.0788	0.00199998	0.0228639	XLOC_009206	0.443312	-4.03554	3.86388e-06	0.000113389	XLOC_008982	2.72482	5.4198	4.2149e-05	0.000921214
XLOC_008055	20.352	-1.54161	0.0046386	0.0370655	BGIBMGA010287	7.73376	-3.2238	7.8616e-09	3.06018e-07	XLOC_008456	770.683	-8.64282	6.16205e-25	2.52376e-22	XLOC_008232	22.8282	9.93723	1.65466e-08	7.11732e-07	XLOC_009468	0.62851	3.3875	0.00378777	0.0368223	XLOC_009232	0.406891	-1.81278	0.00401102	0.036226	BGIBMGA004220	11.123	-3.04373	1.22197e-06	7.52348e-05
BGIBMGA002549	0.141457	-4.27495	0.00404601	0.0333159	XLOC_008810	2.86055	-4.03964	0.000586786	0.00716929	XLOC_008515	20.0149	-1.65663	0.00395033	0.0341709	XLOC_008322	6.8308	7.90971	6.0678e-20	2.11699e-17	BGIBMGA011695	4.27687	-1.68709	0.00197226	0.0226743	XLOC_009264	0.639529	4.19227	0.00371482	0.0341734	XLOC_009051	0.620167	4.14316	6.67891e-05	0.00125326
BGIBMGA002556	2.37985	-1.81572	0.00515139	0.0402039	XLOC_008825	0.0602834	5.87238	4.55698e-05	0.000784767	XLOC_008571	2.82967	1.91741	0.00557268	0.0447526	BGIBMGA013333	0.312698	-2.68906	0.00117054	0.0122926	BGIBMGA011649	0.156287	-8.07427	8.87946e-08	5.97461e-06	BGIBMGA011795	5.98827	1.64361	0.0016523	0.0181618	BGIBMGA000178	4.10335	-4.01831	0.000662114	0.00607314
BGIBMGA002450	0.607545	-5.31202	0.00155047	0.0155708	BGIBMGA010093	9.46475	-4.94602	6.59916e-09	2.61194e-07	BGIBMGA010198	14.9281	-1.27383	0.00225131	0.022114	XLOC_008369	10.1224	-8.87839	4.69803e-10	2.97984e-08	XLOC_009592	0.507421	4.82338	0.000827897	0.0113685	BGIBMGA011804	0.795475	1.72477	0.000111955	0.00198985	BGIBMGA009181	3.33233	4.04865	0.000465458	0.00478148
XLOC_008101	1.3396	-1.44673	0.00352718	0.0298252	XLOC_008855	1.9943	5.77655	2.84913e-10	1.56866e-08	BGIBMGA010214	0.801739	-1.65162	0.00475086	0.0395743	BGIBMGA005710	185.912	-2.3195	0.00460009	0.0365917	BGIBMGA011603	3.39257	1.58292	0.00188201	0.0219684	BGIBMGA011862	2.76043	1.50656	0.003795	0.0347077	BGIBMGA009183	4.07816	2.31835	0.000622428	0.00586914
XLOC_008116	0.376833	2.19303	0.00311502	0.0272456	XLOC_008981	1.34883	2.9089	1.91131e-05	0.000365467	BGIBMGA010230	11.6944	-1.05616	0.00565033	0.0452988	BGIBMGA004890	6.65121	-1.14063	0.00682853	0.0498255	XLOC_009619	0.775276	4.32806	0.00354718	0.0352845	XLOC_009403	10.7918	1.9783	0.000100688	0.00183734	BGIBMGA009170	5.65827	3.11666	0.00130052	0.00980859
BGIBMGA002436	9.76521	6.73246	3.33005e-20	1.12318e-17	XLOC_008982	2.47062	5.53502	1.57718e-09	7.17731e-08	BGIBMGA010231	18.8879	-7.78125	4.0598e-12	2.61941e-10	XLOC_008432	1.37566	-7.19448	1.0762e-06	2.8477e-05	XLOC_009637	5.9564	9.4532	1.26148e-08	1.16846e-06	BGIBMGA011880	7.86605	-2.39355	6.74237e-05	0.00130417	BGIBMGA009556	2.06758	-3.86103	0.000135118	0.00208317
BGIBMGA002426	0.473489	-3.04599	0.000558943	0.00681727	BGIBMGA004219	56.1248	-2.18331	1.11181e-07	3.62396e-06	XLOC_008669	0.706252	2.89366	1.6111e-05	0.000295433	BGIBMGA010591	1.51726	6.84168	1.14891e-17	3.0063e-15	XLOC_009665	20.0846	2.4049	0.000643732	0.00944541	XLOC_009464	2.80363	-2.91912	0.00219497	0.0226718	BGIBMGA009554	8.32362	4.96473	6.30815e-06	0.000234735
BGIBMGA002423	44.4153	-1.16819	0.0030033	0.0264156	BGIBMGA009544	3.61688	-6.26099	2.0222e-06	4.97973e-05	XLOC_008695	0.69328	-2.59509	2.01965e-05	0.000359642	XLOC_008455	1118.16	-14.2291	1.67398e-38	7.88446e-35	BGIBMGA013656	172.103	3.69025	0.00119917	0.015348	BGIBMGA011680	0.645534	-2.38626	0.00239376	0.0243775	BGIBMGA014387	1.47998	2.88766	0.000791793	0.00689981
BGIBMGA002422	2.73542	1.86822	0.000366439	0.00482777	XLOC_009050	0.196937	2.7359	0.00120185	0.0133822	BGIBMGA010287	8.33961	-3.02474	6.17654e-08	1.88858e-06	XLOC_008456	636.716	-10.4809	3.84088e-31	4.52264e-28	XLOC_009731	43.5811	2.10338	0.00505338	0.0455966	BGIBMGA011649	0.0984352	-2.62147	0.00451525	0.0395294	XLOC_009232	0.539781	-3.11044	0.000124086	0.00197448
XLOC_008232	7.11256	7.37498	5.88773e-06	0.000133644	XLOC_009053	1.53024	8.62477	1.74169e-16	2.87837e-14	BGIBMGA010294	41.3678	4.2326	2.97177e-08	9.58701e-07	XLOC_008458	15.8614	-1.26664	0.00331435	0.0283829	XLOC_009740	42.4916	6.89965	0.000218271	0.00395406	BGIBMGA011625	2.80191	1.8377	0.000568626	0.00756562	XLOC_009235	16.8883	4.51801	0.000245969	0.00311429
XLOC_008234	4.69434	2.47766	8.26828e-07	2.36739e-05	XLOC_009088	0.474277	1.61183	0.00268309	0.0262323	BGIBMGA010162	6.47925	2.79026	6.76105e-05	0.00107221	BGIBMGA010697	4.07183	1.26483	0.00279064	0.0246372	BGIBMGA014336	2.83486	5.20177	0.000821665	0.0113325	XLOC_009590	4.19793	-1.3417	0.00112331	0.0134797	BGIBMGA011755	16.5092	-2.24023	0.000147134	0.00220138
XLOC_008279	3.10978	2.89955	3.93069e-05	0.000712395	BGIBMGA014365	0.329191	2.38698	0.00123046	0.0136364	XLOC_008810	1.94445	-3.21052	0.00486615	0.040185	XLOC_008515	9.78138	-1.87711	0.00124234	0.0129313	XLOC_009824	0.909539	2.98946	0.000289638	0.00482902	XLOC_009592	0.198507	3.96305	0.0019553	0.020649	XLOC_009264	6.09534	6.4513	0.000592598	0.00570255
XLOC_008322	19.8524	9.12387	3.1623e-27	2.48241e-24	BGIBMGA013545	1.43898	4.73405	0.000877918	0.0102503	XLOC_008825	0.1674	2.77997	0.000247941	0.00336059	BGIBMGA010198	11.3998	-1.34923	0.00130345	0.0134041	BGIBMGA008968	1.08835	-4.01748	0.00421683	0.0400704	BGIBMGA011601	3.32877	-2.58286	0.00206327	0.0215956	BGIBMGA011774	170.707	-4.23184	0.00029102	0.00348667
XLOC_008323	1.14939	3.44028	9.12349e-05	0.00147416	XLOC_009188	1.52709	1.75878	0.00118897	0.0132703	BGIBMGA010093	3.2925	-3.81622	1.98873e-05	0.000355481	BGIBMGA010226	1.59216	-3.38748	0.0043364	0.0352035	BGIBMGA008986	1.34114	-3.77941	2.97972e-06	0.000108375	XLOC_009619	0.468853	7.74251	9.08422e-05	0.00168451	BGIBMGA011775	3.49326	2.94175	0.000260709	0.00321029
BGIBMGA013333	1.17401	-2.84087	8.1561e-05	0.00133851	BGIBMGA014383	1.31347	1.76095	0.00580694	0.048195	XLOC_008855	1.95865	6.66594	3.11093e-14	2.90148e-12	XLOC_008627	32.7586	-1.34776	0.00580633	0.0438953	BGIBMGA008997	1.90546	-2.66754	2.52833e-05	0.000665277	XLOC_009637	3.03734	9.20475	1.81698e-09	1.32682e-07	BGIBMGA011794	5.08069	3.88239	4.0084e-05	0.000892651
BGIBMGA013317	1.14067	2.89357	0.000668969	0.00780878	XLOC_009264	5.36196	7.35428	1.5281e-07	4.84671e-06	XLOC_008931	5.54923	-1.23208	0.00112716	0.0123505	BGIBMGA010231	7.88848	-7.52111	5.80952e-11	4.71773e-09	BGIBMGA008928	3.11798	-1.48319	0.00553363	0.0488078	XLOC_009653	0.621847	1.78312	0.00148867	0.0167743	BGIBMGA011795	10.6958	3.06083	7.71408e-05	0.00137626
XLOC_008369	16.0675	-9.08709	6.80791e-14	8.43823e-12	BGIBMGA011761	28.1549	-3.31203	1.71075e-05	0.00033159	XLOC_008981	1.17771	3.73214	3.79386e-08	1.20331e-06	XLOC_008669	1.01122	5.53474	1.7063e-09	9.08099e-08	XLOC_010107	1.80425	7.48655	5.41507e-05	0.00127525	XLOC_009665	21.5708	2.28208	2.1256e-05	0.000505634	BGIBMGA011804	1.48788	3.12757	1.57826e-06	8.90253e-05
BGIBMGA005701	59.6837	-1.4675	0.00201005	0.0191841	BGIBMGA011764	96.5816	-1.52445	0.00263908	0.0258422	XLOC_008982	2.68448	9.10521	1.05179e-15	1.2232e-13	BGIBMGA010271	7.03484	-1.36097	0.000225486	0.00299166	XLOC_010152	5.48653	1.9562	0.00105926	0.0139167	BGIBMGA013656	169.904	3.11008	0.000160634	0.00266873	BGIBMGA011810	1.03726	3.19621	0.000154616	0.00226514
XLOC_008432	0.367687	-3.08845	0.00674006	0.0496414	BGIBMGA011778	10.5655	-3.29982	5.37375e-07	1.52014e-05	BGIBMGA009544	2.33135	-5.87963	1.54577e-05	0.000285513	XLOC_008693	0.505562	3.79838	8.95053e-06	0.000184092	XLOC_010153	3.53865	2.54413	0.000481838	0.00736983	BGIBMGA000197	0.601564	1.7995	0.00538919	0.0455711	BGIBMGA011822	5.63165	2.41274	0.00123973	0.00947141
BGIBMGA010591	1.85551	9.73369	4.85803e-21	1.8305e-18	BGIBMGA011795	1.41627	2.53262	1.76046e-05	0.000339827	XLOC_009050	0.318381	3.90751	4.80085e-07	1.24242e-05	BGIBMGA010286	0.878681	-2.50931	0.000112732	0.00167763	XLOC_010156	4.26464	8.35641	0.000267071	0.00456241	XLOC_009740	21.857	5.73141	8.26e-06	0.00022359	BGIBMGA011846	6.68987	3.97353	0.000150278	0.00222486
XLOC_008455	1341.51	-15.0539	6.38547e-42	6.01511e-38	BGIBMGA011807	1.44486	-2.91701	5.15766e-07	1.47228e-05	XLOC_009051	0.407115	3.11468	4.99271e-07	1.27802e-05	BGIBMGA010287	10.4223	-4.92535	1.19975e-15	2.1734e-13	XLOC_010172	2.75401	6.34694	7.16004e-09	7.17527e-07	XLOC_009744	0.572698	2.19263	0.00230082	0.0236355	BGIBMGA011862	4.68627	3.86466	2.12636e-06	0.000110665
XLOC_008456	759.202	-9.36393	1.65414e-27	1.41654e-24	BGIBMGA011880	1.08865	-2.21839	0.000743288	0.00887424	XLOC_009052	1.59201	2.62603	0.00268941	0.0253596	BGIBMGA010186	0.628749	3.08508	2.6902e-05	0.000481782	XLOC_010173	0.950678	8.30694	6.5524e-07	3.0871e-05	BGIBMGA014336	1.31759	3.08545	0.00358374	0.0334246	BGIBMGA011867	4.50615	4.50078	7.46272e-06	0.000264281
BGIBMGA002754	7.23124	1.62074	0.00201458	0.0192078	XLOC_009464	441.687	-3.76727	4.6063e-05	0.000790371	XLOC_009053	0.847328	6.54776	3.28491e-15	3.43821e-13	BGIBMGA010131	8.01776	-1.4454	0.00581389	0.0438953	BGIBMGA008838	10.0197	6.99919	2.10261e-11	4.40145e-09	BGIBMGA012218	1.63967	1.81716	6.81322e-05	0.00131517	BGIBMGA011879	2.98142	2.35075	0.000619341	0.00585174
BGIBMGA010198	13.8776	-1.53418	0.000236032	0.00329885	XLOC_009468	9.89943	-3.31324	7.87086e-07	2.14259e-05	XLOC_009088	0.357138	1.58224	0.00309278	0.0283957	XLOC_008810	3.29735	-5.23791	2.92911e-05	0.00051865	BGIBMGA004258	0.436621	1.9921	0.00335083	0.0337592	XLOC_009824	0.599774	2.29891	0.000522813	0.00713754	BGIBMGA011880	5.73775	-5.83688	2.1189e-08	3.91373e-06
BGIBMGA010211	6.29927	1.22144	0.00351409	0.0298223	XLOC_009469	27.8209	-2.33041	0.0010353	0.0117785	BGIBMGA009179	1.58974	-2.30494	0.00242732	0.0234757	XLOC_008825	0.157429	3.92689	1.82512e-05	0.000347326	BGIBMGA004257	0.632665	-3.74275	0.000166704	0.00320915	XLOC_009827	1.37794	2.38537	0.000456438	0.00633233	BGIBMGA011736	1.63525	3.07134	0.000923783	0.00771457
BGIBMGA010214	4.63433	-1.98584	5.73591e-05	0.000987793	BGIBMGA011691	1.41675	1.81139	0.000500307	0.00627549	BGIBMGA009183	10.3395	1.47234	0.00104912	0.0116267	BGIBMGA010093	3.40034	-3.57906	2.78623e-05	0.000495213	XLOC_010261	0.655663	-8.28925	1.52968e-07	9.41804e-06	BGIBMGA007324	1.01391	2.46052	8.7887e-05	0.00163616	BGIBMGA011696	56.0105	3.0763	0.000362275	0.00402908
BGIBMGA010221	2.0311	2.55862	0.00436505	0.0353862	BGIBMGA011660	0.591238	1.76543	0.0022925	0.0229738	XLOC_009120	0.658544	2.77363	0.000511714	0.00630151	XLOC_008855	1.14871	7.89838	1.86772e-09	9.72041e-08	XLOC_010276	8.98912	2.9807	0.000688342	0.00991466	BGIBMGA008986	1.06059	-3.75941	9.71469e-07	3.3521e-05	BGIBMGA011695	1.7091	2.92261	6.39385e-05	0.00122181
BGIBMGA010231	1881.33	-3.87133	6.41396e-06	0.000144061	BGIBMGA011649	0.961559	-3.81838	6.09229e-11	4.01324e-09	XLOC_009122	1.73652	-1.8418	0.00524207	0.0426427	XLOC_008906	0.827319	2.03202	0.00358962	0.0302724	BGIBMGA000368	0.416269	-3.5477	0.00246156	0.0265916	XLOC_009950	0.880081	-1.85347	0.000444758	0.00622529	BGIBMGA011680	2.63085	-4.63719	6.71587e-05	0.00125487
XLOC_008669	1.89635	3.85144	4.71823e-09	2.24533e-07	BGIBMGA011625	5.04778	2.56463	2.02467e-06	4.97973e-05	BGIBMGA009556	1.92119	-2.70579	8.88678e-05	0.00137461	XLOC_008981	1.23431	4.27862	1.50527e-07	4.80665e-06	XLOC_010318	6.31559	3.83819	0.00372953	0.0364442	BGIBMGA009025	3.79206	-1.42001	0.000423756	0.0059757	BGIBMGA011640	4.25435	-2.752	0.000829221	0.00714009
BGIBMGA010286	1.07028	-2.6215	1.18062e-05	0.000245619	XLOC_009619	1.25112	3.01183	0.00121444	0.0134906	BGIBMGA013545	3.26817	5.9747	1.07969e-05	0.000205468	XLOC_008982	1.71956	6.05465	4.04155e-09	1.97261e-07	BGIBMGA000418	4.45299	3.02524	0.000306642	0.00504114	BGIBMGA009033	0.461812	-5.59433	1.126e-07	5.0751e-06	BGIBMGA011626	8.49538	-2.82836	0.000575731	0.00558974
BGIBMGA010287	8.3475	-2.42102	6.85169e-06	0.000153309	XLOC_009629	0.964216	2.48272	1.05755e-05	0.000216099	BGIBMGA014387	3.09334	2.12735	0.000198253	0.00278737	BGIBMGA004227	9.75072	-1.66011	0.00204413	0.0193719	BGIBMGA000422	10.4928	-2.92632	0.000814303	0.0112639	BGIBMGA008926	4.6874	-1.1327	0.00492757	0.0425071	XLOC_009590	6.28316	-2.30596	0.00010629	0.00176276
BGIBMGA010175	2.06655	1.85015	0.00321282	0.0278938	XLOC_009637	7.60727	9.05052	7.23288e-15	9.73339e-13	XLOC_009264	8.2508	7.62716	7.4326e-09	2.66217e-07	BGIBMGA004219	43.536	-1.2317	0.00214312	0.0200267	BGIBMGA000424	46.0476	-4.3021	5.90484e-07	2.91223e-05	BGIBMGA008882	0.557389	1.85405	3.86061e-05	0.000828404	XLOC_009637	5.0012	9.49712	1.87926e-06	0.000101158
BGIBMGA010108	2.27145	2.37222	0.0033081	0.0285108	XLOC_009684	1.02863	2.35785	0.000165567	0.00239945	BGIBMGA011775	9.85272	1.40754	0.00369576	0.0325919	XLOC_009015	0.981952	2.10653	0.00332149	0.0284182	BGIBMGA000457	423.655	-6.44923	1.25789e-05	0.000367991	BGIBMGA008871	11.8532	-1.31395	0.00468155	0.0406829	XLOC_009639	0.176826	7.5031	0.00130946	0.00985232
BGIBMGA010093	13.178	-3.88458	1.04485e-06	2.92061e-05	BGIBMGA004644	10.1106	-1.33866	0.00368298	0.0338475	BGIBMGA011778	5.50128	-2.26056	0.000458656	0.00578385	BGIBMGA009544	0.760855	-6.30824	2.48852e-05	0.000451674	BGIBMGA000305	14.5152	3.08994	7.23816e-05	0.00160055	XLOC_010096	1.93171	1.30634	0.00215396	0.0223708	BGIBMGA009816	9.64092	2.63616	0.000660786	0.00607066
XLOC_008855	3.14477	4.65168	2.78692e-10	1.81054e-08	BGIBMGA013336	1.02196	2.32729	1.07876e-05	0.000219955	BGIBMGA011795	2.98079	3.32314	3.91937e-09	1.48275e-07	XLOC_009050	0.196741	3.86942	5.31338e-05	0.000870688	XLOC_010511	9.58916	-2.83822	3.97207e-07	2.07872e-05	XLOC_010107	1.81068	4.38621	8.29581e-05	0.00155053	BGIBMGA009817	4.82796	5.04837	1.40546e-05	0.000415957
XLOC_008906	1.88331	2.16379	0.000817077	0.0091848	XLOC_009824	0.776501	2.0208	0.000805436	0.0095197	BGIBMGA011807	1.07083	-2.92248	1.48591e-06	3.4819e-05	XLOC_009051	0.295313	2.60723	0.000178742	0.0024761	XLOC_010523	0.140279	-7.03266	0.00124838	0.0158393	XLOC_010128	1.07643	-2.02905	0.00344431	0.0323162	BGIBMGA009812	27.5644	-6.31242	1.66113e-05	0.000469428
XLOC_008936	0.675203	2.73085	3.55283e-06	8.49432e-05	BGIBMGA007324	0.496682	2.42498	0.000257274	0.00354015	BGIBMGA011880	1.47559	-1.9099	0.00364735	0.0322913	XLOC_009053	0.77489	8.41828	2.52319e-12	2.58352e-10	BGIBMGA000264	2.91776	3.73157	5.58724e-06	0.000185978	XLOC_010136	2.20895	-3.17015	0.000124876	0.00216636	XLOC_009828	2.08886	3.38395	1.97369e-05	0.000537344
XLOC_008981	1.32283	3.58263	1.23967e-06	3.35566e-05	BGIBMGA008953	3.0812	-2.90571	4.11525e-05	0.000719214	XLOC_009469	11.3241	-2.06613	0.00384298	0.0335504	BGIBMGA014378	0.450237	-2.90939	0.000154143	0.00217369	XLOC_010554	6.61498	2.36694	1.11409e-05	0.000333165	XLOC_010152	4.90408	1.3632	0.00303255	0.0293593	BGIBMGA008954	6.83249	3.10338	5.02059e-05	0.00103943
XLOC_008982	1.87752	7.94996	1.30145e-10	8.83894e-09	BGIBMGA008982	17.4524	1.16669	0.00110612	0.0124935	BGIBMGA011691	1.81655	1.73937	0.000511955	0.00630151	XLOC_009088	0.596549	1.78139	0.000727019	0.00828116	XLOC_010560	633.003	-4.14776	0.00173111	0.0205897	XLOC_010172	2.58296	5.64334	9.2612e-12	1.13166e-09	BGIBMGA008955	121.936	4.20973	0.000179887	0.00250378
BGIBMGA004219	42.031	-1.46756	0.000266213	0.00367702	BGIBMGA008987	2.0099	-4.05575	0.000417709	0.0053646	BGIBMGA011660	1.06874	1.65438	0.0015848	0.0165719	BGIBMGA014365	0.301264	3.40262	3.44984e-05	0.000600693	BGIBMGA000228	3.09553	2.75994	0.00324586	0.0328422	XLOC_010173	0.609343	8.24067	3.92252e-07	1.51435e-05	BGIBMGA008966	6.67451	5.23422	1.89028e-05	0.000520657
XLOC_009051	0.202899	2.1238	0.00313974	0.0273855	BGIBMGA009025	4.91388	-1.4449	0.000219955	0.00307872	BGIBMGA011649	0.311484	-1.89986	0.00250468	0.0240578	BGIBMGA009556	7.9537	-6.12382	1.21149e-14	1.96762e-12	BGIBMGA000218	40.5523	2.32312	5.92596e-05	0.00135918	BGIBMGA008838	2.69262	2.89378	3.86044e-06	0.000113389	XLOC_009911	10.3824	3.77334	0.00031341	0.00364035
XLOC_009053	1.8103	8.7599	1.06627e-17	2.51108e-15	BGIBMGA009033	2.57363	-7.66058	3.03374e-14	3.81037e-12	BGIBMGA011625	4.92033	2.18235	3.72993e-05	0.000623427	XLOC_009149	1.38847	-2.11462	0.00263353	0.0235211	XLOC_010619	0.738167	-4.45797	4.91771e-05	0.00116799	XLOC_010229	3.77364	-2.05922	0.00113854	0.0136451	BGIBMGA009012	20.6212	3.10466	0.000165659	0.00237882
XLOC_009088	0.48894	1.76399	0.00100401	0.010867	BGIBMGA009034	8.61781	-2.0711	0.00113058	0.0127241	BGIBMGA011615	5.35517	-1.48865	0.00580964	0.0459889	XLOC_009206	0.551087	-2.82568	0.000142824	0.00204159	XLOC_010631	0.667349	4.02146	0.00121701	0.0155342	BGIBMGA004260	0.465568	1.58361	0.003634	0.0337171	BGIBMGA008930	15.3036	2.82614	0.000503032	0.0050464
BGIBMGA014365	0.301997	3.55786	2.00749e-05	0.000394793	XLOC_009977	4.59953	-3.10938	2.90763e-10	1.57413e-08	XLOC_009612	6.58411	-1.4044	0.000433295	0.00550086	XLOC_009211	2.39027	-3.06916	0.000419703	0.00516394	BGIBMGA009953	16.6389	5.04486	1.76483e-14	6.92694e-12	BGIBMGA004258	0.398724	1.9276	0.000434152	0.00608588	BGIBMGA008929	0.693391	4.09089	6.10213e-05	0.00118033
BGIBMGA009183	17.6139	1.67293	0.000208799	0.00296218	BGIBMGA008882	3.40129	2.02189	1.48695e-07	4.73213e-06	XLOC_009629	0.54992	2.11638	0.000164991	0.00237547	XLOC_009245	0.24165	2.6396	0.000550416	0.00651223	XLOC_010650	0.975956	8.2749	2.09561e-06	7.89416e-05	BGIBMGA004257	0.563969	-2.62848	0.00211944	0.0221067	BGIBMGA008922	7.62441	2.6358	0.00108479	0.00863432
XLOC_009150	7.62672	-1.32909	0.00638607	0.0474049	XLOC_010107	3.1576	7.37984	4.54334e-09	1.88539e-07	XLOC_009637	11.0748	10.0982	4.90859e-21	1.18561e-18	XLOC_009264	9.44699	7.51685	3.08968e-08	1.2127e-06	BGIBMGA009185	2.97694	4.12443	0.00140959	0.0174028	XLOC_010261	0.343666	-3.05874	0.00386427	0.0352045	BGIBMGA008900	2.64874	5.29664	3.09504e-06	0.000142221
XLOC_009188	1.61826	1.48052	0.00575872	0.0436212	XLOC_010129	0.134754	4.83579	0.00342957	0.031955	XLOC_009650	4.36211	2.39744	3.0486e-05	0.000520251	BGIBMGA011778	4.1026	-2.76081	3.2247e-05	0.000566729	XLOC_010746	1.12655	3.40064	0.00116905	0.0150444	BGIBMGA000368	0.211204	-3.85703	0.00423861	0.0377032	BGIBMGA008899	19.9144	2.72778	0.00114601	0.00895143
BGIBMGA014383	1.60409	2.23484	0.00056104	0.00681935	XLOC_010136	3.52584	-3.45811	6.62321e-06	0.000141475	XLOC_009665	20.1613	1.6351	0.00162308	0.0168571	BGIBMGA011782	16.4635	1.10494	0.0031243	0.0271088	XLOC_010753	1.21111	2.17627	0.00255357	0.0273473	BGIBMGA000418	3.458	2.13026	0.000624059	0.00814216	BGIBMGA008882	0.863433	2.85052	8.83844e-06	0.000296292
BGIBMGA014382	0.64944	2.29003	0.000430714	0.00548287	XLOC_010156	9.02305	4.54255	5.27893e-05	0.000884832	XLOC_009684	0.698754	1.73386	0.00440493	0.0372147	BGIBMGA011795	8.89047	3.33267	1.75624e-09	9.29428e-08	XLOC_010755	9.83721	-1.93314	0.00233686	0.0255671	BGIBMGA000422	6.60476	-3.71598	8.15087e-06	0.000221271	BGIBMGA008878	4.5428	2.9502	0.000912465	0.00764717
XLOC_009213	0.33912	2.13341	0.00544823	0.0418958	XLOC_010172	3.31901	5.60786	1.37049e-13	1.40326e-11	BGIBMGA009812	6.34863	-2.7737	0.00170896	0.0176131	BGIBMGA011807	0.654524	-2.74582	8.06101e-06	0.000167997	BGIBMGA005433	4.62788	-1.81266	0.000785936	0.0109682	BGIBMGA000424	11.4052	-4.2767	1.36699e-07	5.9616e-06	BGIBMGA008873	4.14793	2.14798	0.000628834	0.0059059
XLOC_009245	0.468215	3.17754	8.78691e-06	0.00019072	XLOC_010173	1.5068	8.08329	2.20917e-12	1.85807e-10	BGIBMGA013658	1.37985	-1.57038	0.00356877	0.0317748	BGIBMGA011823	0.973632	2.13634	0.000573266	0.00671662	BGIBMGA005448	8.71938	-1.59434	0.00530046	0.0473722	BGIBMGA000457	41.0321	-6.16665	1.10979e-05	0.000292017	XLOC_010172	2.04308	9.47291	4.03464e-07	3.36339e-05
XLOC_009264	1.88601	5.81917	1.83646e-05	0.000363434	BGIBMGA008838	15.3011	7.15626	4.18663e-21	1.46067e-18	BGIBMGA013336	1.76358	1.60636	0.000835828	0.00970839	BGIBMGA011868	3.93956	1.52584	0.00424492	0.0346209	BGIBMGA005449	6.54588	-1.94792	0.000504857	0.00767057	BGIBMGA000335	0.246806	-3.3578	0.00155856	0.0174366	XLOC_010173	1.06538	8.63626	2.31723e-05	0.000598035
BGIBMGA011761	37.9955	-2.00432	0.00583569	0.0440836	XLOC_010229	6.17413	-1.44377	0.00454185	0.0398644	XLOC_009807	14.0254	2.12374	0.000402124	0.00516077	BGIBMGA011741	6.6254	-1.72398	0.00219224	0.0203257	BGIBMGA005456	0.841519	3.51389	0.00200808	0.0229286	BGIBMGA000311	6.17481	1.64866	5.09625e-05	0.00103911	XLOC_010182	1.45946	8.34756	0.000193946	0.00264013
BGIBMGA011768	191.17	-2.09341	0.00102409	0.0110251	BGIBMGA004260	1.21859	2.75891	5.4249e-08	1.8857e-06	XLOC_009824	0.664311	2.12324	0.000340099	0.00446824	XLOC_009464	52.3657	-2.8972	0.00115978	0.0122205	BGIBMGA005471	1.01085	5.52579	4.18133e-09	4.68906e-07	BGIBMGA000305	11.7139	2.35958	3.66692e-05	0.000792256	XLOC_010195	0.271973	3.58623	0.00128639	0.00973316
BGIBMGA011795	0.386692	3.17595	3.84441e-05	0.000704559	BGIBMGA004258	0.941026	1.51793	0.0020107	0.0206102	BGIBMGA007324	0.715652	3.01453	1.40991e-06	3.34542e-05	XLOC_009469	6.21686	-2.99617	7.31417e-05	0.00114833	XLOC_010851	0.414061	-2.9384	5.47998e-05	0.00128732	XLOC_010511	6.82634	-3.07936	3.14352e-09	2.15522e-07	BGIBMGA014342	79.8207	5.06048	0.000949097	0.00787709
BGIBMGA011807	4.52513	-3.61911	7.74246e-10	4.46427e-08	EMBMOT00000005680	2.17354	3.39255	1.75694e-05	0.000339827	BGIBMGA008953	2.21753	-1.92414	0.00572455	0.045545	BGIBMGA011691	2.29888	1.83253	0.000289393	0.00370896	BGIBMGA005524	0.23319	-3.81168	0.00152392	0.0185231	BGIBMGA000264	1.4012	3.9629	1.32024e-08	7.58333e-07	BGIBMGA008838	12.9839	4.84212	2.97076e-07	2.77074e-05
BGIBMGA011825	2.17453	-1.35381	0.00666878	0.0493479	BGIBMGA004257	2.2633	-2.74946	0.000260997	0.00358395	BGIBMGA008982	13.8361	1.38265	0.000119325	0.00178703	BGIBMGA011688	4.85348	1.08333	0.00630825	0.0466434	XLOC_010940	0.370825	-7.37137	6.03425e-06	0.000198058	XLOC_010554	3.37483	3.14364	9.37047e-12	1.13166e-09	BGIBMGA000404	1.70363	3.22579	0.000380761	0.00417066
BGIBMGA011880	1.14076	-2.13613	0.000903804	0.00988831	XLOC_010248	1.7539	3.35362	3.64963e-05	0.000647233	BGIBMGA008986	2.98708	-3.1003	7.73661e-06	0.000152148	BGIBMGA011671	2.33391	1.4103	0.00610506	0.0456788	BGIBMGA005357	3.94206	2.70568	0.000255941	0.00441495	XLOC_010560	57.2568	-3.68827	0.00226346	0.0233025	BGIBMGA000412	13.22	5.09817	6.42166e-06	0.000235377
XLOC_009469	49.7783	-2.85588	7.95377e-05	0.00131216	XLOC_010267	2.32249	2.26963	0.000125664	0.00188196	BGIBMGA008997	3.64086	-1.59453	0.0028682	0.0266717	BGIBMGA011667	2.80693	1.78058	0.000540858	0.00642482	BGIBMGA005345	6.28605	6.41002	2.53371e-15	1.08489e-12	BGIBMGA000225	6.35908	-1.86283	0.000127372	0.00219751	BGIBMGA000414	1.03731	3.50582	1.00098e-05	0.000327404
BGIBMGA011649	1.50679	-2.72213	2.78465e-07	9.0453e-06	XLOC_010336	3.06734	-2.09264	0.0017423	0.0182767	BGIBMGA009033	3.75423	-6.43106	7.3243e-12	4.53914e-10	BGIBMGA011625	3.06383	1.77072	0.00078847	0.00886323	XLOC_010966	2.41552	-1.63636	0.0036465	0.0358559	BGIBMGA000222	11.0047	-1.36205	0.00284774	0.0280311	BGIBMGA000418	3.25401	3.12699	0.000847994	0.00726191
XLOC_009567	5.09713	3.80128	0.00425763	0.0346047	BGIBMGA000457	574.347	-4.33859	0.000705279	0.00848496	BGIBMGA009034	9.05156	-2.50072	0.000116128	0.00174192	XLOC_009592	0.678564	2.97547	0.000768461	0.00868053	BGIBMGA005311	3.27927	-2.33829	2.5481e-05	0.000666317	BGIBMGA000218	37.6314	2.11924	1.89083e-06	6.05837e-05	XLOC_010372	0.246515	7.76481	0.000577963	0.00558974
BGIBMGA011625	4.7066	2.74091	4.93438e-07	1.50427e-05	BGIBMGA000291	0.371394	-4.53077	6.91042e-05	0.00111657	XLOC_009977	2.50443	-3.12208	3.06323e-09	1.17299e-07	XLOC_009619	1.76136	4.11834	2.75087e-05	0.000489853	XLOC_011010	8262.42	6.8055	0.000116478	0.00237493	BGIBMGA009953	16.7726	3.59848	1.23773e-15	3.15118e-13	BGIBMGA000464	5.23259	3.53158	0.000125472	0.00198666
BGIBMGA011601	6.99823	-2.53663	0.0022392	0.0208638	XLOC_010523	3.07122	-3.45107	0.00149012	0.0159874	BGIBMGA008928	8.57796	-1.42351	0.00165622	0.0171635	XLOC_009629	0.0967592	2.69734	0.00620596	0.0460679	XLOC_011014	333.686	3.4416	0.00198609	0.0227603	XLOC_010650	0.541499	8.20168	1.09747e-06	3.73219e-05	BGIBMGA000474	10.2	4.15514	5.43844e-06	0.000213459
XLOC_009629	2.01043	2.80833	1.80432e-07	6.136e-06	BGIBMGA000264	4.86625	6.41429	3.52086e-18	7.53784e-16	BGIBMGA008925	3.02672	3.07171	0.000917974	0.0104689	XLOC_009637	6.4887	9.60688	1.36999e-14	2.18733e-12	XLOC_011049	17.6086	11.2862	3.72979e-07	1.99153e-05	XLOC_010661	6.27746	-3.84335	2.22595e-05	0.000525525	BGIBMGA000336	0.696136	8.63626	0.000110294	0.00180377
XLOC_009637	6.87762	8.82151	2.24604e-14	2.93357e-12	XLOC_010554	10.7129	2.56124	3.93536e-10	2.0595e-08	XLOC_010025	0.569039	-1.80014	0.00545612	0.0439664	XLOC_009650	5.41665	1.53832	0.00596882	0.0448018	XLOC_011069	1.03464	4.68866	4.11137e-05	0.000993053	BGIBMGA005424	5.09628	-1.83781	0.000756647	0.00958013	BGIBMGA000264	2.78987	4.61571	1.65724e-06	9.18306e-05
XLOC_009684	1.05631	2.20662	0.000358874	0.0047614	XLOC_010561	24.2442	-1.81112	0.0057669	0.0479472	BGIBMGA008882	2.03558	1.82326	1.9269e-06	4.39502e-05	XLOC_009684	0.749603	1.93462	0.00263926	0.0235211	XLOC_011074	0.873792	3.28667	0.00156776	0.0189824	BGIBMGA005433	2.17862	-1.38772	0.00371272	0.0341734	XLOC_010554	6.57064	3.85904	2.71752e-09	7.46169e-07
BGIBMGA000189	17.6493	-1.48543	0.00128785	0.0133611	XLOC_010589	41.1606	-3.28603	0.000671913	0.00815647	BGIBMGA008858	3.74036	-1.28404	0.00450103	0.0379246	BGIBMGA009810	0.38184	2.32369	0.00157839	0.0156675	XLOC_011093	31.0023	3.19935	0.00323475	0.0328002	BGIBMGA005447	11.782	-3.58496	8.33749e-08	3.92696e-06	BGIBMGA000220	1.77513	-4.01656	0.000304535	0.00356806
XLOC_009744	0.618728	1.9475	0.0026973	0.0241756	XLOC_010631	2.08741	4.76372	7.50336e-09	2.93285e-07	XLOC_010096	5.72087	1.20631	0.00220587	0.0218041	BGIBMGA013658	0.569896	-2.08501	0.001267	0.013125	XLOC_011094	5.21832	7.16583	1.00422e-10	1.81918e-08	BGIBMGA005456	0.782901	2.46413	0.0041951	0.0374577	BGIBMGA000218	28.1072	2.67047	4.74803e-05	0.000998359
XLOC_009827	3.37368	2.04371	0.000440546	0.00558539	BGIBMGA009953	23.9337	3.28402	4.02025e-14	4.84519e-12	BGIBMGA008848	27.8216	1.21672	0.00529256	0.0428931	BGIBMGA013659	1.87082	-1.79224	0.00516607	0.0400201	XLOC_011096	1.76355	5.95412	1.52454e-06	6.19014e-05	BGIBMGA005471	0.817751	5.04848	6.81635e-12	8.67703e-10	XLOC_010589	218.233	-5.80445	0.000161391	0.00234003
BGIBMGA007325	5.718	2.34179	0.00678007	0.0498582	XLOC_010650	3.51775	9.43556	2.61156e-16	4.16964e-14	XLOC_010107	4.48025	4.03128	5.08304e-08	1.58551e-06	XLOC_009714	12.9072	1.47724	0.00208004	0.0196332	XLOC_011097	2.60635	5.05843	0.000514132	0.00779892	BGIBMGA005482	0.445191	-2.95419	0.000541819	0.00731223	BGIBMGA009953	13.1136	3.31206	1.57966e-07	1.73028e-05
BGIBMGA007324	0.434374	2.53398	0.000178697	0.00259372	XLOC_010661	4.84846	-4.16978	5.56287e-06	0.000120189	XLOC_010136	4.10846	-2.18055	0.00297218	0.0274759	XLOC_009744	0.480504	1.99801	0.00398834	0.0329274	XLOC_011098	8.55593	11.1164	1.15609e-07	7.40839e-06	BGIBMGA005485	4.42579	1.68773	0.000424389	0.0059757	XLOC_010650	1.44566	9.20539	5.9105e-06	0.000225413
BGIBMGA008953	2.31808	-2.86854	5.2791e-05	0.000922618	XLOC_010746	2.65677	5.25347	6.55258e-10	3.21486e-08	XLOC_010152	5.78597	1.35207	0.00241472	0.0234019	BGIBMGA004644	5.50494	-1.48094	0.00164218	0.0162152	XLOC_011126	0.403219	-2.11605	0.00457307	0.0423582	BGIBMGA005488	0.95934	1.36502	0.00328811	0.0311923	BGIBMGA009191	11.5445	-4.48842	8.1199e-06	0.000277136
BGIBMGA008982	15.801	1.12453	0.00166029	0.0164458	XLOC_010753	2.8125	3.6558	9.81097e-11	6.08022e-09	XLOC_010153	0.673862	4.4123	3.16692e-10	1.44817e-08	XLOC_009824	0.888019	3.59264	6.95412e-08	2.47579e-06	XLOC_011160	32.7902	5.72576	0.000218115	0.00395406	BGIBMGA005500	56.6735	-3.30793	1.74071e-07	7.32029e-06	XLOC_010661	15.9985	-7.16052	1.73893e-06	9.46862e-05
BGIBMGA008987	1.82125	-3.40411	0.00219984	0.0205785	BGIBMGA005447	1.37269	-2.95312	1.80675e-05	0.000347339	XLOC_010156	10.5868	7.88825	4.20426e-09	1.58416e-07	BGIBMGA008965	48.7023	-1.47973	0.00433828	0.0352035	XLOC_011165	1.17057	2.70616	2.44479e-05	0.000646907	BGIBMGA005505	1.00486	-2.75966	0.000171443	0.00280381	BGIBMGA012520	3.61146	3.88449	2.64315e-05	0.000660437
XLOC_009943	2.9511	2.50488	0.00222588	0.0207807	BGIBMGA005471	2.07624	5.63331	3.67019e-17	6.52324e-15	XLOC_010172	3.36065	9.66126	1.41149e-22	4.43208e-20	BGIBMGA008982	9.34887	1.39329	0.000142609	0.00204159	XLOC_011168	0.359904	7.04267	0.000552907	0.00831319	BGIBMGA005524	0.939265	-4.56771	2.27535e-06	7.24114e-05	XLOC_010673	3.81966	9.05039	8.94465e-07	5.98656e-05
BGIBMGA009025	9.24014	-1.61509	2.86888e-05	0.000542668	BGIBMGA005482	0.847899	-2.8008	7.88272e-05	0.00125009	XLOC_010173	1.32413	8.40754	1.24933e-15	1.43521e-13	BGIBMGA008986	1.32243	-1.93268	0.00410598	0.033692	XLOC_011169	0.484541	7.21732	0.000480577	0.00736983	BGIBMGA005387	0.799247	1.11104	0.00602405	0.0498532	BGIBMGA012521	1.20898	9.20539	0.000172489	0.00246563
BGIBMGA009033	0.589224	-7.50665	8.93778e-12	7.51731e-10	BGIBMGA005505	2.4995	-1.77279	0.00302009	0.0288825	BGIBMGA008838	10.1553	9.21206	1.92413e-27	1.00696e-24	BGIBMGA008987	3.15232	-3.23494	0.00338827	0.0288585	XLOC_011203	4.99008	-11.2394	6.85833e-13	2.01892e-10	XLOC_010923	1.71432	1.24957	0.00142566	0.0161028	BGIBMGA005918	4.32258	3.78698	1.56919e-06	8.90253e-05
XLOC_009977	7.36361	-1.58727	0.000530175	0.00652843	BGIBMGA005506	10.7898	1.21425	0.00417738	0.0373703	BGIBMGA004260	1.04744	2.3786	8.79582e-07	2.15212e-05	BGIBMGA008997	2.84637	-1.60519	0.00281106	0.0247709	BGIBMGA008416	8.47186	-1.52728	0.000761392	0.0106731	BGIBMGA005357	3.53125	1.52207	0.00472579	0.0410065	XLOC_010755	3.63569	4.89976	6.52831e-05	0.00123985
XLOC_010037	6.48986	1.40096	0.0030208	0.0265327	BGIBMGA005524	0.884181	-4.2	2.38821e-06	5.79818e-05	BGIBMGA004258	0.724153	1.55755	0.00151957	0.0159937	BGIBMGA009025	3.83754	-1.49776	0.000186751	0.00257568	BGIBMGA008421	0.151755	-3.60983	0.00375855	0.0366897	BGIBMGA005345	2.29933	4.74419	1.04769e-16	3.65526e-14	BGIBMGA005412	6.78983	2.68753	0.000296906	0.00351364
BGIBMGA008882	3.60334	2.3986	7.88413e-10	4.50112e-08	BGIBMGA005387	1.05762	1.16205	0.00278685	0.0270362	EMBMOT00000005680	1.58157	3.46886	1.05454e-05	0.000201496	BGIBMGA009033	0.946209	-4.89303	4.86078e-08	1.8027e-06	XLOC_011265	9.06964	-2.30558	0.000474903	0.00730939	XLOC_011010	7546.97	7.67382	7.84349e-09	4.76682e-07	BGIBMGA005424	11.1609	-2.87741	0.000250899	0.00315549
XLOC_010096	8.7904	1.12315	0.00414643	0.0339057	BGIBMGA005370	1.20409	1.46516	0.0031268	0.029692	XLOC_010248	0.968596	2.87227	0.00028727	0.00382215	BGIBMGA009034	5.7464	-1.80799	0.00430565	0.0350555	BGIBMGA008438	22.9268	7.61066	2.44686e-10	3.90668e-08	XLOC_011046	2.99496	3.18551	4.78087e-06	0.000136472	BGIBMGA005438	4.5791	2.33546	0.000492433	0.00497287
XLOC_010107	2.16967	4.67919	4.08172e-06	9.63655e-05	XLOC_010940	2.15235	-2.65191	2.727e-06	6.51988e-05	XLOC_010267	1.62461	1.87187	0.00131276	0.0140964	BGIBMGA008882	1.56815	1.39469	0.000321698	0.00409513	BGIBMGA008441	3.10924	-2.78663	0.000248574	0.00431227	XLOC_011049	15.0778	11.446	2.33985e-10	2.16092e-08	BGIBMGA005447	8.02623	-6.42963	7.85678e-09	1.68206e-06
XLOC_010136	6.0544	-3.26266	9.85901e-06	0.000209643	BGIBMGA005345	12.6648	5.80564	1.99479e-25	1.25273e-22	XLOC_010276	7.60918	3.09371	2.77967e-06	6.06123e-05	XLOC_010096	4.41656	1.62686	5.95988e-05	0.000956424	BGIBMGA008443	0.857743	-2.02197	0.00167563	0.0200311	XLOC_011055	0.79631	3.29491	0.00212149	0.0221067	BGIBMGA005449	2.33431	2.61156	0.000436971	0.00457872
XLOC_010156	2.70815	7.0604	8.74769e-06	0.000190308	BGIBMGA005344	0.620927	1.83586	0.00286509	0.0276528	XLOC_010359	11.4635	5.55865	7.30418e-05	0.00114867	BGIBMGA008848	20.3662	1.28039	0.00360175	0.0303204	XLOC_011329	4.23137	-1.75909	0.00283431	0.0298896	XLOC_011069	0.373923	7.12197	0.000123717	0.00215426	BGIBMGA005452	10.5263	3.91953	4.88849e-06	0.000200216
XLOC_010172	3.66796	3.50993	7.53111e-09	3.4776e-07	BGIBMGA005322	1.75556	-2.15798	8.8902e-05	0.00137288	BGIBMGA000311	5.4147	1.39634	0.000429192	0.00546349	XLOC_010107	3.44313	5.64454	2.55533e-08	1.02431e-06	BGIBMGA008524	0.906329	-2.43672	0.00144291	0.0177212	XLOC_011093	22.8887	3.96478	3.28708e-06	9.92444e-05	BGIBMGA005453	4.57125	2.42657	0.000852084	0.00728369
XLOC_010173	1.09141	7.52605	1.19771e-10	8.23535e-09	XLOC_010989	9.38039	-2.01141	0.00590602	0.0487596	BGIBMGA000305	12.8763	2.44964	1.53093e-05	0.000283838	XLOC_010128	1.54841	-1.93114	0.00284045	0.0249367	BGIBMGA008543	2.76861	2.53614	0.00278739	0.0294476	XLOC_011094	5.40571	5.0415	9.80286e-13	1.57689e-10	BGIBMGA005459	8.94377	2.53701	5.13039e-05	0.00104834
BGIBMGA008838	23.6589	6.58917	9.80958e-20	2.98085e-17	BGIBMGA005301	308.52	-2.09704	0.00344234	0.0320154	BGIBMGA000291	1.10036	-2.98483	0.00249359	0.0240208	XLOC_010136	2.9335	-2.5023	0.00090233	0.0099067	XLOC_011446	18.4419	-5.06475	1.26689e-11	2.7123e-09	XLOC_011096	1.05329	9.14242	6.07273e-09	3.81367e-07	BGIBMGA005460	6.77754	3.34616	0.000307614	0.00359519
XLOC_010216	1.14939	3.0789	6.4098e-05	0.00109187	XLOC_011069	1.35929	3.62633	1.29872e-06	3.36096e-05	BGIBMGA000264	5.22753	5.64531	9.59641e-18	1.55859e-15	XLOC_010152	5.16254	1.9402	2.82122e-05	0.000500487	XLOC_011450	20.4878	3.00465	0.00471306	0.0432299	XLOC_011097	2.2829	6.69731	3.38981e-07	1.32498e-05	BGIBMGA005471	0.910528	6.12959	9.90027e-08	1.24347e-05
XLOC_010229	9.68551	-1.90384	8.98359e-05	0.00145655	XLOC_011074	2.88328	5.57506	6.00133e-12	4.83184e-10	XLOC_010554	8.51392	2.4921	7.79516e-10	3.27814e-08	XLOC_010153	1.32665	1.66768	0.00329653	0.0282612	BGIBMGA008564	21.3567	1.78033	0.001835	0.0215802	XLOC_011098	6.82468	6.81053	4.44614e-09	2.92885e-07	BGIBMGA005488	1.24516	3.21169	7.7283e-06	0.000269659
BGIBMGA004260	2.15318	3.53733	4.6605e-12	4.12829e-10	XLOC_011093	44.2153	3.39912	3.31546e-05	0.000597443	BGIBMGA000218	40.5089	2.03301	2.62686e-06	5.78154e-05	XLOC_010156	9.70176	4.26722	8.61454e-05	0.00131735	BGIBMGA008401	2.34618	-4.64861	1.07192e-06	4.55878e-05	XLOC_011123	6.32521	-1.88758	1.06219e-05	0.00028265	BGIBMGA005395	3.71642	3.74335	4.47619e-05	0.000960495
BGIBMGA004261	0.984475	3.18215	9.07085e-06	0.000195532	XLOC_011094	5.21044	4.55998	9.44922e-12	7.35633e-10	XLOC_010631	2.07488	5.1164	2.62658e-11	1.49954e-09	XLOC_010172	2.27023	9.34692	1.64699e-15	2.92729e-13	BGIBMGA008391	56.9828	-2.2205	0.00312304	0.032017	BGIBMGA004353	3.47781	-1.88658	3.0645e-05	0.000685692	BGIBMGA005391	7.87415	3.92479	3.48786e-05	0.000798142
XLOC_010233	0.596029	3.06968	5.20516e-06	0.000119301	XLOC_011096	1.05028	7.67518	1.09127e-09	5.16573e-08	BGIBMGA009953	17.9102	5.67903	1.25431e-30	1.31285e-27	XLOC_010173	0.802086	7.97425	1.40961e-09	7.72006e-08	XLOC_011519	2.63271	10.1769	7.01829e-09	7.10885e-07	XLOC_011160	32.3506	3.39409	0.000752134	0.00956148	BGIBMGA005370	0.284621	8.72094	7.7781e-06	0.000269818
BGIBMGA004258	1.27306	1.68143	0.000577479	0.00700109	BGIBMGA004353	3.39458	-1.21231	0.00587054	0.0486368	XLOC_010650	2.1381	9.22211	1.89068e-17	2.82701e-15	XLOC_010186	0.43449	-2.15363	0.00281616	0.0247928	BGIBMGA008360	16.7217	3.18894	0.00472788	0.0433236	XLOC_011175	15.2804	1.26998	0.00590905	0.0490858	BGIBMGA005358	2.90315	3.65332	2.22825e-06	0.00011346
EMBMOT00000005680	0.99893	3.8157	5.63924e-06	0.000128624	XLOC_011160	37.7368	8.30614	1.78823e-10	1.02092e-08	XLOC_010746	1.93473	4.28594	8.30536e-09	2.9635e-07	BGIBMGA008838	11.3145	9.48041	2.85208e-26	2.06666e-23	BGIBMGA008351	5.48418	-7.78159	4.33789e-09	4.80741e-07	XLOC_011203	8.3881	-12.2258	7.2402e-16	1.94865e-13	BGIBMGA005345	7.23144	3.18533	4.14496e-06	0.000175881
XLOC_010248	2.00259	4.37802	4.77329e-07	1.46464e-05	XLOC_011168	1.07487	5.8257	7.86106e-08	2.63527e-06	XLOC_010753	2.29957	3.43137	1.05802e-10	5.19093e-09	BGIBMGA004260	0.92755	1.72943	0.00039427	0.00488045	XLOC_011591	29.9232	3.50202	0.000140707	0.00275564	XLOC_011207	1.01795	1.853	0.000929313	0.011549	BGIBMGA005319	19.3729	3.13937	0.000229146	0.00296698
XLOC_010260	0.663693	1.61291	0.00240569	0.0221521	XLOC_011169	1.56653	8.28884	1.45806e-09	6.76597e-08	BGIBMGA005433	7.92067	-1.2997	0.00490334	0.0404107	XLOC_010276	10.9742	3.69387	6.02919e-08	2.19286e-06	XLOC_011593	0.454377	-2.23013	0.00464041	0.0427298	BGIBMGA008421	0.287729	-4.84241	1.82647e-05	0.000445734	BGIBMGA005312	3.08543	4.72846	9.08788e-07	5.98656e-05
XLOC_010267	2.0577	3.22498	2.63301e-07	8.61214e-06	XLOC_011203	28.1706	-12.8797	7.89154e-22	3.09743e-19	BGIBMGA005471	1.58797	6.17846	2.2544e-20	5.0563e-18	BGIBMGA000375	5.3397	1.63994	0.00126792	0.013125	BGIBMGA008342	1.39328	-1.60905	0.00474983	0.0434825	XLOC_011265	4.12436	-2.34653	0.000169238	0.00278693	XLOC_011010	4777.54	10.2425	9.05008e-07	5.98656e-05
XLOC_010276	1.53092	2.17916	0.00129123	0.0133811	XLOC_011207	2.73008	1.64342	0.00176023	0.0183829	BGIBMGA005482	0.511998	-4.97732	1.984e-06	4.49262e-05	BGIBMGA000384	6.02435	1.75726	4.86226e-05	0.000812101	BGIBMGA008338	1.47751	-2.79657	1.44653e-05	0.00041292	XLOC_011275	0.625378	-1.88201	0.00405643	0.0365236	BGIBMGA005288	4.75153	2.423	0.00019704	0.00265596
XLOC_010320	25.9565	-1.38829	0.00125093	0.0130351	XLOC_011208	6.12675	1.82997	0.00566797	0.0472916	BGIBMGA005500	21.6797	1.63359	0.00594036	0.046752	BGIBMGA000398	11.9715	2.12659	9.22399e-07	2.48968e-05	BGIBMGA008307	5.42698	-1.75628	0.00247176	0.0266407	BGIBMGA008438	14.4563	5.88985	5.19518e-13	8.96593e-11	XLOC_011049	2.66047	8.54629	0.00115123	0.00897734
BGIBMGA000457	733.509	-4.45664	0.000539839	0.00661285	BGIBMGA008415	1.90089	1.8082	0.00222166	0.022455	BGIBMGA005505	2.92134	-2.30534	0.000237294	0.00323022	XLOC_010359	10.5681	7.8048	1.26003e-06	3.26084e-05	EMBMOT00000001010	0.489888	2.99529	0.000256808	0.00441495	XLOC_011293	1.38522	-1.86099	0.000558073	0.00746739	XLOC_011081	1.05357	4.58457	0.000285732	0.00343896
BGIBMGA000358	1.97852	2.71386	0.00172316	0.016917	BGIBMGA008421	0.501949	-4.55377	3.12602e-06	7.27088e-05	BGIBMGA005524	0.489685	-5.40786	3.68645e-06	7.80368e-05	XLOC_010372	0.582844	2.85365	3.13552e-05	0.000553119	XLOC_011724	0.764693	-2.00704	0.000164774	0.00318068	XLOC_011309	5.04043	-1.1665	0.00333594	0.0315192	XLOC_011093	16.4773	5.30361	5.7714e-05	0.00113976
BGIBMGA000264	0.653979	4.99161	4.09838e-09	2.02129e-07	XLOC_011265	15.1694	-1.88122	0.000866373	0.0101508	BGIBMGA005370	0.867101	2.45184	2.04502e-06	4.57578e-05	BGIBMGA000457	488.396	-5.05661	0.000136647	0.00196823	XLOC_011777	26.8067	-6.79545	6.37395e-06	0.000207318	BGIBMGA008499	0.187962	2.74084	0.00588477	0.0489705	XLOC_011094	4.75199	6.24005	3.21055e-08	5.60062e-06
BGIBMGA000249	98.9526	-1.74939	0.00302225	0.0265327	BGIBMGA008429	0.589384	-2.10881	0.00116626	0.0130478	XLOC_010940	1.2034	-3.30145	4.03048e-06	8.40609e-05	BGIBMGA000469	1.57947	-1.86544	9.46e-05	0.00143269	XLOC_011780	5.49591	-2.66751	0.00191084	0.0221949	XLOC_011446	5.53981	-5.59847	1.42826e-12	2.20561e-10	XLOC_011096	0.873378	8.45034	0.00012087	0.0019331
XLOC_010554	10.6959	2.43216	2.1908e-09	1.12159e-07	XLOC_011275	0.55999	-2.69946	5.51234e-05	0.000909467	BGIBMGA005345	11.1649	6.59572	1.68264e-30	1.58505e-27	XLOC_010409	1.54638	1.36644	0.00316877	0.0274608	XLOC_011790	6.49992	3.25615	0.00202001	0.0230091	XLOC_011519	1.1789	3.48286	2.32475e-05	0.000544756	XLOC_011097	1.79822	9.54436	0.000162166	0.00234034
XLOC_010561	41.5888	-2.45372	0.000215074	0.00303596	BGIBMGA008438	27.5417	4.61279	1.58979e-10	9.18763e-09	BGIBMGA005311	12.2524	-1.58959	0.000732642	0.00865934	BGIBMGA000472	2.16392	1.65738	0.0055313	0.0424999	XLOC_011791	1.11521	3.23336	0.00139411	0.0173024	XLOC_011527	1.31227	-1.47401	0.00075416	0.00956148	BGIBMGA004353	6.01058	-4.00484	7.47889e-09	1.67741e-06
XLOC_010609	1.43079	-1.96577	0.00599481	0.0450688	BGIBMGA008462	3.52259	-1.99338	0.00258354	0.0254039	XLOC_011010	3700.36	8.91667	1.92386e-10	9.06138e-09	BGIBMGA000291	1.12414	-2.77591	0.00416794	0.0341112	XLOC_011839	1.99709	4.56468	6.26197e-07	3.00958e-05	BGIBMGA008351	0.456335	-7.17134	0.00024924	0.00384892	XLOC_011154	3.58783	-3.4171	0.000359386	0.00400764
XLOC_010631	0.741286	4.65944	3.48621e-06	8.35627e-05	BGIBMGA008467	1.71251	-1.52829	0.00177743	0.0185214	XLOC_011014	180.65	2.4184	0.00231392	0.0226581	XLOC_010511	17.7549	-1.63723	0.000610353	0.00710696	BGIBMGA002655	1.29877	-6.44033	0.00027519	0.00467923	XLOC_011591	14.574	3.13683	5.56139e-06	0.000157796	XLOC_011168	0.643606	8.29328	0.000457464	0.00473551
BGIBMGA009953	38.9314	2.73836	6.8791e-11	4.94665e-09	BGIBMGA008486	0.475848	-6.37651	4.08633e-08	1.45257e-06	XLOC_011046	4.44857	3.56002	1.31665e-08	4.54318e-07	BGIBMGA000264	4.60088	5.06761	1.40727e-14	2.20941e-12	BGIBMGA002684	7.78305	-1.29321	0.00511939	0.0460599	BGIBMGA008338	0.771549	-1.72334	0.00521755	0.044479	XLOC_011169	0.729019	8.23688	0.000715357	0.00640557
XLOC_010650	3.75631	9.41541	1.31659e-16	2.48046e-14	BGIBMGA008558	11.3086	-1.38914	0.00454505	0.0398644	XLOC_011049	2.09709	7.69642	9.81485e-08	2.90742e-06	XLOC_010554	6.78096	2.40037	5.76843e-09	2.67678e-07	XLOC_011909	170.978	2.363	0.00139315	0.0173024	XLOC_011630	5.39275	2.42139	0.000194704	0.00313445	XLOC_011203	7.48677	-12.2797	2.77239e-09	7.46169e-07
XLOC_010661	4.9442	-3.98555	1.18116e-05	0.000245619	BGIBMGA008405	27.1578	2.4398	2.40712e-05	0.00044724	XLOC_011055	2.72789	4.47215	1.25567e-07	3.65494e-06	BGIBMGA000244	5.22872	-1.19157	0.00414002	0.0339417	BGIBMGA002702	0.198229	-2.71353	0.00383002	0.0371181	BGIBMGA008307	3.42727	-1.66298	0.0012986	0.0150281	XLOC_011238	5.57499	-2.51955	0.000195815	0.00265407
BGIBMGA009187	80.7863	-1.96119	0.000174271	0.00253729	BGIBMGA008401	12.3013	-5.48689	1.18679e-10	7.16641e-09	XLOC_011069	1.32879	4.96609	1.02174e-10	5.03914e-09	XLOC_010561	14.2698	-4.23402	1.27858e-07	4.15319e-06	XLOC_011952	7.28873	3.90555	0.000707306	0.0101105	EMBMOT00000001010	0.40595	2.51888	0.000170052	0.00278693	BGIBMGA008427	5.918	3.94788	6.3944e-05	0.00122181
XLOC_010746	2.65114	5.80176	8.028e-11	5.686e-09	XLOC_011519	3.44366	5.62078	3.61174e-11	2.52019e-09	XLOC_011074	3.0137	6.14297	4.00319e-16	4.96185e-14	BGIBMGA000225	5.23266	-1.36407	0.00440073	0.0356448	BGIBMGA002629	507.293	-6.64722	1.24315e-06	5.1588e-05	XLOC_011770	1.51664	-1.4033	0.00589111	0.04898	BGIBMGA008429	0.690176	-5.68139	3.05415e-06	0.000141724
XLOC_010753	2.83518	4.27039	9.33917e-13	9.16406e-11	BGIBMGA008351	3.12077	-7.50734	7.02962e-10	3.43104e-08	XLOC_011093	29.1616	5.69003	5.78576e-10	2.51161e-08	XLOC_010631	1.76197	3.74023	7.22809e-07	2.02597e-05	BGIBMGA002596	10.4894	2.93653	4.0698e-07	2.1181e-05	XLOC_011777	10.3117	-4.72384	0.000323721	0.00476476	XLOC_011275	0.83069	-5.32034	1.20915e-06	7.49352e-05
BGIBMGA005433	5.6873	-1.47989	0.00141317	0.014338	XLOC_011591	44.7015	2.30674	0.000360446	0.00475546	XLOC_011094	4.33778	7.42836	2.73427e-20	5.98995e-18	BGIBMGA009953	14.4277	4.76675	4.13393e-23	2.29069e-20	XLOC_012070	5.48512	-2.72848	3.9687e-07	2.07872e-05	XLOC_011780	1.35387	-3.60983	0.0042299	0.0376613	BGIBMGA008438	20.1763	7.28975	7.26925e-09	1.67015e-06
BGIBMGA005444	22.9676	1.19848	0.0034022	0.0291617	BGIBMGA008338	2.36869	-2.58975	8.23718e-07	2.22333e-05	XLOC_011096	0.980825	8.09818	1.73095e-12	1.2447e-10	XLOC_010650	2.21292	9.53517	2.60815e-14	3.72505e-12	BGIBMGA002566	2.8445	7.00798	0.000433258	0.00680215	XLOC_011812	0.459167	4.38515	0.000670407	0.00865101	BGIBMGA008486	14.7795	-4.6765	0.000183675	0.00254077
BGIBMGA005447	1.46671	-2.31708	0.00043502	0.00553021	XLOC_011630	5.64848	2.63527	4.49974e-05	0.000777754	XLOC_011097	1.45038	6.18304	1.49576e-07	4.244e-06	BGIBMGA009187	22.5567	-1.68746	0.0011518	0.01215	XLOC_012110	0.47888	-8.07427	9.50666e-08	6.30653e-06	XLOC_011839	1.51602	2.77049	1.1812e-05	0.000308223	BGIBMGA008507	9.69368	5.19085	7.39035e-05	0.00134396
BGIBMGA005454	1.06632	2.93412	0.00361845	0.030461	BGIBMGA008319	0.587422	-1.96284	0.000366424	0.00482083	XLOC_011098	4.15986	2.40841	0.00436219	0.0369863	BGIBMGA012521	5.94218	-2.24569	0.00659146	0.0483956	XLOC_012119	1.46054	4.07293	0.00202495	0.0230097	BGIBMGA002657	2.14637	1.16689	0.00433565	0.0383491	BGIBMGA008547	48.2733	2.9865	0.000177499	0.00249559
BGIBMGA005456	0.916956	2.80656	0.00063746	0.00754381	BGIBMGA008316	6.29209	-1.39568	0.0018757	0.0194166	XLOC_011134	0.353665	1.59418	0.0047925	0.0398459	XLOC_010677	4.16347	2.04238	0.00181105	0.0175461	XLOC_012136	1.36638	3.48466	0.00360473	0.0356313	BGIBMGA002677	30.3308	-1.45024	0.0030577	0.0295118	XLOC_011436	5.76323	4.05298	3.37395e-05	0.000778986
BGIBMGA005471	3.44058	7.35134	1.32509e-23	6.24116e-21	BGIBMGA008315	3.53265	1.05462	0.00517594	0.0439651	XLOC_011160	32.2795	4.87635	5.94879e-06	0.000120511	XLOC_010746	1.39591	4.52355	1.82318e-07	5.76321e-06	XLOC_012139	2.66542	3.06252	0.00137447	0.017149	BGIBMGA002643	3.84911	-1.55068	0.000696438	0.00897462	XLOC_011519	1.86441	5.71492	2.49161e-05	0.000635796
BGIBMGA005505	3.20193	-2.0794	0.000460892	0.00581205	BGIBMGA008307	13.3984	-2.47808	9.64163e-07	2.56565e-05	XLOC_011165	0.926841	1.63536	0.00039336	0.00506902	XLOC_010753	1.22906	2.20616	0.000104634	0.0015695	XLOC_012185	2.11459	-4.02782	8.7136e-07	3.89015e-05	BGIBMGA002629	185.918	-7.07286	1.65504e-07	7.05451e-06	XLOC_011527	1.90913	-2.20079	0.00036056	0.00401474
BGIBMGA005506	10.42	1.15765	0.00619597	0.0463222	EMBMOT00000001010	0.867468	2.62275	3.72866e-06	8.46361e-05	XLOC_011168	0.83666	8.14156	5.72004e-11	2.96059e-09	BGIBMGA005433	3.06049	-1.31063	0.0052669	0.0407007	XLOC_012207	1.80573	-3.27986	3.45335e-06	0.000122295	BGIBMGA002626	179.802	-2.77132	8.89503e-05	0.00165269	BGIBMGA008360	16.6927	-4.42154	0.000494348	0.00497615
BGIBMGA005524	3.85607	-3.62129	9.58762e-06	0.000205262	XLOC_011730	2.41362	-3.04393	8.45308e-05	0.00131943	XLOC_011169	1.18378	8.41438	4.74325e-11	2.53872e-09	BGIBMGA005447	0.473046	-2.1951	0.00456488	0.0364104	XLOC_012214	4.58335	-5.59243	9.38932e-06	0.000286237	XLOC_012070	6.407	-3.25394	5.51989e-11	5.77748e-09	BGIBMGA008358	1.34583	-5.20919	0.000606564	0.00577738
BGIBMGA005373	0.776933	2.72954	0.00311125	0.0272456	XLOC_011770	4.0703	-1.59728	0.00113018	0.0127241	XLOC_011203	28.8048	-12.6543	3.79839e-19	7.95129e-17	BGIBMGA005471	1.03641	4.67343	8.8597e-13	9.70446e-11	XLOC_012215	7.20728	8.37621	6.5964e-06	0.000213533	BGIBMGA002571	0.598278	1.89624	0.00254699	0.0255785	BGIBMGA008354	7.18949	10.2898	5.07502e-05	0.00104481
BGIBMGA005370	1.65316	1.48422	0.00229005	0.0212535	XLOC_011791	3.55459	5.27794	6.01921e-11	3.99302e-09	XLOC_011207	2.18895	1.52685	0.00344267	0.0308563	BGIBMGA005505	1.39599	-1.81577	0.00492376	0.0384025	XLOC_012229	9.31194	6.72414	7.08226e-07	3.25438e-05	XLOC_012106	1.53852	2.51151	0.00247417	0.0249891	XLOC_011591	31.9109	3.60563	0.00023526	0.00301254
XLOC_010940	4.54185	-1.60501	0.00159395	0.0158888	XLOC_011839	2.90454	3.90169	1.38714e-09	6.48809e-08	XLOC_011224	26.7	2.10322	9.15547e-05	0.00140235	XLOC_010940	0.701324	-3.68354	5.89521e-06	0.000127078	BGIBMGA014043	1.20788	-4.72858	1.64068e-08	1.41602e-06	XLOC_012110	0.917671	-5.04599	3.83161e-09	2.54181e-07	BGIBMGA008342	0.807512	3.16142	0.000260636	0.00321029
BGIBMGA005345	13.2971	6.94848	2.36398e-31	2.78358e-28	BGIBMGA002704	1.77572	2.51867	0.00588598	0.0486368	BGIBMGA008421	0.462694	-3.67679	0.000175417	0.00249235	BGIBMGA005345	8.14591	8.39678	1.06645e-35	2.51149e-32	BGIBMGA014207	88.3768	3.9185	2.04769e-06	7.84117e-05	XLOC_012170	8.13702	2.18203	0.00238966	0.0243621	BGIBMGA008338	1.13804	-3.42416	5.595e-05	0.00111663
BGIBMGA005322	1.6938	-2.60139	3.24879e-06	7.88752e-05	BGIBMGA002716	3.20908	-1.33099	0.00469014	0.0408329	BGIBMGA008424	2.4665	-1.72622	0.00318024	0.0290008	BGIBMGA005344	0.484319	1.89859	0.00237867	0.0216913	BGIBMGA009568	7.9056	-6.70329	5.59513e-09	5.85624e-07	XLOC_012185	0.606657	-3.18823	0.00134008	0.015353	BGIBMGA008335	0.822755	3.75651	0.000395728	0.00428478
XLOC_010989	6.83004	-2.23475	0.00250432	0.022771	BGIBMGA002648	22.13	-1.87322	5.26905e-05	0.00088475	XLOC_011275	0.479315	-3.30834	7.93834e-06	0.000155144	BGIBMGA005342	5.32458	1.64336	0.000227301	0.00300727	XLOC_012261	1.80338	-3.95152	9.64284e-07	4.16677e-05	XLOC_012207	0.61366	-2.48883	0.00178241	0.019255	XLOC_011650	17.6706	-3.06584	0.000860665	0.00731061
XLOC_011010	2702.62	7.39068	1.82776e-08	7.48588e-07	BGIBMGA002647	1.34984	-1.92685	0.00440172	0.0388606	BGIBMGA008438	22.7434	7.30672	1.5243e-18	2.81546e-16	BGIBMGA005341	39.1555	1.23497	0.00428852	0.0349462	XLOC_012268	1.74315	4.0233	9.52296e-05	0.00199791	XLOC_012214	1.443	-8.36244	9.90905e-06	0.000265935	BGIBMGA008312	28.3813	4.49394	1.73373e-05	0.000484621
XLOC_011046	6.97528	2.0448	0.000376688	0.00494206	BGIBMGA002602	2.75894	-3.56428	0.00586358	0.0486223	BGIBMGA008443	2.08726	-1.93308	0.000217934	0.00302793	BGIBMGA005328	516.078	-2.17176	0.00490207	0.0383534	BGIBMGA007061	273.473	2.88672	0.000282186	0.00474678	XLOC_012215	4.78664	4.75733	3.2005e-05	0.000709939	BGIBMGA008304	9.30369	-2.31339	0.000306998	0.00359244
XLOC_011049	1.27117	6.35123	4.9204e-05	0.000865114	BGIBMGA002596	2.70267	1.65805	0.000109162	0.00165058	BGIBMGA008483	1.33054	1.60445	0.00156782	0.0164464	XLOC_011010	6480.63	4.31067	0.000150466	0.00213142	BGIBMGA007131	6.43819	-1.61689	0.00532671	0.0475617	BGIBMGA014043	1.1922	-4.26946	2.19467e-08	1.18815e-06	BGIBMGA008294	18.6684	3.75949	0.000293005	0.00349381
XLOC_011069	1.70769	3.15003	3.22379e-06	7.84706e-05	BGIBMGA002565	355.526	-2.14749	0.000481178	0.00608415	BGIBMGA008499	3.27124	-1.60305	0.00252389	0.0241616	XLOC_011046	6.12505	2.05081	0.000413216	0.00510827	BGIBMGA007041	8.89222	-2.00323	0.00460222	0.0424847	BGIBMGA014207	91.3488	1.67392	0.00266585	0.0265178	BGIBMGA008291	5.16112	3.00701	0.000293713	0.00349783
XLOC_011074	2.09554	5.93059	3.63528e-11	2.6964e-09	XLOC_012106	1.47016	2.73712	0.000953146	0.0110032	XLOC_011423	6.62596	1.6244	0.00101256	0.0113687	XLOC_011049	1.3824	7.33529	2.17929e-05	0.00040491	BGIBMGA007020	10.6418	-2.639	2.10343e-06	7.89416e-05	BGIBMGA014208	144.954	-1.92931	0.00326528	0.0310696	XLOC_011848	14.4442	-4.56918	2.34633e-05	0.000603892
XLOC_011093	22.1963	5.37985	4.71948e-09	2.24533e-07	XLOC_012110	1.02116	-4.78739	6.1878e-11	4.04785e-09	BGIBMGA008555	2.72924	-1.9565	0.000100476	0.00152796	XLOC_011051	1.00526	4.12901	0.00379763	0.0315665	BGIBMGA007013	31.5927	1.91044	0.00448304	0.0416883	BGIBMGA009568	2.80413	-6.75595	1.94795e-08	1.06684e-06	BGIBMGA002654	2.34637	4.21553	2.99832e-05	0.000716857
XLOC_011094	3.63814	5.17011	9.93216e-13	9.64545e-11	XLOC_012119	3.74359	2.70201	0.000385189	0.00501864	BGIBMGA008557	2.10322	-2.14671	0.00238914	0.0232257	XLOC_011069	1.06844	7.96798	7.30026e-10	4.35244e-08	XLOC_012439	6.3759	3.43218	0.00161391	0.0194412	XLOC_012268	2.01601	3.35347	9.99697e-06	0.000267532	XLOC_011859	7.33755	3.24863	0.00118185	0.00916706
XLOC_011096	0.77807	7.1554	1.80625e-08	7.43009e-07	XLOC_012139	0.766062	2.99562	0.000404766	0.00520887	BGIBMGA008563	7.20144	-1.564	0.00131798	0.0141084	XLOC_011074	2.59819	3.4855	1.16952e-07	3.86557e-06	XLOC_012487	7.08488	-1.95958	0.000210636	0.0038528	BGIBMGA007061	270.111	2.16486	0.000194497	0.00313445	XLOC_011860	8.52725	3.61088	0.00022503	0.00293193
XLOC_011097	1.19572	5.78841	3.91137e-06	9.28089e-05	XLOC_012147	25.1278	7.43193	5.91484e-05	0.000969004	BGIBMGA008405	28.86	1.54443	0.00578981	0.0458705	XLOC_011087	4.063	5.97062	1.13798e-07	3.77458e-06	XLOC_012544	13.4102	10.2506	5.15454e-11	1.01158e-08	BGIBMGA007094	5.23673	-2.6097	5.6185e-05	0.00112849	BGIBMGA002671	3.47581	3.34807	6.22173e-05	0.001201
XLOC_011152	12.7842	-2.07168	0.00155446	0.0155943	XLOC_012179	1.23607	3.40039	9.92028e-05	0.00151457	BGIBMGA008401	7.80976	-5.28327	1.4283e-09	5.67704e-08	XLOC_011093	17.7822	2.80542	0.00047994	0.00581858	XLOC_012549	1.06667	3.788	0.000930667	0.012542	BGIBMGA007118	56.2961	-2.16178	0.000334662	0.00491047	BGIBMGA002704	12.7572	4.81043	0.000568418	0.00553154
XLOC_011160	18.2717	5.07708	4.15091e-06	9.75101e-05	XLOC_012185	5.22005	-2.83591	4.48066e-07	1.29472e-05	BGIBMGA008399	9.5003	-1.35764	0.00599772	0.0471214	XLOC_011094	3.74814	4.02906	9.18261e-10	5.17965e-08	BGIBMGA011480	6.94329	-1.96676	0.000369789	0.00588928	XLOC_012412	31.4228	-2.12723	0.00176895	0.0191315	BGIBMGA002713	210.733	2.92433	0.000836486	0.00718215
XLOC_011168	1.17674	8.00767	1.25784e-09	6.96993e-08	XLOC_012215	6.50444	7.39443	2.50619e-08	9.08012e-07	XLOC_011519	2.25603	4.94775	2.7649e-10	1.27051e-08	XLOC_011096	0.990854	4.25965	1.20796e-06	3.15207e-05	BGIBMGA011474	0.461707	-1.93946	0.005358	0.0477958	BGIBMGA007013	24.7587	2.17293	4.9329e-05	0.00101017	XLOC_011952	30.3826	-5.42911	2.80414e-05	0.000687891
XLOC_011169	1.22478	7.84122	9.21062e-09	4.11204e-07	XLOC_012220	4.06171	-1.72139	0.00107248	0.0121574	BGIBMGA008351	1.27381	-7.58848	1.82398e-06	4.21124e-05	XLOC_011097	1.24323	3.2223	0.00133131	0.0136167	XLOC_012827	0.359846	-4.75823	5.71151e-05	0.0013211	BGIBMGA007005	16.4825	-1.73074	0.000147277	0.00249075	BGIBMGA002647	0.675484	-3.76153	0.000544756	0.00538468
XLOC_011203	29.7002	-10.5049	3.33855e-20	1.12318e-17	XLOC_012229	0.566659	3.22222	0.000725818	0.00869874	BGIBMGA008338	2.30708	-2.17462	5.02172e-05	0.000815597	XLOC_011098	3.97953	2.98347	0.000768531	0.00868053	XLOC_012849	2.38231	8.01271	0.000126092	0.00251978	BGIBMGA006990	2.40298	2.56793	0.00154116	0.0172625	BGIBMGA002643	4.12466	-2.15315	0.00101029	0.00821132
BGIBMGA011597	12.9464	2.92835	0.00167061	0.0165133	BGIBMGA014043	7.02514	-4.05414	1.44056e-10	8.37657e-09	XLOC_011611	21.526	-1.27305	0.0061829	0.0482543	XLOC_011122	4.53472	-3.12705	0.00220533	0.0204069	XLOC_012861	3.4787	8.88664	3.47515e-08	2.70708e-06	XLOC_012544	10.1979	10.452	1.31098e-14	2.87196e-12	BGIBMGA002641	2.66921	3.06684	0.000215832	0.00285089
XLOC_011207	2.14789	1.57422	0.0028134	0.0249551	BGIBMGA014208	62.6628	-4.49749	9.11859e-10	4.36026e-08	BGIBMGA008337	6.27853	-2.75454	0.000463669	0.00583146	BGIBMGA004353	2.45895	-1.99066	1.3605e-05	0.000268116	XLOC_012932	1.04902	2.83867	0.00209414	0.0236249	XLOC_012549	0.501741	6.73991	0.000448112	0.00625365	BGIBMGA002640	12.5222	4.21631	7.79091e-06	0.000269818
XLOC_011208	9.05281	3.01564	1.21165e-05	0.000250445	BGIBMGA009568	1.06148	-3.71426	0.000146785	0.00215041	XLOC_011630	6.88031	1.97209	0.00130619	0.0140782	XLOC_011160	34.5323	5.62378	5.85045e-07	1.67511e-05	BGIBMGA002151	3.66735	-2.22052	0.000245604	0.00428443	BGIBMGA014049	1.0565	1.33663	0.00279194	0.0276261	BGIBMGA002639	2.06794	4.83451	0.000219266	0.00287672
BGIBMGA008415	1.69227	2.10258	0.000470238	0.00591408	XLOC_012268	2.38403	1.87914	0.00471454	0.0409695	XLOC_011661	4.97728	1.41787	0.0012749	0.0137977	XLOC_011165	0.743556	1.57371	0.0011344	0.0119798	XLOC_013055	0.397604	-2.44664	0.0039946	0.0384756	XLOC_012614	9.93374	-5.8716	3.15733e-09	2.15522e-07	BGIBMGA002611	6.00371	-2.86965	9.49592e-05	0.0016205
BGIBMGA008421	1.55909	-5.05517	8.07138e-08	2.91312e-06	BGIBMGA007061	259.76	2.5043	2.08301e-05	0.000391656	BGIBMGA008319	0.919415	-2.10653	0.000138513	0.00204194	XLOC_011168	0.450097	7.51012	9.52236e-07	2.56287e-05	BGIBMGA002043	0.102785	-7.03266	0.000111719	0.0022878	BGIBMGA011480	3.33043	-1.50507	0.00241453	0.0245096	XLOC_012066	5.23717	2.46158	0.000560844	0.00548372
XLOC_011265	7.09173	-2.03854	0.000410218	0.00528626	BGIBMGA007144	58.6162	-2.03282	0.000293706	0.00396377	BGIBMGA008315	2.74343	1.13929	0.00258921	0.0246444	XLOC_011169	0.469187	7.33887	3.67177e-06	8.43612e-05	XLOC_013115	12.8001	-1.59358	0.00557269	0.048969	BGIBMGA011461	0.548428	2.45173	0.00198035	0.0208668	BGIBMGA002559	12.7087	2.85789	0.000108947	0.00178484
XLOC_011275	0.85429	-2.11246	0.000859971	0.00951931	BGIBMGA007045	0.794787	-1.81944	0.00238906	0.0237896	BGIBMGA008307	9.55983	-1.91337	0.000139647	0.00204902	XLOC_011203	13.0247	-12.3446	8.31226e-18	2.23718e-15	XLOC_013162	0.769882	8.43837	3.51709e-07	1.90408e-05	XLOC_012849	0.846714	3.69714	0.00523914	0.0446085	XLOC_012110	0.228491	-7.46488	0.00033179	0.00379765
BGIBMGA008438	26.432	4.38621	6.19587e-10	3.71752e-08	BGIBMGA007039	127.632	-2.46253	6.98474e-06	0.000147525	EMBMOT00000001010	1.12786	2.41034	4.11837e-06	8.56403e-05	XLOC_011207	1.56381	1.83803	0.000645898	0.00745568	BGIBMGA014350	1.98499	-8.61026	1.25632e-06	5.1906e-05	XLOC_012861	2.43605	8.98384	2.07286e-09	1.49056e-07	XLOC_012119	1.74656	7.98625	0.000650277	0.00604104
XLOC_011293	4.91185	-1.604	0.00133002	0.0137226	XLOC_012412	5.20128	-2.726	0.000103671	0.00157259	EMBMOT00000006168	0.637942	2.65536	0.000304461	0.00403947	BGIBMGA008421	0.213981	-3.31906	0.00112799	0.0119256	BGIBMGA012213	0.585562	3.30131	0.000453089	0.00704306	XLOC_012897	3.15382	1.34637	0.00389667	0.0354654	XLOC_012215	6.76809	8.49912	0.00017972	0.00250378
XLOC_011310	6.10805	2.06188	0.00137119	0.0139941	BGIBMGA007020	32.7763	-2.09505	1.54935e-05	0.000304059	XLOC_011777	11.2835	-4.29051	0.00080472	0.00940504	XLOC_011263	32.9495	-1.38541	0.00134314	0.0137079	XLOC_013275	0.427616	8.27874	1.70838e-07	1.01854e-05	XLOC_012909	2.15977	2.79896	0.000149196	0.00251869	BGIBMGA014046	14.134	4.55551	1.46312e-05	0.00042803
BGIBMGA008462	7.01506	-1.922	0.00297592	0.0261993	BGIBMGA007013	28.8627	1.88861	0.000281603	0.00382233	XLOC_011790	10.9217	2.15338	0.0026438	0.0250297	XLOC_011265	11.9653	-2.66436	6.71924e-06	0.000141918	BGIBMGA012098	2.99928	4.64584	0.00215953	0.0242215	XLOC_012936	3.20719	-3.81293	0.000104153	0.00187954	BGIBMGA014208	120.129	-4.37844	2.16304e-05	0.000570753
BGIBMGA008486	0.920552	-9.2038	6.02579e-12	5.16027e-10	XLOC_012487	11.5583	-1.27169	0.00425632	0.037825	XLOC_011791	2.42667	3.91189	2.98924e-08	9.61046e-07	XLOC_011275	0.346878	-4.19778	2.99863e-07	8.93896e-06	BGIBMGA012101	3.13467	4.67565	2.70866e-07	1.50092e-05	BGIBMGA002043	0.101972	-4.00166	0.00106228	0.0128464	BGIBMGA007082	4.18593	2.77891	0.000196749	0.00265596
BGIBMGA008524	2.21569	-1.93476	0.00136532	0.0139621	XLOC_012544	13.1157	9.3626	2.91217e-17	5.2755e-15	XLOC_011812	1.16051	2.71827	0.00186052	0.0189267	BGIBMGA008438	28.4807	6.73928	1.62139e-16	3.63654e-14	XLOC_013472	0.63876	3.90882	0.000481934	0.00736983	XLOC_013162	0.408128	8.20346	5.15071e-07	1.88793e-05	BGIBMGA007123	0.648413	3.50396	0.000970652	0.00801363
BGIBMGA008556	4.97263	-1.76774	0.00634901	0.0472042	XLOC_012549	2.17588	7.3932	3.54325e-11	2.49085e-09	XLOC_011839	1.85718	4.26715	6.34827e-11	3.25004e-09	XLOC_011305	1.77045	-2.55111	0.00578161	0.0438509	XLOC_013482	1.20568	3.43136	0.00310572	0.0319445	XLOC_013210	1.63815	-2.91023	0.000598037	0.00784611	BGIBMGA007051	2.76367	3.32752	8.2176e-05	0.00144962
BGIBMGA008405	24.4552	1.59757	0.00441407	0.0356914	XLOC_012614	1.32092	6.85911	2.73399e-06	6.52005e-05	BGIBMGA002657	2.62138	1.18585	0.00275834	0.0258543	BGIBMGA008460	7.65627	1.33808	0.00251282	0.0226732	XLOC_013483	3.61581	5.69265	6.12527e-07	2.97423e-05	BGIBMGA014350	4.26673	-5.78633	2.31627e-07	9.40486e-06	BGIBMGA007045	0.765173	-3.6498	0.000107201	0.00176492
BGIBMGA008401	16.1028	-4.82271	4.05447e-09	2.01016e-07	BGIBMGA011480	18.8716	-1.46714	0.00175085	0.0183459	BGIBMGA002673	2.73195	-1.8387	0.00527616	0.042846	BGIBMGA008486	0.580251	-2.48612	0.0040759	0.0335035	BGIBMGA014051	3.69319	-2.0815	0.00369654	0.0362312	XLOC_013239	0.102497	-4.18481	0.00295076	0.0287745	BGIBMGA007042	3.2191	-3.31952	2.98149e-05	0.00071647
XLOC_011519	3.17736	3.79391	2.54369e-07	8.34898e-06	XLOC_012849	4.90898	6.35645	7.24142e-08	2.45375e-06	BGIBMGA002680	8.61064	1.17412	0.00338171	0.0303677	XLOC_011423	4.38833	1.81577	0.000477394	0.00579517	BGIBMGA014198	44.0542	7.89387	3.87054e-08	2.94036e-06	XLOC_013269	63.3263	2.66407	0.00215701	0.0223778	BGIBMGA007041	2.49771	3.67596	0.000196325	0.00265596
BGIBMGA008351	5.4453	-6.04367	7.60805e-09	3.49599e-07	XLOC_012861	4.42644	8.38713	1.26438e-13	1.31837e-11	BGIBMGA002684	15.8584	-1.1574	0.00267758	0.0252987	BGIBMGA008551	25.7792	-2.13742	0.000554805	0.00654101	XLOC_013574	8.40153	2.95899	0.000489145	0.0074559	XLOC_013275	0.239455	8.11995	3.37769e-07	1.32498e-05	XLOC_012412	34.5379	-5.63049	6.21264e-07	4.76072e-05
XLOC_011591	42.2455	1.85963	0.00348525	0.0296577	XLOC_012909	37.2058	1.82841	0.000915671	0.0106227	XLOC_011909	23.8259	2.76151	1.47683e-06	3.46926e-05	XLOC_011446	34.0375	-1.69425	0.00443148	0.0356883	XLOC_013581	14.6775	1.91331	0.00435595	0.0408696	BGIBMGA012098	0.608947	3.83326	0.00248003	0.0249891	BGIBMGA006999	1.81812	2.99186	0.000210199	0.00279278
BGIBMGA008338	3.72189	-1.7932	0.000259245	0.0035913	XLOC_012936	0.777356	-3.24052	0.00120601	0.0134128	BGIBMGA002716	4.10489	-1.55437	0.00107439	0.0118789	BGIBMGA008574	3.4348	-2.4691	0.000142134	0.0020379	BGIBMGA010801	1.26218	-3.24232	0.00113741	0.0147176	BGIBMGA012101	1.79035	4.44784	6.64308e-09	4.14423e-07	BGIBMGA006997	1.19841	2.17438	0.0012641	0.00960676
XLOC_011617	9.465	1.74704	0.000601617	0.00720106	BGIBMGA002043	0.609181	-3.57847	2.10068e-06	5.15322e-05	BGIBMGA002649	8.48384	-1.32081	0.00322047	0.0293109	BGIBMGA008401	5.50536	-5.40654	8.39146e-10	4.7619e-08	BGIBMGA010819	7.16572	-1.58533	0.00224187	0.0247869	BGIBMGA012103	1.55768	2.50845	6.2801e-06	0.000175025	BGIBMGA006980	3.17514	3.60467	8.48314e-05	0.00148851
XLOC_011630	7.54955	4.38141	7.28648e-10	4.23695e-08	BGIBMGA002010	7.79657	1.36137	0.00158839	0.0169069	BGIBMGA002647	1.09892	-2.62057	0.000270418	0.00362868	BGIBMGA008392	37.4338	-1.26516	0.00190994	0.0183028	BGIBMGA010829	3.68928	-3.38591	1.86483e-06	7.39701e-05	BGIBMGA012051	0.217459	6.50133	0.00102101	0.0124746	BGIBMGA006975	12.8567	4.24272	5.5843e-05	0.00111663
BGIBMGA008316	5.78315	-1.40057	0.00179702	0.0175056	XLOC_013162	1.62533	4.89789	7.12924e-11	4.59983e-09	XLOC_012014	2.00786	5.06115	5.92989e-09	2.17352e-07	XLOC_011519	3.25822	6.44206	1.35931e-12	1.45508e-10	BGIBMGA010775	2.6091	-1.80998	0.00296656	0.0307426	BGIBMGA012031	0.366466	-4.94547	3.92184e-05	0.00083963	XLOC_012491	1.7555	4.18908	0.000405695	0.00436167
EMBMOT00000001010	0.681953	1.70728	0.00181428	0.017619	BGIBMGA014442	27.3839	1.20725	0.0046736	0.0407264	BGIBMGA002596	7.42357	3.0384	3.78667e-12	2.47862e-10	BGIBMGA008354	40.4549	3.16271	0.000760913	0.00862551	BGIBMGA010745	6.34292	-2.14642	0.000370112	0.00588928	BGIBMGA012019	2.40272	-3.00448	0.00025619	0.00393688	XLOC_012544	9.6218	9.96472	1.00424e-07	1.24473e-05
EMBMOT00000006168	0.412368	3.63842	2.67343e-05	0.000508414	BGIBMGA014350	5.75276	-5.99511	6.45183e-09	2.5644e-07	XLOC_012110	0.905683	-7.86724	1.77835e-10	8.41814e-09	BGIBMGA008351	14.1324	-8.21385	7.56832e-12	7.12936e-10	BGIBMGA010726	1.16646	-2.30617	0.000380639	0.00601614	XLOC_013473	3.76613	1.73603	0.00193116	0.0204629	XLOC_012549	1.51308	7.91615	0.00013624	0.00209381
BGIBMGA008295	108.227	-1.37618	0.00404203	0.0333123	XLOC_013225	1.12917	2.34996	3.59312e-05	0.000638626	XLOC_012117	1.99407	2.64086	0.000848302	0.00981696	XLOC_011591	34.9898	2.62857	6.32046e-05	0.00100742	XLOC_013796	6.44098	-2.17684	0.00495853	0.0448266	XLOC_013482	0.697594	2.84117	0.00320706	0.0306706	BGIBMGA000828	2.20677	4.3921	6.26366e-06	0.000234309
XLOC_011730	2.88046	-2.93719	0.00010764	0.00170259	BGIBMGA012213	2.83644	1.81124	0.00268813	0.0262406	XLOC_012119	2.25287	5.29755	1.73674e-08	5.80145e-07	BGIBMGA008341	1.42557	-1.84363	0.00098479	0.0106263	XLOC_013810	0.408502	3.57599	0.00307627	0.0317051	XLOC_013483	2.75752	3.04394	2.87966e-05	0.000650513	BGIBMGA000826	1.63376	1.99724	0.00068752	0.00622136
XLOC_011770	7.37853	-1.92569	8.98132e-05	0.00145655	XLOC_013275	1.46119	7.15985	5.12323e-18	1.07246e-15	XLOC_012136	1.30582	3.25854	0.000154789	0.00224325	BGIBMGA008338	1.04132	-1.77529	0.00195099	0.0186582	XLOC_013819	1.3626	-3.08206	0.000287	0.00480202	BGIBMGA014052	0.795225	2.15625	0.00323741	0.030898	BGIBMGA014049	1.66469	3.5115	3.86642e-07	3.31106e-05
XLOC_011791	3.72037	4.48051	2.13845e-09	1.10682e-07	BGIBMGA012089	0.493612	3.70341	0.00499844	0.0427659	XLOC_012137	0.981414	3.2386	3.71064e-05	0.000621962	XLOC_011647	0.460465	-1.83044	0.0029026	0.0254113	XLOC_013844	0.799577	-4.40764	0.000182631	0.00346154	BGIBMGA014198	42.2636	5.67884	1.07716e-09	8.45573e-08	BGIBMGA011506	4.08587	-4.47309	0.000598181	0.00572649
XLOC_011821	3.63477	1.79908	0.00255626	0.0230872	BGIBMGA012098	5.82772	7.36469	1.78769e-08	6.60396e-07	XLOC_012138	1.31341	3.04021	4.80431e-05	0.000785704	BGIBMGA008315	2.745	1.31522	0.000633661	0.00734205	BGIBMGA008211	5.6581	-2.06184	0.00216357	0.0242215	XLOC_013581	15.9041	3.13221	8.74012e-09	5.27768e-07	XLOC_012622	20.4864	4.14942	0.000241212	0.00306508
XLOC_011839	4.01253	5.12522	9.3148e-14	1.12315e-11	BGIBMGA012101	1.50159	2.19109	0.000380555	0.00497203	XLOC_012139	3.50548	4.96904	1.98205e-10	9.28899e-09	BGIBMGA008307	10.5244	-2.68757	1.94346e-07	6.06769e-06	BGIBMGA012299	1.36222	-1.97899	0.000677361	0.00981652	BGIBMGA010790	4.86488	-1.85901	0.00182551	0.0195635	BGIBMGA011568	0.730557	2.63346	0.00076866	0.00674188
BGIBMGA002677	29.7657	-1.51339	0.00185441	0.0179718	BGIBMGA012108	10.5054	-1.05627	0.00499697	0.0427659	XLOC_012147	23.896	10.0875	1.00671e-06	2.43158e-05	EMBMOT00000001010	0.497281	2.57992	2.58374e-05	0.000468055	XLOC_013912	5.83111	-3.83877	0.00266929	0.0284442	BGIBMGA010791	1.20212	1.81765	0.00117046	0.0139214	BGIBMGA011586	0.862456	3.93914	0.000100594	0.00168685
XLOC_011909	13.5857	1.54792	0.00515822	0.0402239	BGIBMGA012123	4.05272	1.63099	0.00299188	0.0287001	XLOC_012179	1.21075	2.19689	0.00566455	0.0453357	EMBMOT00000006168	0.297503	3.28499	0.000199358	0.0027138	BGIBMGA012333	2.39089	2.78822	0.00107007	0.0140001	BGIBMGA010801	0.716354	-4.02114	4.76933e-05	0.000985244	BGIBMGA011505	13.2187	3.19039	0.000852974	0.00728469
BGIBMGA002629	17.4514	-4.48505	0.000187061	0.00268206	BGIBMGA012133	3.04577	-3.47042	2.92612e-05	0.000533154	XLOC_012185	4.45144	-2.42995	3.55201e-05	0.000596434	XLOC_011777	47.3256	-6.94068	1.51025e-06	3.8039e-05	BGIBMGA009732	1.30644	-2.16288	0.00220109	0.0244507	BGIBMGA010829	1.37048	-2.57768	6.69765e-05	0.00130086	BGIBMGA011491	4.61737	3.65753	0.000268636	0.0032938
BGIBMGA002596	3.12303	-1.7094	4.92252e-05	0.000865114	BGIBMGA012058	2.6974	1.58529	0.00165126	0.017497	XLOC_012207	6.1899	-1.46098	0.00430323	0.0365522	XLOC_011791	1.61614	3.56314	2.60667e-06	6.16955e-05	XLOC_014235	1.59383	3.64727	0.000215864	0.00393315	XLOC_013689	21.7865	-1.84802	0.000273005	0.00414792	BGIBMGA011479	20.1128	-3.99453	0.000272075	0.00331988
BGIBMGA002591	0.402802	2.69411	0.00446332	0.0360588	BGIBMGA012031	8.85691	-8.52654	2.14428e-16	3.48261e-14	XLOC_012215	8.54965	3.37692	1.34633e-05	0.000252622	XLOC_011839	1.43062	4.22298	7.91252e-10	4.54849e-08	BGIBMGA009756	1.39236	4.09987	6.89487e-05	0.00154642	BGIBMGA010726	1.19918	-2.51001	1.85705e-05	0.000449701	BGIBMGA011473	34.0291	2.47507	0.000390953	0.00424773
XLOC_012070	8.22539	-2.1294	5.16445e-06	0.000118656	XLOC_013472	1.007	3.22189	1.64223e-05	0.000319625	XLOC_012220	3.92699	-1.79857	0.00101436	0.0113753	BGIBMGA002655	2.43634	-4.35559	0.00175981	0.0172277	BGIBMGA009774	0.411465	-3.55913	0.00482249	0.0439341	XLOC_013796	7.47057	-2.62748	0.000194988	0.00313445	BGIBMGA011469	6.06824	2.62875	0.000255572	0.00319295
XLOC_012106	2.01177	3.69325	2.01994e-05	0.000396412	XLOC_013483	4.95259	6.17631	6.35963e-13	6.05128e-11	XLOC_012229	0.96536	3.72401	2.7614e-05	0.000475547	BGIBMGA002679	1.72851	1.59139	0.00095808	0.0103737	XLOC_014286	3.03391	5.27983	0.00131595	0.0165283	XLOC_013810	0.249256	6.94556	0.00024834	0.00384132	XLOC_012817	0.612875	7.84246	0.000611888	0.00579877
XLOC_012110	1.2577	-8.61044	1.43231e-17	3.13775e-15	BGIBMGA014051	5.79201	-1.93069	0.00175283	0.0183463	BGIBMGA014043	8.96116	-5.59667	2.83262e-15	3.06705e-13	XLOC_011909	52.7905	2.06831	0.000205545	0.00278996	EMBMOT00000001002	0.535609	2.13086	0.00363724	0.0358559	XLOC_013817	1.02459	-2.40713	0.00370647	0.0341734	XLOC_012849	3.66971	9.08275	0.000178538	0.00250378
XLOC_012119	4.93843	2.87366	9.81354e-05	0.00157485	XLOC_013519	6.63454	-3.96184	5.28652e-07	1.5045e-05	BGIBMGA014207	54.6738	2.24608	7.63992e-05	0.00119548	BGIBMGA002648	12.8627	-1.45051	0.00186034	0.0179107	BGIBMGA009708	0.986756	-2.16192	0.00192021	0.0222489	XLOC_013819	0.644864	-3.20812	0.000619793	0.00809771	XLOC_012861	1.69502	8.05311	0.000193572	0.00264013
XLOC_012165	1.46665	2.85143	0.00133865	0.0137664	XLOC_013531	27.7236	1.36325	0.00222156	0.022455	BGIBMGA014208	55.559	-2.98466	1.35231e-05	0.000252753	BGIBMGA002647	0.457694	-2.53152	0.00088124	0.00969776	BGIBMGA009699	17.312	-2.39475	0.00102981	0.0136248	BGIBMGA012320	4.21351	-1.1815	0.00406722	0.0365236	BGIBMGA014064	36.5385	2.2415	0.00100853	0.00820411
XLOC_012185	3.57459	-2.7543	1.49819e-06	3.96431e-05	BGIBMGA014198	9.1606	4.70463	2.15974e-07	6.58406e-06	XLOC_012261	4.64965	-1.89895	0.00112931	0.0123505	XLOC_012014	3.54294	2.87054	0.000121906	0.00178872	XLOC_014416	0.2847	5.63001	1.01962e-05	0.000308835	BGIBMGA012328	0.82258	-1.82987	0.000454981	0.00632141	BGIBMGA002150	2.99512	6.15604	6.20331e-08	9.27543e-06
XLOC_012215	6.35807	7.25004	3.32307e-08	1.29889e-06	BGIBMGA010801	3.50368	-3.4855	9.07913e-05	0.00139747	XLOC_012268	1.91782	2.32012	0.000524645	0.0064351	BGIBMGA002596	8.93865	1.7945	1.70306e-05	0.000329422	BGIBMGA009645	1.35619	-2.59873	0.00173428	0.0206014	BGIBMGA012336	3.63423	-2.0516	3.31243e-05	0.00072409	BGIBMGA002010	3.56673	2.18573	0.000954517	0.00790303
XLOC_012229	0.344854	6.55183	7.57978e-06	0.000167609	BGIBMGA010759	2.88478	-1.34389	0.00544857	0.0458264	BGIBMGA007061	311.998	3.6702	2.96889e-09	1.14619e-07	XLOC_012070	7.77382	-1.25624	0.00593026	0.0446191	XLOC_014500	7.46131	1.57659	0.00427474	0.0404298	BGIBMGA012249	0.810502	-2.79693	0.000103594	0.00187305	XLOC_013162	0.602276	8.34756	7.11932e-05	0.00130221
BGIBMGA014043	13.7228	-3.80055	6.15005e-10	3.71369e-08	BGIBMGA010726	1.26578	-1.54804	0.00471214	0.0409695	XLOC_012351	3.52498	3.89823	0.000246217	0.00334202	BGIBMGA002565	34.0571	-1.79163	0.00349127	0.0295487	XLOC_014501	1.26667	3.83686	0.000579419	0.00864996	XLOC_014082	0.558792	4.64205	5.49956e-05	0.0011141	BGIBMGA014350	3.72634	-6.24013	7.93851e-05	0.0014127
BGIBMGA014207	151.227	1.79831	0.00126438	0.0131462	XLOC_013809	2.15615	1.58951	0.00354984	0.032816	XLOC_012412	2.56963	-2.17119	0.00204754	0.0205847	XLOC_012110	0.309429	-6.9515	1.42977e-06	3.64906e-05	XLOC_014504	1.84311	-5.03635	1.43309e-07	8.99984e-06	XLOC_014083	0.594676	7.12787	0.00050637	0.00695336	BGIBMGA014075	5.55475	8.117	0.000554902	0.00546204
BGIBMGA014208	66.152	-3.92837	3.76458e-08	1.44156e-06	XLOC_013810	1.17519	5.59389	5.7452e-10	2.86348e-08	BGIBMGA007020	21.4259	-1.55671	0.0011289	0.0123505	XLOC_012119	2.17723	2.61123	0.00132005	0.0135308	XLOC_014511	66.2529	2.85682	0.00159626	0.0192532	BGIBMGA014461	13.6257	2.3585	4.98835e-05	0.00101931	XLOC_013269	83.8066	7.07841	2.73693e-06	0.000130873
BGIBMGA009568	0.419455	-3.27329	0.00116008	0.0122924	XLOC_013819	5.45118	-2.20456	0.000359849	0.00475425	BGIBMGA007013	35.9927	2.18308	2.45437e-05	0.00042736	XLOC_012136	1.75716	3.22838	0.000214693	0.00289329	BGIBMGA014087	170.674	-2.2144	0.000693973	0.00998049	XLOC_014174	3.57278	-2.39978	0.000792188	0.00994989	BGIBMGA012213	0.551239	4.27302	0.000277884	0.00337764
XLOC_012250	0.325461	-4.75373	4.44087e-05	0.000795305	XLOC_013820	3.14705	-2.30976	0.000786062	0.00932582	XLOC_012443	1.12168	3.39597	0.000504705	0.00625568	XLOC_012137	0.877788	4.52279	4.29337e-06	9.67938e-05	BGIBMGA004630	17.023	6.78332	3.47706e-06	0.000122674	BGIBMGA009948	19.0302	-3.92374	0.000367398	0.00529999	XLOC_013275	0.373438	8.34756	3.31849e-05	0.000768063
XLOC_012253	6.52297	-2.06102	0.00463819	0.0370655	XLOC_013821	19.0086	-2.98322	9.03805e-05	0.00139343	BGIBMGA006990	2.51919	4.60122	1.4077e-07	4.05521e-06	XLOC_012138	1.35722	2.05811	0.004921	0.0384025	BGIBMGA001927	1.38813	-2.84318	1.77485e-07	1.05152e-05	XLOC_014235	1.40821	5.43715	1.01444e-09	8.03028e-08	BGIBMGA012103	1.80155	4.30447	1.70902e-06	9.35986e-05
XLOC_012268	6.15817	2.55267	0.00010125	0.00161657	XLOC_013844	8.24637	-3.62306	9.50235e-06	0.000196298	XLOC_012487	10.0396	-1.72995	0.000153172	0.00222323	XLOC_012139	3.12105	4.39862	2.91154e-08	1.15725e-06	XLOC_014587	5.64831	5.39152	2.90172e-07	1.59849e-05	BGIBMGA009756	0.978753	1.97482	0.0052447	0.0446085	BGIBMGA012117	3.74122	2.42941	0.000342209	0.00386061
BGIBMGA007061	59.011	1.89815	0.00101596	0.0109626	BGIBMGA012299	1.33991	-1.67489	0.000781239	0.00928967	XLOC_012544	7.97741	9.17679	1.25728e-18	2.41706e-16	XLOC_012179	0.728421	3.09885	0.000580242	0.00677308	XLOC_014640	1.82256	3.98441	5.95179e-05	0.00136082	XLOC_014286	29.8049	-3.20135	0.00310695	0.0298343	BGIBMGA012118	9.31714	4.4095	1.7043e-06	9.35986e-05
BGIBMGA007081	3.24329	1.7792	9.9142e-05	0.0015883	BGIBMGA012336	3.81081	-2.19345	7.15515e-06	0.00015045	XLOC_012549	1.13337	6.97859	8.82336e-11	4.37453e-09	XLOC_012185	2.28221	-2.90489	1.15699e-05	0.000231891	BGIBMGA001856	1.92028	-1.90757	0.00419707	0.0400166	BGIBMGA009799	922.467	-2.05142	0.00334292	0.0315535	BGIBMGA012120	0.417878	-5.10416	0.000659374	0.00607066
BGIBMGA007095	1.19679	2.87737	0.00251596	0.0228287	XLOC_014168	0.640404	2.47071	0.000570189	0.00700284	XLOC_012614	0.804144	4.92734	2.05345e-05	0.000364973	XLOC_012214	5.02557	-3.65056	0.000382833	0.00476392	XLOC_014736	1.54569	-2.04719	0.00216373	0.0242215	EMBMOT00000001002	0.353539	1.99601	0.00118777	0.0140512	BGIBMGA012122	16.8534	5.00064	6.45267e-06	0.000235597
BGIBMGA007039	215.539	-1.96893	0.000248312	0.00344491	BGIBMGA009740	13.5872	-1.16509	0.00408563	0.036759	BGIBMGA011521	109.377	1.32242	0.00430297	0.0365522	XLOC_012215	5.65186	2.76615	0.00101986	0.0109587	XLOC_014789	1.16082	2.62251	0.000180499	0.00342802	BGIBMGA009705	0.170543	-2.90074	0.00100715	0.0123861	BGIBMGA012125	3.78938	6.32636	6.65455e-06	0.00024203
BGIBMGA007020	61.7565	-1.90407	7.52272e-05	0.00125227	XLOC_014235	1.32767	2.66462	0.000183669	0.00262544	BGIBMGA011531	3.01113	5.97283	2.50042e-07	6.82722e-06	XLOC_012220	3.32772	-2.48603	1.32485e-05	0.000261636	XLOC_014812	0.972295	3.78613	0.00311991	0.032017	BGIBMGA009686	1.53098	2.80756	1.64528e-06	5.3628e-05	BGIBMGA012126	38.9938	2.73478	0.0012656	0.00960676
BGIBMGA007013	29.0891	1.53542	0.00271779	0.0243361	BGIBMGA009754	0.972836	-2.49596	5.25766e-05	0.000884413	BGIBMGA011589	138.017	-1.49807	0.0027314	0.0257041	XLOC_012229	0.876667	2.90277	0.00109012	0.0116033	BGIBMGA014478	2.95441	-2.90219	4.67734e-06	0.000159063	XLOC_014416	0.10832	3.70956	0.000225876	0.00352277	BGIBMGA012127	11.4675	4.66027	6.29849e-05	0.00120839
BGIBMGA007003	6.81652	1.65279	0.00318647	0.0277161	BGIBMGA009756	1.16971	2.28142	0.00108929	0.0123182	BGIBMGA011505	23.8528	1.88807	0.00250793	0.0240578	BGIBMGA014043	2.22701	-4.36939	5.43862e-10	3.39283e-08	XLOC_014842	4.29742	-8.89909	5.80175e-09	5.97719e-07	XLOC_014443	2.26333	-2.02939	0.00516352	0.0440583	BGIBMGA012133	7.59954	-4.28625	0.000295456	0.00350829
BGIBMGA006990	0.761557	3.93829	6.73298e-05	0.00114279	XLOC_014287	10.0583	2.16873	4.02599e-05	0.000707552	BGIBMGA011440	2.15471	-1.80002	0.000609276	0.00735818	BGIBMGA014207	57.4518	2.20251	0.000106283	0.0015917	XLOC_014916	15.5397	-2.19382	0.00231761	0.0254451	XLOC_014501	1.26447	4.09542	1.85399e-05	0.000449701	BGIBMGA012075	1.35481	3.41074	7.70082e-05	0.00137626
XLOC_012511	5.6243	1.37449	0.00615433	0.0461207	EMBMOT00000001002	1.39449	1.64431	0.00179306	0.0186637	XLOC_012849	7.89804	6.30744	1.26263e-09	5.06125e-08	BGIBMGA014208	71.7571	-3.36689	1.33327e-06	3.43154e-05	BGIBMGA013916	7.51286	-2.66235	1.86119e-08	1.55154e-06	XLOC_014504	0.760098	-2.61912	0.00141872	0.0160629	BGIBMGA012046	7.50046	2.51814	0.000930325	0.00776233
XLOC_012544	6.70341	8.31254	2.45575e-13	2.62877e-11	XLOC_014304	6.8439	2.12701	0.00051811	0.00645582	XLOC_012861	3.3053	8.48534	5.08536e-16	6.22131e-14	BGIBMGA009568	12.1332	-2.90889	0.00105278	0.0112422	BGIBMGA013894	0.728272	2.26028	0.00192334	0.0222578	BGIBMGA014087	112.848	-2.15318	0.000199267	0.00319235	BGIBMGA012045	13.3915	5.6134	1.0698e-05	0.000343943
XLOC_012549	3.25786	7.86147	8.1259e-14	9.94103e-12	BGIBMGA009805	34.3353	-1.30712	0.00478823	0.0413051	BGIBMGA014064	93.0894	1.36858	0.00330727	0.0297844	BGIBMGA007061	348.197	2.58682	1.167e-05	0.0002334	EMBMOT00000004080	0.341599	3.72074	0.000227812	0.00407653	BGIBMGA014450	2.17554	-2.50554	0.00130579	0.0150558	BGIBMGA012037	2.62018	4.23496	1.30554e-05	0.000391662
XLOC_012614	1.27927	6.73792	3.0618e-06	7.53058e-05	XLOC_014310	4.07031	1.75025	0.00457197	0.0400259	XLOC_012932	1.02594	2.87308	2.44625e-05	0.000426735	BGIBMGA007081	1.83944	1.49962	0.00126236	0.0131107	XLOC_015097	3.08997	7.431	3.40104e-05	0.000843099	XLOC_014587	2.56384	6.29321	2.121e-11	2.32323e-09	BGIBMGA012031	0.712024	-5.60351	0.000140051	0.00214517
BGIBMGA011510	2.89911	2.98121	0.00249373	0.0226966	BGIBMGA009707	3.51975	-1.34102	0.00399042	0.0360746	BGIBMGA002043	0.369335	-2.79133	0.000608534	0.00735818	BGIBMGA007087	20.4462	2.18796	1.99137e-06	4.85977e-05	XLOC_015112	2.31949	4.03349	0.000588822	0.00877643	XLOC_014591	4.15014	1.99718	0.00101381	0.0124189	BGIBMGA012025	7.88141	3.98185	2.07834e-06	0.000109374
BGIBMGA011525	0.836422	2.73551	0.000550832	0.00673875	BGIBMGA009705	0.573049	-2.25905	4.90451e-05	0.000830945	XLOC_013162	1.09667	6.18194	4.48009e-14	4.13749e-12	BGIBMGA007098	38.4889	-2.16727	0.00012012	0.00177078	XLOC_015118	10.7764	12.2876	1.4798e-09	2.01544e-07	XLOC_014640	1.34474	2.88283	0.000107782	0.00193392	BGIBMGA012013	4.75951	4.24071	9.63969e-07	6.26247e-05
BGIBMGA011531	0.299947	-4.36255	0.00030415	0.00409884	XLOC_014361	1.78701	1.79776	0.00441965	0.0389823	XLOC_013196	5.76768	4.53624	2.17305e-08	7.15738e-07	BGIBMGA007138	9.56494	1.22168	0.00181035	0.0175461	XLOC_015119	38.7146	11.9305	2.20845e-09	2.80346e-07	BGIBMGA001976	9.15668	-3.7386	1.12126e-11	1.337e-09	XLOC_013483	3.41639	4.4667	5.94244e-05	0.00116136
BGIBMGA011548	10.4919	-2.53116	4.16945e-05	0.000750979	BGIBMGA009675	5.34667	-1.88057	0.00335203	0.0313795	BGIBMGA014350	3.85474	-8.45851	2.41911e-08	7.91249e-07	XLOC_012384	0.572391	3.22059	2.64723e-05	0.000475895	XLOC_015121	26.9017	11.1578	1.14064e-08	1.08534e-06	BGIBMGA001981	1.04904	-2.20607	0.00596771	0.0495293	BGIBMGA014198	28.7094	5.27983	4.65443e-05	0.000985276
BGIBMGA011496	5.06005	1.86615	0.0054902	0.0420995	XLOC_014416	0.676715	6.59169	1.59972e-12	1.39531e-10	XLOC_013225	2.24375	2.52875	6.26113e-06	0.000126144	BGIBMGA007020	13.2641	-2.23386	5.32321e-06	0.000116075	BGIBMGA005179	1.03972	8.10011	3.48838e-07	1.89945e-05	BGIBMGA001894	0.649217	2.28969	0.00489706	0.0423214	BGIBMGA010788	9.03829	5.04676	8.29773e-07	5.7474e-05
BGIBMGA011480	18.9671	-1.67323	0.000385369	0.00502294	BGIBMGA009656	0.907208	-1.68136	0.00477945	0.0412672	XLOC_013230	4.62034	4.59395	9.28399e-08	2.75884e-06	BGIBMGA007013	24.7741	1.77845	0.000630685	0.00731656	BGIBMGA007772	3.45567	1.89187	0.000529808	0.00799481	BGIBMGA001868	5.70471	1.59204	0.00078315	0.00986266	XLOC_013581	21.5654	2.85257	0.000163575	0.00235298
BGIBMGA011454	1.20049	2.98799	0.00071864	0.0082556	XLOC_014486	4.43481	-1.62065	0.00187447	0.0194166	XLOC_013257	4.75788	-1.13892	0.00523624	0.0426322	BGIBMGA006990	4.29616	6.25785	3.41048e-10	2.21564e-08	XLOC_015306	12.2153	3.81197	1.42691e-05	0.000408556	XLOC_014789	0.677524	2.85488	1.82481e-05	0.000445734	BGIBMGA010802	15.1636	2.79203	0.000480138	0.00488434
XLOC_012784	0.705425	-1.62278	0.00546132	0.0419622	XLOC_014496	3.22109	-2.21609	0.000853029	0.0100194	XLOC_013269	81.1516	8.05634	4.43928e-13	3.605e-11	XLOC_012487	6.15227	-1.77477	0.000131106	0.00190295	XLOC_015323	3.11123	-1.89716	0.00476414	0.043571	XLOC_014812	1.07276	3.28437	0.00051061	0.00700138	BGIBMGA010816	1.64973	-3.68941	0.00028585	0.00343896
BGIBMGA011424	10.9912	1.59909	0.000332051	0.00442421	XLOC_014500	9.87969	1.74239	4.89731e-05	0.000830945	BGIBMGA012213	1.50963	3.25501	4.97151e-07	1.27606e-05	XLOC_012544	6.20747	9.05953	2.20807e-13	2.81082e-11	BGIBMGA007919	1.8917	-2.66836	0.000723291	0.0103077	BGIBMGA014215	1.32119	1.70993	0.00162976	0.018	BGIBMGA010827	1.0918	3.25166	0.000670212	0.006106
XLOC_012846	1.91297	2.17642	0.00115227	0.0122434	XLOC_014501	0.780509	6.58455	7.89254e-07	2.14259e-05	XLOC_013275	0.750452	7.0812	5.11707e-18	8.76415e-16	XLOC_012549	1.85125	4.38536	7.38419e-08	2.57879e-06	BGIBMGA007936	0.813416	-1.88592	0.00165785	0.0198436	XLOC_014825	9.88409	-1.54827	0.00371251	0.0341734	BGIBMGA010841	6.08311	4.77199	9.74459e-05	0.00164801
XLOC_012849	2.11798	7.1482	8.43194e-07	2.40694e-05	XLOC_014503	0.6382	2.89885	0.00386581	0.0352867	BGIBMGA012089	18.1634	6.14168	3.83918e-06	8.07256e-05	XLOC_012654	3.16569	-1.22854	0.00120375	0.0125852	XLOC_015447	1.65489	3.77002	3.81544e-05	0.000926326	BGIBMGA014478	1.36204	-1.65964	0.00374166	0.0343588	BGIBMGA010845	32.5292	2.90725	0.00078448	0.00684875
XLOC_012861	8.86658	7.258	2.15141e-16	3.97378e-14	XLOC_014515	3.85197	1.80464	0.00421074	0.0375973	BGIBMGA012098	4.56554	5.08712	3.94718e-06	8.28117e-05	BGIBMGA011589	42.2348	-1.91029	0.000168511	0.00234818	XLOC_015454	11.1594	-2.01145	0.000327736	0.00530623	XLOC_014842	1.29601	-7.17657	5.61799e-05	0.00112849	BGIBMGA010756	4.64921	2.24095	0.000668663	0.0061035
BGIBMGA014064	126.438	1.33587	0.00410386	0.0337039	BGIBMGA004630	4.09233	3.88832	5.5128e-05	0.000909467	BGIBMGA012101	2.26127	3.8314	8.75471e-10	3.64909e-08	BGIBMGA011480	11.8338	-1.71464	0.000318522	0.00406018	BGIBMGA007968	0.8363	-3.08785	0.00556858	0.048969	BGIBMGA013950	0.618168	1.78921	0.00342534	0.0321702	BGIBMGA010751	16.9278	3.95841	5.61351e-05	0.00111796
BGIBMGA014058	7.87493	1.19861	0.00100649	0.0108729	XLOC_014552	6.10838	-3.97247	2.15799e-07	6.58406e-06	BGIBMGA012123	2.34885	1.73078	0.00181629	0.0185487	BGIBMGA011461	3.0802	-1.8706	0.000924235	0.0100848	BGIBMGA007720	14.7381	-1.39165	0.00523184	0.046937	XLOC_014862	7.7086	-1.50541	0.000575327	0.00764397	BGIBMGA010745	2.1475	3.0738	0.000446613	0.00464359
XLOC_012909	39.7212	3.74664	4.9037e-10	3.05913e-08	BGIBMGA001927	3.57837	-1.61344	0.000174512	0.00250978	BGIBMGA012133	3.01738	-2.6275	0.0014955	0.0157579	BGIBMGA011448	3.99039	1.47962	0.0047809	0.0375301	BGIBMGA007697	6.53417	2.18336	0.00299836	0.0310039	XLOC_014909	0.808776	1.9967	1.73239e-05	0.000427201	XLOC_013725	13.2248	-2.27257	0.000555628	0.00546349
BGIBMGA002138	3.96372	-1.54124	0.00362567	0.0304945	XLOC_014587	8.97289	6.6502	8.77631e-16	1.33343e-13	BGIBMGA012060	1.59405	-2.3882	6.87357e-05	0.00108822	BGIBMGA011440	1.45386	-1.92644	0.000365326	0.00457629	BGIBMGA007696	1.07604	-2.14433	0.00458863	0.0424606	BGIBMGA013930	21.6679	-2.85114	0.000516627	0.00706512	BGIBMGA010739	14.9937	6.68522	4.02236e-06	0.000173017
XLOC_013055	1.18613	-2.01974	0.000577138	0.00700109	XLOC_014640	3.38927	3.14432	3.23644e-06	7.49072e-05	BGIBMGA012031	8.40878	-6.33137	1.05895e-11	6.34994e-10	BGIBMGA011437	4.91035	-1.25831	0.0021664	0.0201455	BGIBMGA007677	0.750135	-2.67564	0.000174915	0.00334219	BGIBMGA013908	2.25164	-1.93862	0.00341919	0.0321445	BGIBMGA010728	6.353	-5.64893	0.000335209	0.00382285
BGIBMGA002043	1.27147	-2.5383	0.000157626	0.00234943	BGIBMGA001976	0.539067	-3.06877	1.25368e-06	3.27138e-05	XLOC_013472	0.690888	1.9768	0.00371098	0.0326705	XLOC_012849	6.89086	7.08701	3.96584e-09	1.94574e-07	BGIBMGA007671	10.7961	-4.28913	1.40913e-09	1.9885e-07	BGIBMGA013894	0.584956	2.57678	1.54183e-05	0.000385252	BGIBMGA010726	1.45821	-2.93289	0.000338383	0.00383296
XLOC_013076	0.822449	2.01024	0.00102725	0.0110465	XLOC_014789	2.32148	2.23694	3.96767e-06	8.96293e-05	XLOC_013483	3.73131	5.55146	7.60556e-12	4.68264e-10	XLOC_012861	4.57014	9.20274	2.35207e-14	3.46195e-12	BGIBMGA007650	2.76274	-5.0727	1.46868e-07	9.1207e-06	EMBMOT00000004080	0.425026	2.64466	0.000222815	0.00348657	BGIBMGA010723	14.072	4.89891	3.5188e-06	0.000154074
EMBMOT00000003941	0.928921	2.3699	0.00181047	0.0176185	XLOC_014825	27.4342	-1.84232	0.000386522	0.00502906	BGIBMGA014051	7.64461	-2.77089	1.61202e-05	0.000295433	BGIBMGA014064	101.579	1.607	0.000613809	0.00713837	BGIBMGA007648	4.20305	-1.72091	0.00370004	0.0362312	XLOC_015112	1.56146	2.74758	0.00511707	0.0437809	XLOC_013771	1.05743	9.34534	4.62467e-05	0.000981179
XLOC_013162	1.74792	8.71769	2.60757e-15	4.02677e-13	BGIBMGA014478	5.20883	-2.69433	9.20793e-07	2.46417e-05	XLOC_013519	3.83116	-3.01201	0.000148401	0.00216065	BGIBMGA014058	4.86732	1.55759	3.58575e-05	0.000622059	BGIBMGA007647	3.77128	-2.28442	0.00275363	0.0291451	XLOC_015118	10.1071	12.5917	1.12386e-14	2.58214e-12	XLOC_013810	0.489719	7.5031	0.000887423	0.00747254
XLOC_013183	2.21894	-1.44159	0.00124328	0.0129986	XLOC_014842	3.81031	-5.28125	6.4067e-09	2.55725e-07	BGIBMGA014198	15.3453	6.83005	5.54962e-12	3.48516e-10	XLOC_012909	7.37073	2.90226	2.28753e-06	5.52527e-05	BGIBMGA007616	0.236728	-3.12069	0.00219088	0.0243949	XLOC_015119	31.3917	12.0496	8.52706e-14	1.67344e-11	XLOC_013823	1.80955	9.87517	2.95698e-06	0.000139274
XLOC_013196	2.9517	7.49596	1.01911e-08	4.50704e-07	BGIBMGA013945	5.00827	-3.88998	0.000167707	0.00241929	BGIBMGA010801	4.7554	-4.49749	1.87716e-06	4.31288e-05	XLOC_012932	0.997848	4.7233	1.81185e-08	7.65363e-07	XLOC_015738	0.589573	5.21815	2.56165e-05	0.000666595	XLOC_015121	26.2923	11.5693	5.29335e-13	8.96593e-11	BGIBMGA011097	0.838871	3.10785	0.00076842	0.00674188
BGIBMGA014442	21.695	1.29239	0.00256217	0.0231184	XLOC_014909	4.88362	1.79378	1.11606e-05	0.000226579	BGIBMGA010829	7.27973	-3.33744	2.12159e-07	5.87806e-06	XLOC_013076	0.509744	1.74839	0.00646776	0.0475986	XLOC_015740	0.343593	9.34137	6.19201e-07	2.99122e-05	BGIBMGA005179	0.756443	8.31678	6.65406e-08	3.21442e-06	BGIBMGA008211	2.21957	4.29765	0.000157392	0.00229509
BGIBMGA014350	3.75207	-6.98345	1.92524e-09	1.01317e-07	BGIBMGA013922	0.74983	-1.374	0.00599204	0.0493833	BGIBMGA010762	5.13581	-1.77728	3.34381e-05	0.000565506	XLOC_013162	0.582198	8.00855	1.12515e-09	6.19818e-08	XLOC_015767	2.82848	2.65336	0.00124932	0.0158393	BGIBMGA007771	7.74341	2.20223	2.35605e-05	0.000549356	XLOC_013894	12.0068	2.24123	0.00120585	0.00928793
XLOC_013225	0.532988	1.57462	0.00546922	0.0419886	BGIBMGA013916	20.2462	-2.28253	1.07728e-08	4.09194e-07	XLOC_013810	1.45081	5.53994	1.12598e-13	1.00063e-11	XLOC_013196	4.54619	3.44258	2.15766e-05	0.000401682	XLOC_015787	1.91766	4.04532	3.39466e-06	0.00012067	BGIBMGA007772	1.97089	1.5197	0.000492635	0.00678453	BGIBMGA012307	1.89422	-2.48918	0.00103941	0.00838291
XLOC_013269	62.9066	3.96142	1.66576e-05	0.000332447	BGIBMGA013909	3.61604	-1.72493	0.000146205	0.00214525	XLOC_013819	6.97767	-3.78143	4.17671e-08	1.32029e-06	BGIBMGA006233	3.27331	-1.1777	0.00253321	0.0228353	XLOC_015801	7.14737	3.82424	0.000328401	0.00530623	BGIBMGA007777	1.55369	-2.75177	0.00559273	0.0469132	XLOC_013916	3.35132	-3.30237	0.000127855	0.00201404
BGIBMGA012213	0.850602	3.25304	2.46641e-06	6.24558e-05	EMBMOT00000004080	0.461531	3.70024	5.69894e-07	1.60251e-05	XLOC_013820	3.5073	-2.56236	0.000365383	0.00474745	BGIBMGA014350	4.53207	-6.7995	1.66469e-08	7.1279e-07	XLOC_015825	6.42735	8.38942	1.76795e-05	0.000484344	BGIBMGA007803	4.58183	1.42811	0.00115464	0.0137968	BGIBMGA012335	20.07	-3.10865	6.72728e-05	0.00125487
BGIBMGA012212	1.71107	2.25729	0.00251342	0.0228287	XLOC_015097	3.95712	4.01574	5.31935e-06	0.000115723	XLOC_013844	3.41271	-3.15409	0.000193445	0.00272792	XLOC_013269	126.045	2.38065	0.00555276	0.0425953	XLOC_015827	1.85407	2.35735	0.00109	0.0142411	BGIBMGA007852	1.09685	-1.6485	0.00164498	0.0181025	XLOC_013953	0.303711	-3.95093	0.0012026	0.00927048
XLOC_013275	0.351403	7.1326	4.95377e-10	3.07004e-08	XLOC_015112	2.8375	2.95231	0.000118481	0.00178004	BGIBMGA012299	1.29726	-1.49434	0.00308652	0.0283658	BGIBMGA012213	0.969261	1.91208	0.00249839	0.0225862	XLOC_015828	6.09947	2.33255	0.0029041	0.0303557	BGIBMGA007885	1.41981	1.58476	0.000859077	0.0107328	BGIBMGA000829	7.29118	4.59537	0.000249429	0.00314541
XLOC_013286	2.44989	1.4602	0.00399752	0.0329743	XLOC_015118	1.30527	8.18728	8.81158e-09	3.41585e-07	BGIBMGA012333	0.694456	1.87878	0.00385875	0.0335637	XLOC_013275	0.459674	8.37851	4.73117e-12	4.5946e-10	BGIBMGA002870	2.0245	-1.97143	0.000713626	0.0101854	BGIBMGA007895	8.34216	1.90826	5.90532e-05	0.00117112	BGIBMGA004348	5.36819	-5.56687	1.29432e-05	0.000390786
BGIBMGA012098	5.40205	7.94865	8.19097e-09	3.70956e-07	XLOC_015119	4.15239	7.67626	6.90498e-08	2.3567e-06	BGIBMGA012336	3.65228	-2.01935	4.42045e-05	0.000730537	BGIBMGA012098	3.5029	10.2607	2.54261e-09	1.28082e-07	BGIBMGA002889	2.70522	-2.84178	9.22671e-05	0.00194008	BGIBMGA007967	0.529093	-2.37091	0.00127004	0.0147701	BGIBMGA009726	10.9067	4.1682	1.47664e-06	8.75558e-05
BGIBMGA012123	1.77506	2.49759	3.09158e-05	0.000581292	XLOC_015121	3.49312	7.19872	4.70526e-07	1.35133e-05	XLOC_014082	0.871063	4.60043	1.42187e-07	4.07112e-06	BGIBMGA012101	4.83401	4.06507	8.13145e-11	6.43683e-09	BGIBMGA002940	5.00189	-8.2111	5.99944e-08	4.3141e-06	BGIBMGA007765	3.80174	-2.757	1.44363e-06	4.80531e-05	BGIBMGA009734	2.74995	-3.59254	0.00101981	0.00827439
BGIBMGA012133	6.05545	-2.70837	0.000429952	0.00548058	XLOC_015140	1.09399	-1.95424	0.0032354	0.030447	XLOC_014083	1.61128	5.88648	1.41571e-07	4.06585e-06	BGIBMGA012123	2.21371	1.57098	0.00534424	0.0412032	BGIBMGA002943	24.9683	-3.3917	3.20871e-12	8.1692e-10	BGIBMGA007749	2.82629	1.78845	1.20927e-05	0.000313027	XLOC_014235	1.21887	6.14288	8.16553e-06	0.000277687
BGIBMGA012135	2.19913	2.22609	0.000677879	0.00787589	BGIBMGA005179	1.74909	4.5933	2.87259e-10	1.56866e-08	XLOC_014129	1.34051	-2.00034	0.000891401	0.0102153	BGIBMGA012133	3.30526	-3.82816	1.38293e-05	0.000271966	BGIBMGA002842	1.29365	1.93831	0.000239444	0.004216	BGIBMGA007741	1.28653	-1.47959	0.00462311	0.0403612	XLOC_014270	11.5003	5.4547	7.72907e-06	0.000269659
BGIBMGA012058	2.7573	1.54271	0.00215995	0.0202858	BGIBMGA007771	77.0837	1.8432	0.000199294	0.0028316	BGIBMGA014461	8.80226	2.31475	5.7953e-05	0.000933193	BGIBMGA012060	0.719003	-1.75128	0.00377305	0.0313976	BGIBMGA002836	1.0918	-3.06204	0.00443216	0.0413785	BGIBMGA007732	17.9573	-1.2173	0.00409422	0.0366961	BGIBMGA009781	21.6819	-4.13811	1.32042e-07	1.51687e-05
BGIBMGA012031	2.40404	-4.8323	1.60708e-08	6.66901e-07	BGIBMGA007777	0.698503	-2.96276	0.00344285	0.0320154	BGIBMGA009732	5.32032	-1.98724	0.000189451	0.00267962	BGIBMGA012053	23.6572	1.37279	0.00580745	0.0438953	BGIBMGA002824	0.821475	2.41934	0.00285675	0.0300341	XLOC_015528	11.5134	-2.84501	0.00440821	0.0389179	XLOC_014286	117.875	-12.107	6.67791e-08	9.82905e-06
XLOC_013454	2.08354	1.59675	0.00423561	0.0345125	XLOC_015306	1.80789	5.88018	1.71766e-12	1.47094e-10	BGIBMGA009733	6.14188	2.95359	0.00147496	0.0155589	XLOC_013414	2.0266	1.61492	0.00403337	0.0331828	XLOC_016026	1.50412	-1.77114	0.00356761	0.0353757	BGIBMGA007720	10.4379	-1.20396	0.00529831	0.0450046	BGIBMGA009799	598.209	-3.70322	0.000472276	0.0048211
XLOC_013472	1.07427	3.03747	3.3779e-05	0.000628849	BGIBMGA007856	3.39838	-2.32346	0.00367934	0.0338471	BGIBMGA009734	3.46365	-1.97396	0.00603151	0.0473079	BGIBMGA012031	3.42064	-6.07938	1.37704e-10	1.03774e-08	BGIBMGA002778	1.00384	-2.65842	0.00142282	0.0174974	XLOC_015542	2.01985	-1.67742	7.74298e-05	0.0014617	BGIBMGA009699	4.4512	3.58681	0.000328362	0.00376756
XLOC_013482	0.764453	3.18462	0.000656307	0.00768957	BGIBMGA007880	0.978841	-1.79111	0.00475037	0.041167	XLOC_014235	1.38468	3.61811	6.20855e-07	1.55544e-05	BGIBMGA012030	844.969	-2.05399	0.00401993	0.0331011	XLOC_016082	14.3875	11.0269	1.42719e-06	5.81998e-05	XLOC_015550	1.78366	-2.26236	0.000265878	0.0040527	XLOC_014361	0.558246	5.32972	6.63432e-05	0.00124991
XLOC_013483	5.34377	11.6063	6.24313e-20	2.02794e-17	BGIBMGA007885	3.42392	1.43525	0.00137829	0.0150099	XLOC_014416	0.50327	6.62869	9.26792e-14	8.31464e-12	BGIBMGA012019	4.78903	-2.37799	0.00209429	0.019748	XLOC_016119	0.660391	-8.70314	9.71012e-08	6.35204e-06	BGIBMGA007700	2.8964	1.20104	0.00442356	0.0389803	BGIBMGA009685	18.8326	5.87353	1.89952e-05	0.000521675
XLOC_013519	13.0388	-3.41403	6.42309e-06	0.000144061	BGIBMGA007765	3.10958	-1.75502	0.00128339	0.0140814	XLOC_014448	4.11062	1.80129	0.00102235	0.0114376	XLOC_013472	0.387226	3.30797	0.000261711	0.00341048	XLOC_016126	0.971497	-8.64189	3.65816e-09	4.15179e-07	BGIBMGA007694	2.49535	1.44338	0.00137475	0.0156592	XLOC_014368	3.40952	2.94411	0.000296082	0.00350829
BGIBMGA014198	3.35572	4.96821	2.42966e-07	8.00257e-06	BGIBMGA007749	9.44851	1.07515	0.00414988	0.0371949	XLOC_014500	10.4901	2.15302	6.7827e-07	1.69029e-05	XLOC_013482	0.53843	3.27724	0.00109222	0.0116126	XLOC_016155	0.106296	-7.12508	2.66963e-05	0.000687102	BGIBMGA007678	1.26508	-3.14403	0.00020794	0.00329764	XLOC_014379	6.62081	3.6097	0.000746592	0.00658511
XLOC_013658	3.88217	1.99239	0.00355362	0.0299956	BGIBMGA007735	7.637	2.11666	0.000338836	0.00450188	XLOC_014501	0.986397	4.42273	2.8596e-07	7.67448e-06	XLOC_013483	3.8186	7.02471	1.79376e-14	2.76432e-12	XLOC_016169	341.117	4.7791	0.000706481	0.0101105	BGIBMGA007674	1.81487	1.79879	0.00532757	0.0451716	BGIBMGA009671	9.14519	4.54895	1.17335e-06	7.33678e-05
XLOC_013810	0.888135	5.13924	2.11205e-08	8.53884e-07	XLOC_015555	2.23499	-3.35654	0.000373073	0.00489374	XLOC_014504	3.02059	-2.70107	0.000251882	0.0034091	BGIBMGA014052	0.588726	2.0162	0.00564607	0.0431704	BGIBMGA011069	8.01181	-2.52833	0.00142223	0.0174974	BGIBMGA007671	1.71252	-3.48904	4.20907e-07	1.59877e-05	BGIBMGA009668	3.39205	3.98719	2.24216e-05	0.000586639
XLOC_013819	6.57454	-2.02441	0.00086506	0.00956439	XLOC_015566	11.471	-2.71261	4.49241e-06	0.000100519	BGIBMGA014450	1.74456	-2.21223	0.00521	0.0425873	BGIBMGA014198	29.3735	6.0616	1.90882e-10	1.38316e-08	BGIBMGA011093	2.68547	3.23211	0.0031552	0.0323065	BGIBMGA007651	12.9639	-5.42507	1.49012e-07	6.43895e-06	XLOC_014416	0.45432	4.80672	7.56597e-05	0.00135974
XLOC_013820	5.26049	-2.62884	0.000112807	0.00175644	BGIBMGA007678	6.58524	-3.46513	2.00232e-06	4.95061e-05	BGIBMGA004630	4.98873	5.61342	4.83167e-08	1.5121e-06	BGIBMGA010801	0.730597	-2.76526	0.00234252	0.0214447	XLOC_016240	14.2088	4.76226	7.65911e-05	0.00166241	BGIBMGA007650	1.72832	-3.86639	1.09415e-05	0.000289518	XLOC_014501	0.762088	7.59571	0.0013049	0.00983374
XLOC_013821	24.5063	-2.92948	0.000114206	0.00176729	BGIBMGA007677	5.74523	-1.7989	0.000547665	0.00677035	XLOC_014552	4.46407	-2.60343	0.000345911	0.0045329	BGIBMGA010829	5.01125	-3.81993	8.0168e-09	3.59611e-07	BGIBMGA011044	1.83708	-1.90823	5.61221e-05	0.00131184	XLOC_015686	0.936764	2.96943	6.9397e-05	0.00133412	XLOC_014510	4.30198	-3.69449	0.000437864	0.00458297
XLOC_013844	8.90928	-3.00366	0.000152105	0.00228522	BGIBMGA007675	4.05387	-2.04363	5.45041e-05	0.000903924	BGIBMGA001927	4.001	-1.9192	1.2241e-05	0.000231082	XLOC_013659	1.52218	1.71752	0.00351104	0.0296894	BGIBMGA011035	0.553501	-2.49768	0.00016693	0.00320915	XLOC_015738	0.364392	5.41747	6.68952e-08	3.21506e-06	BGIBMGA014450	3.81283	-5.53768	1.08979e-05	0.000346818
XLOC_013862	7.27427	-1.57628	0.00238955	0.0220465	BGIBMGA007650	2.13773	-2.9317	8.48868e-05	0.00132154	XLOC_014587	12.351	6.57057	4.87788e-17	6.85815e-15	BGIBMGA010745	12.4594	-1.65907	0.00130702	0.0134119	BGIBMGA011028	0.303637	-2.16015	0.00399413	0.0384756	XLOC_015740	0.19631	4.72937	3.91228e-06	0.000114452	XLOC_014552	33.3524	-5.98628	4.37759e-07	3.61727e-05
BGIBMGA014066	13.4781	-1.69508	0.00161819	0.0160965	XLOC_015738	0.168502	4.98209	1.49374e-06	3.80299e-05	XLOC_014640	2.14161	3.69151	8.76229e-08	2.62869e-06	XLOC_013796	6.04243	-2.30459	0.00101286	0.0109041	XLOC_016322	6.40526	6.50905	0.000516324	0.00781957	XLOC_015787	1.55247	3.2326	3.34931e-06	0.0001008	XLOC_014587	6.4657	6.57327	8.14717e-08	1.12862e-05
XLOC_013902	0.772353	-3.51631	0.00627002	0.0468015	XLOC_015740	0.08924	4.57749	4.28839e-05	0.000745326	BGIBMGA001894	1.67502	2.48476	7.19359e-05	0.00113317	XLOC_013799	14.5876	-1.75421	0.00451437	0.0362535	XLOC_016324	0.888112	2.84259	0.00139923	0.0173203	XLOC_015825	0.933944	6.50665	0.00271476	0.0269216	BGIBMGA001950	14.295	3.83446	2.38499e-06	0.000118871
BGIBMGA012299	1.59123	-1.79211	0.00030571	0.00411399	XLOC_015771	30.5647	-3.08986	3.98178e-07	1.16849e-05	XLOC_014788	1.07	2.60604	4.44709e-05	0.000732922	XLOC_013810	2.06633	5.22597	4.90856e-12	4.71823e-10	XLOC_016370	2.82831	1.93112	0.00430391	0.0406241	XLOC_015827	1.10229	3.25349	1.06923e-05	0.000283721	XLOC_014642	0.582388	-3.34312	0.00133372	0.00996914
BGIBMGA012304	112.69	-1.6112	0.00247467	0.0225667	XLOC_015787	3.20419	2.0785	6.5111e-05	0.00106115	XLOC_014789	2.38395	1.94076	2.42119e-05	0.000423933	XLOC_013819	1.09202	-2.36393	0.00162894	0.0161014	XLOC_016387	1.53111	-2.71297	1.93057e-06	7.49574e-05	XLOC_015828	3.28748	2.39535	0.000162473	0.0026898	BGIBMGA001976	4.03052	-3.72832	2.14444e-06	0.000110964
BGIBMGA012308	0.591041	2.12924	0.000230056	0.00323452	XLOC_015825	55.214	7.90337	5.49242e-14	6.38906e-12	BGIBMGA014215	8.04575	1.21137	0.00498248	0.0408991	XLOC_013820	1.22938	-3.90551	9.34513e-06	0.000191372	BGIBMGA005140	8.08595	1.97206	0.00301951	0.0311542	BGIBMGA002863	2.3576	-1.57067	0.00179776	0.0193321	BGIBMGA001981	2.18207	-5.13202	5.27181e-05	0.00106567
BGIBMGA012336	2.92379	-2.84383	1.91099e-08	7.79285e-07	XLOC_015827	3.53462	1.69761	0.000608785	0.00739968	BGIBMGA014478	3.7825	-1.45797	0.00629379	0.0489171	XLOC_013821	5.44055	-3.83204	2.74596e-06	6.4506e-05	BGIBMGA005069	1116.28	-2.18045	0.00555235	0.0489272	BGIBMGA002889	1.51327	-2.51774	0.000155533	0.00259313	XLOC_014670	32.8131	-5.23097	0.000150708	0.00222486
BGIBMGA012266	0.715372	2.77099	0.00609057	0.0457521	XLOC_015828	9.27315	2.49186	2.86559e-05	0.000523136	XLOC_014842	3.74688	-5.12667	7.75199e-07	1.90663e-05	XLOC_013844	6.61174	-4.5148	2.86028e-07	8.63584e-06	BGIBMGA005057	6.29618	-2.32773	9.74315e-05	0.00203504	BGIBMGA002920	52.7832	-1.24222	0.0048316	0.041794	XLOC_014706	13.5201	-2.319	0.000998251	0.00816987
XLOC_014047	0.919227	2.6558	0.00535199	0.0413244	BGIBMGA002857	2.19935	1.32335	0.00255755	0.025201	BGIBMGA013945	3.63003	-3.19367	0.00187735	0.0190058	BGIBMGA012299	1.41942	-2.27584	1.10455e-05	0.000222801	BGIBMGA005042	5.13368	3.54909	0.00284554	0.0299497	BGIBMGA002938	1.30461	-3.26182	3.51986e-05	0.000763987	BGIBMGA001860	475.628	7.64375	0.000842385	0.00722044
BGIBMGA014456	93.6031	-1.42486	0.000880996	0.00970508	XLOC_015851	27.6765	-2.56476	1.19054e-05	0.000240663	XLOC_014909	3.14319	1.23817	0.0020912	0.0209143	XLOC_014082	0.910194	2.47584	0.00179204	0.0174211	XLOC_016599	0.761437	-2.19017	0.00538128	0.0479127	BGIBMGA002940	1.64544	-9.54279	5.24539e-07	1.90778e-05	XLOC_014736	0.857586	3.62455	0.000349597	0.00392757
XLOC_014168	0.620898	2.30466	0.00125477	0.0130607	BGIBMGA002906	610.521	-2.252	2.16011e-05	0.000404538	BGIBMGA014001	20.8067	1.989	0.000471295	0.00591946	BGIBMGA014461	8.27532	3.2445	1.2648e-07	4.12263e-06	BGIBMGA005006	1.28963	-2.39245	0.00221798	0.0245805	BGIBMGA002943	13.3324	-1.69207	5.86352e-05	0.00116775	XLOC_014789	1.1712	2.9247	0.000434557	0.00457847
BGIBMGA009733	15.0898	5.05901	1.60367e-06	4.19627e-05	BGIBMGA002907	7.00413	-6.41949	0.000263397	0.0036064	BGIBMGA013916	20.9939	-2.69882	5.06024e-11	2.67794e-09	XLOC_014168	0.439461	2.55793	0.00110327	0.0117168	XLOC_016621	5.49371	-3.82079	0.00391215	0.0377974	BGIBMGA002824	0.675212	1.96444	0.00217874	0.0225288	BGIBMGA014215	2.65547	3.62416	5.78416e-06	0.000223306
XLOC_014235	1.30254	3.47821	3.07787e-06	7.5504e-05	BGIBMGA002920	28.0408	-2.52033	4.3673e-08	1.54082e-06	BGIBMGA013909	3.04785	-1.33878	0.00327056	0.0296237	XLOC_014174	1.39423	-2.87244	0.000561036	0.00659796	XLOC_016635	3.43526	-4.94763	1.12681e-10	2.00274e-08	BGIBMGA002774	0.737104	7.89873	3.2924e-05	0.000722946	BGIBMGA001335	2.58353	2.65717	0.000401543	0.00432785
BGIBMGA009756	1.34566	4.14059	1.12205e-07	3.91471e-06	XLOC_015959	0.910925	-3.97353	4.52144e-05	0.000780072	EMBMOT00000004080	0.269288	2.34444	0.000420771	0.00536356	BGIBMGA009732	2.46761	-2.33335	4.88813e-05	0.000814977	BGIBMGA003292	3163.76	-4.16815	0.00432947	0.0407905	XLOC_016082	12.551	11.2097	1.86949e-09	1.35466e-07	XLOC_014862	9.06312	-2.72149	2.27017e-05	0.000589119
BGIBMGA009760	79.9797	-1.80431	0.000592128	0.00710554	BGIBMGA002940	8.85818	-11.4373	3.44091e-12	2.84328e-10	XLOC_015097	3.09964	5.45291	8.42591e-09	2.99517e-07	BGIBMGA009740	7.73794	-1.7316	3.71358e-05	0.000639524	XLOC_016667	7.01466	-6.77267	5.51804e-09	5.84044e-07	XLOC_016084	1.05865	-1.94305	0.00101019	0.0124068	BGIBMGA013996	17.5744	3.60942	9.53026e-05	0.00162342
XLOC_014287	2.84083	1.45029	0.00562617	0.0428444	BGIBMGA002842	2.37304	2.54954	4.19728e-10	2.17244e-08	XLOC_015112	2.66156	5.63246	4.88338e-10	2.17581e-08	XLOC_014235	1.17461	2.90341	5.87386e-05	0.000945842	XLOC_016698	706.698	4.19336	0.00322856	0.0327726	XLOC_016105	0.483106	7.04102	0.0012972	0.0150281	BGIBMGA014001	17.2173	3.06313	0.000393943	0.00427036
EMBMOT00000001002	1.67642	1.55406	0.00280688	0.0249207	XLOC_016017	6.19351	1.49347	0.000338388	0.00450188	XLOC_015118	1.85503	7.5293	7.25835e-11	3.69587e-09	BGIBMGA009781	4.34107	1.47779	0.00366153	0.0306048	BGIBMGA005605	1.77436	-3.14099	0.000625863	0.00921193	XLOC_016119	1.25237	-9.61113	2.54843e-10	2.30829e-08	BGIBMGA013923	10.618	2.5121	0.000446128	0.00464359
XLOC_014304	6.24847	2.33891	0.000191412	0.00274028	BGIBMGA002774	1.71756	4.08251	3.53725e-05	0.000631078	XLOC_015119	6.15626	8.80284	1.81558e-11	1.06691e-09	BGIBMGA009799	151.954	-2.93949	4.97628e-05	0.000825292	BGIBMGA005608	2.88864	-4.50488	8.65791e-09	8.40799e-07	XLOC_016126	0.616914	-8.06175	1.74848e-07	7.32029e-06	BGIBMGA013917	1.60142	5.50459	1.59852e-07	1.73082e-05
XLOC_014312	4.44771	2.97864	0.000523525	0.00646344	XLOC_016082	1.17152	6.34488	9.36817e-05	0.00143727	XLOC_015121	6.34869	8.61592	2.72255e-11	1.52945e-09	XLOC_014304	3.90242	2.68482	8.30866e-05	0.0012768	BGIBMGA005633	0.427732	9.00063	5.68425e-05	0.00131886	XLOC_016144	1.06017	2.17418	0.00103605	0.0126256	BGIBMGA013897	1.68772	2.85404	0.000259225	0.00321029
BGIBMGA009705	0.672785	-1.78833	0.000680446	0.00788414	XLOC_016085	0.426729	2.70737	6.98464e-05	0.00112663	BGIBMGA005179	1.41948	5.77684	2.74254e-14	2.58347e-12	XLOC_014310	3.7524	1.92661	0.00204323	0.0193719	BGIBMGA005645	1.4004	1.88975	0.00221714	0.0245805	BGIBMGA011062	4.19607	1.49479	0.00378919	0.0346882	BGIBMGA013896	7.98964	3.32302	0.000105684	0.0017558
BGIBMGA009675	7.89625	-2.34121	0.000300119	0.00406196	XLOC_016116	1.33019	2.603	0.00104965	0.0119129	BGIBMGA007771	55.4479	2.32879	3.81202e-06	8.03338e-05	BGIBMGA009705	0.226892	-3.40198	2.74859e-05	0.000489853	XLOC_016775	6.39438	7.20483	0.000162824	0.00315596	BGIBMGA011069	6.68495	-2.89592	6.23788e-05	0.00122418	BGIBMGA013890	0.683186	8.67922	0.000216087	0.00285089
XLOC_014416	0.466419	3.97537	2.23193e-07	7.3771e-06	XLOC_016119	2.30638	-7.03882	7.91835e-13	7.31283e-11	BGIBMGA007772	4.48359	1.34609	0.000933957	0.0106126	XLOC_014361	0.668326	2.60129	0.000181581	0.00251174	BGIBMGA005688	0.514099	-1.67977	0.00435404	0.0408696	BGIBMGA011090	4.08167	-3.22455	2.99054e-05	0.000670734	XLOC_015112	2.33754	7.68273	0.000517047	0.00517047
BGIBMGA009640	0.672113	2.23039	0.00528896	0.040972	XLOC_016126	0.881235	-5.84451	2.2963e-10	1.29528e-08	XLOC_015252	1.02388	1.30095	0.00480687	0.0399301	BGIBMGA009675	5.37489	-2.43081	0.000223429	0.00296855	XLOC_016865	0.530439	-2.05154	0.00528348	0.0472653	XLOC_016322	2.9421	5.32164	4.4836e-05	0.000942758	XLOC_015118	2.36611	10.0973	1.281e-05	0.000388204
XLOC_014496	5.23665	-2.39914	0.000260896	0.00360887	XLOC_016155	0.488148	-2.84146	4.98601e-06	0.000109739	XLOC_015306	3.30569	3.86114	6.34554e-09	2.31686e-07	XLOC_014416	0.467672	6.28952	2.30817e-11	2.05123e-09	XLOC_016918	1.3126	-2.17377	1.68294e-05	0.000466614	XLOC_016324	0.8437	3.51153	1.59067e-05	0.000395359	XLOC_015119	6.94646	9.47291	4.90271e-05	0.0010195
XLOC_014505	9.59352	-2.87066	5.33295e-05	0.000929458	BGIBMGA011090	0.876145	-2.51327	0.00127113	0.0140046	XLOC_015454	30.2799	-1.46814	0.00236631	0.0230619	XLOC_014501	1.0403	7.76898	3.32276e-08	1.2934e-06	XLOC_016933	1.69034	-3.93898	0.000922358	0.0124836	XLOC_016379	2.16937	-1.32324	0.00602789	0.0498532	XLOC_015121	5.24424	8.83931	0.000195497	0.00265357
BGIBMGA014450	3.25668	-3.64893	2.69442e-06	6.76838e-05	BGIBMGA011049	12.9527	-1.79834	0.00175645	0.0183638	BGIBMGA007968	1.8346	-2.87806	0.00252288	0.0241616	XLOC_014504	1.78691	-2.48315	0.000864321	0.00954267	XLOC_016976	2.34737	-2.44033	0.0036659	0.0360092	XLOC_016387	0.652954	-1.89824	0.000372657	0.00535126	BGIBMGA005179	0.875294	8.117	7.4183e-05	0.00134644
BGIBMGA004630	6.17088	5.22948	4.49545e-07	1.38389e-05	BGIBMGA011048	1.62242	3.71249	1.74298e-07	5.45477e-06	BGIBMGA007756	9.61328	-1.4416	0.000219955	0.00303808	BGIBMGA014450	0.974523	-2.72815	0.00179042	0.0174211	BGIBMGA014507	9.21457	-1.5866	0.00478329	0.0436615	BGIBMGA005135	10.8223	-2.62396	5.25225e-09	3.35224e-07	XLOC_015154	431.263	-4.17637	0.000704294	0.00633663
XLOC_014587	7.52549	6.31487	1.11785e-14	1.5261e-12	XLOC_016239	0.468102	3.54924	1.03142e-05	0.000211678	BGIBMGA007749	6.96044	1.54312	4.84485e-05	0.000790962	BGIBMGA004630	3.66944	4.33897	1.6525e-05	0.000320968	BGIBMGA014092	14.5051	2.63758	4.66462e-05	0.00111808	XLOC_016448	1.37556	1.51137	0.00263029	0.0262472	XLOC_015175	65.4519	6.95568	5.94221e-05	0.00116136
XLOC_014640	3.48127	2.5225	9.12039e-05	0.00147416	BGIBMGA011035	2.93411	-2.57227	6.63181e-07	1.8374e-05	XLOC_015542	3.13315	-1.39671	0.000746974	0.00880663	XLOC_014552	4.05856	-2.84054	0.000110003	0.00164221	BGIBMGA002246	1.33061	-1.66051	0.00191041	0.0221949	BGIBMGA005157	2.30953	1.59963	0.00284052	0.0279894	BGIBMGA007768	11.0898	-4.07396	0.000887662	0.00747254
BGIBMGA001976	1.25634	-2.36342	1.45102e-05	0.000294582	XLOC_016324	1.33853	4.45155	5.04844e-09	2.06766e-07	XLOC_015566	4.20667	-1.61895	0.00631415	0.0490349	BGIBMGA001919	0.455604	-1.69516	0.00614247	0.0458132	XLOC_017188	2.88168	10.3667	2.53751e-13	8.53692e-11	XLOC_016506	2.67254	2.16358	0.00194059	0.0205397	BGIBMGA007771	16.4612	4.26555	1.13116e-07	1.37309e-05
BGIBMGA001982	6.72382	1.76508	0.000167154	0.00244882	XLOC_016370	2.88078	2.05254	0.00010134	0.00154469	BGIBMGA007678	2.86183	-2.18113	0.00273738	0.0257347	BGIBMGA001926	58.5975	1.25002	0.00360958	0.0303468	XLOC_017212	4.18896	8.84458	2.27822e-07	1.28508e-05	BGIBMGA005069	1123.24	-3.51584	1.84012e-06	5.95667e-05	BGIBMGA007772	2.99709	2.38177	0.000132123	0.00205821
BGIBMGA001868	15.1008	1.60022	0.000598277	0.00717019	XLOC_016385	1.08238	-1.67875	0.00473372	0.0410605	BGIBMGA007675	3.40798	-1.55862	0.00215558	0.021442	BGIBMGA001927	1.8522	-2.32641	4.87552e-07	1.40882e-05	XLOC_017216	8.08814	-9.00017	5.45551e-09	5.83988e-07	BGIBMGA005057	2.80972	-1.70402	0.001395	0.0158363	XLOC_015215	10.4982	-5.09754	0.000660543	0.00607066
XLOC_014729	0.281496	2.23029	0.000754302	0.00859192	XLOC_016387	2.43684	-2.69774	4.3931e-08	1.54414e-06	BGIBMGA007650	4.96171	-3.57344	3.58836e-06	7.61315e-05	XLOC_014587	7.06433	9.0007	9.82042e-19	2.89089e-16	XLOC_017221	0.97929	3.48155	0.00177917	0.0210285	BGIBMGA005051	0.517024	2.7977	0.00053124	0.00720823	XLOC_015293	5.66624	2.34464	0.000161959	0.00234034
BGIBMGA001856	2.83941	1.72982	0.00231896	0.0215006	XLOC_016404	0.974691	3.11425	5.74142e-06	0.000123397	BGIBMGA007647	12.9546	-1.94535	0.0035122	0.0313601	BGIBMGA001973	4.63385	2.29487	0.000520237	0.0062112	BGIBMGA014083	1.50096	-2.46816	0.00122655	0.0156347	XLOC_016605	0.360252	3.05901	0.000278971	0.00421815	XLOC_015323	1.59823	5.01413	1.07805e-05	0.000345417
XLOC_014788	0.355119	1.9989	0.00490535	0.0386433	BGIBMGA005135	7.25791	-1.17072	0.00605026	0.0497325	BGIBMGA007613	7.24288	-1.68943	0.00140934	0.0149784	BGIBMGA001976	2.19075	-2.6979	1.13973e-06	2.99061e-05	XLOC_017284	2.91973	2.08849	0.000863684	0.0117571	XLOC_016621	4.88044	-3.85265	0.00169865	0.0185415	BGIBMGA007883	0.429193	8.117	0.000674773	0.00613166
XLOC_014789	2.50406	1.57947	0.00062224	0.00740088	XLOC_016486	2.21801	2.42122	4.9142e-06	0.000108666	XLOC_015738	0.635642	6.75667	4.27784e-12	2.74131e-10	BGIBMGA001894	1.18398	3.16914	1.71222e-05	0.000330514	XLOC_017307	0.815057	3.92024	5.05658e-06	0.000170894	XLOC_016635	4.13696	-5.64364	6.54881e-14	1.31255e-11	BGIBMGA007892	1.88479	3.0853	0.000752283	0.00662291
XLOC_014818	1.03528	1.68909	0.00140251	0.0142674	XLOC_016506	0.436931	4.92965	5.31518e-07	1.5081e-05	XLOC_015740	0.448318	6.18391	2.68688e-11	1.52472e-09	BGIBMGA001870	15.5421	-1.40514	0.00328668	0.0282229	BGIBMGA001754	6.4237	7.19421	6.26716e-05	0.00142388	XLOC_016655	0.648375	6.50162	0.00184438	0.0196762	BGIBMGA007895	9.17012	2.22417	0.00102345	0.0082897
XLOC_014825	23.3257	-2.31399	1.21234e-05	0.000250445	XLOC_016605	0.600073	2.01743	0.00133671	0.0146077	XLOC_015771	8.79357	-1.65973	0.00628014	0.0488513	XLOC_014788	0.921799	3.86	1.08338e-07	3.60615e-06	XLOC_017336	7.19075	2.49983	0.00012523	0.00251528	XLOC_016667	1.52853	-10.6765	8.08164e-10	6.50676e-08	XLOC_015403	2.17796	-4.99645	2.16037e-10	8.84814e-08
BGIBMGA014478	8.3394	-2.64757	1.11366e-06	3.07645e-05	XLOC_016623	1.52252	2.58954	5.82099e-05	0.000955509	XLOC_015787	2.23032	2.40287	4.98978e-06	0.000102628	XLOC_014789	2.43394	3.00838	2.95879e-09	1.48254e-07	EMBMOT00000006272	20.9165	4.07229	8.92567e-07	3.9231e-05	XLOC_016698	539.275	2.97833	0.00273078	0.0270494	BGIBMGA007935	8.1307	3.21374	0.000645359	0.00601045
XLOC_014842	4.27814	-4.35276	6.32789e-08	2.3468e-06	XLOC_016661	1.98762	1.56717	0.00405311	0.0365915	XLOC_015825	25.7678	10.3138	2.68892e-16	3.42293e-14	XLOC_014825	20.3412	-2.13885	5.49276e-05	0.000892236	XLOC_017437	1.44887	-4.7912	5.76885e-07	2.86014e-05	XLOC_016699	0.306936	6.50016	0.00264992	0.0263872	BGIBMGA007955	5.05514	4.2246	3.92938e-05	0.000881841
BGIBMGA013945	9.47478	-3.6474	0.000317247	0.00425102	XLOC_016667	10.5584	-6.16024	6.09984e-09	2.46612e-07	XLOC_015827	2.85227	2.20566	1.03968e-05	0.000199467	BGIBMGA014214	1.28389	1.76647	0.00616681	0.0459221	XLOC_017459	0.614176	7.4816	0.000126349	0.00251978	BGIBMGA005604	0.721348	2.14768	0.000302838	0.00449249	BGIBMGA007962	3.96466	2.8455	0.00129086	0.00974352
XLOC_014908	16.9099	3.35929	0.000131516	0.00200791	XLOC_016698	1475.88	4.19228	6.56558e-05	0.00106818	XLOC_015828	6.35301	1.84986	0.00141038	0.0149784	BGIBMGA014478	3.49654	-3.15262	4.61594e-08	1.72312e-06	BGIBMGA001683	3.6999	-3.85733	0.000698597	0.0100164	BGIBMGA005608	3.25105	-2.66798	3.47206e-05	0.000755353	BGIBMGA007970	28.0627	-2.71083	8.88145e-05	0.00153229
XLOC_014909	7.23332	1.96456	1.46859e-06	3.89692e-05	XLOC_016699	2.31229	3.55643	4.58723e-05	0.000788534	BGIBMGA002886	12.1871	1.62264	0.00234432	0.0228844	XLOC_014842	4.13344	-8.28975	1.77846e-09	9.35928e-08	BGIBMGA001630	6.27144	-3.582	8.14834e-08	5.56213e-06	BGIBMGA005633	0.608859	4.02531	0.000220203	0.00345144	BGIBMGA007972	1.92083	3.03189	9.68868e-06	0.000320236
XLOC_014981	4.48186	-2.03861	0.00484213	0.0382659	BGIBMGA005604	4.60016	1.46897	0.00112835	0.0127241	BGIBMGA002889	6.29854	-2.91486	7.27333e-06	0.000144242	BGIBMGA013945	2.6744	-4.39958	7.99679e-05	0.00124139	BGIBMGA001622	287.893	-4.04872	0.00504973	0.0455966	BGIBMGA005681	3.38557	-1.14318	0.00446184	0.0392076	BGIBMGA007765	3.71429	-3.41822	3.59854e-05	0.000814863
BGIBMGA013916	14.7173	-2.03468	2.88791e-07	9.31648e-06	BGIBMGA005608	5.22505	-2.92629	3.2215e-06	7.47451e-05	BGIBMGA002940	3.81993	-9.7308	1.60433e-08	5.39743e-07	XLOC_014908	8.46955	2.53548	0.00292068	0.0255221	BGIBMGA001611	60.0675	-3.45436	0.00187371	0.0218987	BGIBMGA005572	0.592037	5.08413	0.000287302	0.0043233	BGIBMGA007749	3.33619	1.95286	0.000657028	0.00606835
BGIBMGA013909	3.76716	-1.70544	0.000165812	0.00244054	BGIBMGA005612	3.34118	-2.58391	0.000262589	0.00360057	BGIBMGA002847	5.79393	-2.49496	0.000252312	0.00340941	XLOC_014909	3.03534	2.27315	6.9648e-08	2.47579e-06	XLOC_017651	1.14509	8.07098	5.00354e-07	2.49383e-05	XLOC_016918	1.12639	-2.18876	2.17123e-06	6.93321e-05	XLOC_015512	27.1529	-2.76812	9.55005e-05	0.00162385
EMBMOT00000004080	0.439885	1.91377	0.0022282	0.0207818	XLOC_016758	2.09967	-3.03098	0.00387836	0.0353328	BGIBMGA002842	1.78387	2.01498	3.25559e-07	8.63879e-06	XLOC_014916	32.2869	-1.75958	0.00423255	0.0345499	XLOC_017658	2.63922	-1.98548	0.00462562	0.0426354	XLOC_016952	1.96442	1.63128	0.00122961	0.0144425	BGIBMGA007734	9.25116	2.36583	0.00119676	0.00924055
XLOC_015097	4.035	6.91445	1.70756e-08	7.05491e-07	BGIBMGA005665	0.270577	-3.60353	0.00017288	0.00249011	BGIBMGA002774	1.14218	3.53986	0.000104743	0.00158629	BGIBMGA014001	19.4764	1.90825	0.00084937	0.00942411	XLOC_017667	4.94491	4.37415	7.47976e-05	0.00162785	BGIBMGA014507	12.1961	-2.29171	4.14554e-06	0.000120528	BGIBMGA007723	26.0985	4.25767	8.51516e-05	0.00148851
XLOC_015112	2.55483	4.57879	1.59285e-06	4.17956e-05	XLOC_016804	7.80721	-2.7181	0.000718657	0.00863489	XLOC_016082	2.20195	7.78477	1.48318e-07	4.2338e-06	BGIBMGA013916	10.5926	-2.41582	4.48403e-09	2.13331e-07	XLOC_017678	181.135	-2.81472	1.30063e-05	0.000379316	BGIBMGA014092	12.3971	2.84426	1.21809e-08	7.12698e-07	BGIBMGA007719	5.2401	2.82057	0.000179943	0.00250378
XLOC_015118	1.17448	5.88066	3.8302e-07	1.18686e-05	BGIBMGA005572	1.62531	8.70098	7.77768e-08	2.61663e-06	XLOC_016085	0.530572	1.69865	0.00291131	0.0270459	BGIBMGA013909	1.78972	-1.63601	0.000484544	0.00586684	XLOC_017702	3.99345	-4.20802	1.19945e-05	0.000354195	BGIBMGA002324	0.485093	-2.71159	0.00106235	0.0128464	XLOC_015542	3.10638	-3.43859	5.56663e-08	8.46241e-06
XLOC_015119	4.22268	7.64459	5.10001e-08	1.90643e-06	BGIBMGA014507	20.0942	-2.78053	1.77291e-08	6.57512e-07	XLOC_016119	0.93426	-8.08085	8.91656e-09	3.15767e-07	EMBMOT00000004080	0.209111	4.56512	6.32797e-06	0.000134256	BGIBMGA004090	3.12191	-2.08343	0.00111697	0.0144929	BGIBMGA002333	8.43685	2.13925	0.000164052	0.00271117	XLOC_015587	6.81384	3.76696	4.6808e-05	0.000988635
XLOC_015121	3.13003	6.95335	9.28913e-07	2.61205e-05	BGIBMGA014201	1.5073	-2.0888	0.0046529	0.0405836	XLOC_016126	2.26914	-8.73681	3.0498e-13	2.5201e-11	XLOC_015097	3.5397	7.62992	2.33494e-08	9.43998e-07	BGIBMGA004031	0.301412	-2.30562	0.00110739	0.0143884	BGIBMGA002240	2.58	2.33099	0.00408348	0.0366346	BGIBMGA007694	1.92958	3.2992	1.42967e-05	0.000420859
XLOC_015140	1.50329	-2.03981	0.00156227	0.015656	BGIBMGA014092	39.6706	1.8191	0.000114215	0.00172144	XLOC_016144	5.06753	1.75538	0.00177827	0.0182278	XLOC_015112	2.26638	4.72343	2.29602e-06	5.53158e-05	BGIBMGA004024	8.18827	3.21219	4.2808e-07	2.21567e-05	XLOC_017188	2.001	10.5347	3.07638e-17	1.15918e-14	BGIBMGA007690	1.41857	2.85675	0.000920149	0.00769787
BGIBMGA005179	3.68356	9.05382	1.32182e-19	3.89112e-17	BGIBMGA002333	13.3186	1.5713	0.00382251	0.0349592	XLOC_016155	0.259974	-2.03793	0.00423691	0.0362175	XLOC_015118	1.85845	9.49401	3.17713e-10	2.07837e-08	XLOC_017954	2.61641	-7.44494	7.95463e-05	0.00171401	XLOC_017212	5.35549	9.75108	3.92727e-11	4.20396e-09	BGIBMGA007684	156.11	3.25004	0.00133451	0.00996914
XLOC_015150	1.40928	2.66072	0.00226767	0.0210873	BGIBMGA002259	3.67939	-3.70942	0.000130673	0.0019477	BGIBMGA011049	10.4317	-1.90206	0.00112212	0.0123198	XLOC_015119	6.3495	9.0822	1.55519e-09	8.46812e-08	BGIBMGA004445	59.8665	-2.71866	0.000336604	0.00539253	XLOC_017216	2.45875	-7.28172	4.08001e-05	0.000867578	BGIBMGA007677	0.225423	7.5031	0.00108866	0.00865419
BGIBMGA014484	0.480016	2.09601	0.00531517	0.0411413	BGIBMGA002252	1.65021	1.24131	0.00573845	0.0477528	BGIBMGA011048	0.938423	2.26175	0.000572959	0.00697322	XLOC_015121	6.14653	8.81302	3.93561e-09	1.94574e-07	BGIBMGA004472	2.02507	-11.8051	4.68726e-07	2.39967e-05	XLOC_017221	0.699049	4.33498	0.00011117	0.00198337	BGIBMGA007675	3.75767	-2.84816	0.000132626	0.00205821
BGIBMGA007771	90.4648	2.0918	2.80892e-05	0.000532396	BGIBMGA002240	3.33269	2.50146	0.000421369	0.0054004	XLOC_016239	7.70277	2.38111	0.000346553	0.00453315	XLOC_015140	0.673357	-2.58242	0.000771973	0.00870897	EMBMOT00000001846	0.848073	4.1451	0.00027996	0.00473004	XLOC_017239	0.598643	3.52507	0.00175672	0.019021	BGIBMGA007669	4.69421	4.35293	5.44793e-05	0.00109423
BGIBMGA007852	4.0753	1.42313	0.00458766	0.0367794	XLOC_017188	3.1911	7.64398	1.15587e-20	3.88867e-18	BGIBMGA011044	4.94169	-1.18118	0.00246359	0.0237777	BGIBMGA005179	1.40487	5.89343	2.82206e-11	2.39493e-09	BGIBMGA004408	6.66703	-2.13129	0.000446088	0.0069457	XLOC_017284	3.09534	2.64975	3.45721e-07	1.34574e-05	BGIBMGA007651	68.8847	-9.19103	8.80017e-08	1.13558e-05
XLOC_015306	1.07698	4.34342	1.4855e-08	6.30333e-07	XLOC_017212	2.88384	7.41716	3.30874e-09	1.40398e-07	BGIBMGA011035	2.34025	-1.96209	0.000141359	0.00206449	BGIBMGA004637	2.13965	1.24203	0.00522926	0.0404763	BGIBMGA004404	0.813349	-4.40596	0.000824385	0.0113368	XLOC_017307	0.777976	5.15957	2.45561e-10	2.24581e-08	BGIBMGA007647	1.13436	4.0732	0.00022226	0.00291195
BGIBMGA007856	2.76885	-2.49637	0.00198545	0.0190458	XLOC_017216	36.8367	-10.1677	1.65258e-18	3.89183e-16	BGIBMGA011028	0.547502	-1.9142	0.00253873	0.0242791	XLOC_015166	0.404958	2.75195	0.000128354	0.00186877	XLOC_018173	0.63244	-2.79391	0.00145786	0.0178583	BGIBMGA001754	5.5955	3.5605	0.00105129	0.0127617	XLOC_015686	5.40911	6.99388	2.62516e-08	4.75558e-06
BGIBMGA007893	0.680769	3.2983	0.00114556	0.0121934	XLOC_017221	1.15373	3.27789	7.1114e-05	0.00114316	BGIBMGA011022	3.29954	-1.99801	0.00318989	0.0290607	BGIBMGA007771	55.6204	2.35955	3.03137e-06	7.08573e-05	XLOC_018199	4.86103	6.71257	7.0872e-08	4.91232e-06	XLOC_017367	7.61346	-2.3181	1.34311e-05	0.000341027	XLOC_015689	107.779	6.69132	0.00072679	0.00646493
BGIBMGA007905	3.31454	3.12604	0.000494842	0.00619046	XLOC_017307	2.32716	4.51927	6.82947e-14	7.75103e-12	XLOC_016324	1.24446	2.77428	3.5796e-06	7.6117e-05	BGIBMGA007772	2.23291	1.5726	0.000223398	0.00296855	XLOC_018222	3.02733	2.42142	0.000327704	0.00530623	BGIBMGA001818	2.69035	1.7838	0.000432861	0.00607682	XLOC_015720	1.1891	7.84246	0.000810889	0.0070143
BGIBMGA007950	576.763	-2.03712	0.000532232	0.00654154	XLOC_017336	4.23296	1.97343	5.32845e-05	0.000888389	XLOC_016379	4.12807	-1.34507	0.00426085	0.0363233	BGIBMGA007778	13.9045	-1.25787	0.00455194	0.0363509	XLOC_018259	1.06792	-9.43872	1.80882e-09	2.39987e-07	EMBMOT00000006272	17.173	2.50319	1.2129e-05	0.000313027	XLOC_015738	0.765352	5.99856	1.55077e-05	0.000445373
XLOC_015447	5.88947	1.72711	0.00219273	0.0205528	XLOC_017351	1.35427	-1.91975	0.00153036	0.0164004	XLOC_016387	3.23014	-3.36067	7.67131e-11	3.86203e-09	XLOC_015209	2.82439	-1.71836	7.41626e-05	0.00116242	BGIBMGA014080	102.518	2.98873	0.000993395	0.0132546	BGIBMGA001830	13.2862	2.34505	0.000740387	0.00945047	XLOC_015740	0.36955	5.56506	0.000100305	0.00168685
BGIBMGA007765	3.20833	-1.49162	0.00564804	0.0429762	BGIBMGA001780	2.54963	-2.19131	0.00103781	0.0117928	XLOC_016401	1.04211	3.24431	0.00114294	0.0124757	BGIBMGA007803	7.0715	1.18619	0.00480855	0.0377157	XLOC_018264	19.3569	3.24089	0.000170969	0.00327343	XLOC_017437	0.867746	-3.91552	1.21042e-05	0.000313027	XLOC_015779	1.19874	4.89976	2.00919e-05	0.000545434
BGIBMGA007749	11.1352	1.18587	0.00154835	0.0155662	BGIBMGA001788	1.76981	-2.01763	0.00130996	0.014332	XLOC_016404	2.89867	3.37535	3.96395e-07	1.03436e-05	XLOC_015306	4.76588	3.72949	1.90724e-08	7.97376e-07	BGIBMGA009285	10.8633	-1.77196	0.00377011	0.0367644	BGIBMGA001712	6.53661	-1.72756	0.000431937	0.00607291	XLOC_015825	8.07337	9.17569	5.90341e-05	0.00115854
XLOC_015512	3.4581	2.12854	1.75264e-05	0.000348309	XLOC_017367	22.3128	-2.65366	3.44924e-07	1.02498e-05	BGIBMGA005119	12.5837	1.95884	0.00339092	0.0304214	BGIBMGA007903	1.23048	2.30095	0.000954681	0.0103488	BGIBMGA009252	2.04312	1.77947	0.00355737	0.0353486	XLOC_017459	0.415387	3.89421	0.00132467	0.0152361	BGIBMGA002891	1.02233	3.48764	0.000965793	0.0079805
XLOC_015566	50.5708	-1.76369	0.00174748	0.0171115	BGIBMGA001803	16.3791	-2.68605	0.000122151	0.00183226	BGIBMGA005135	8.76912	-1.85865	2.1383e-05	0.000377913	BGIBMGA007926	1.11334	-1.49314	0.00451239	0.0362535	BGIBMGA009242	1.74986	-3.67247	7.96961e-05	0.00171401	BGIBMGA001684	0.319594	3.97901	0.00115772	0.0138047	BGIBMGA002892	1.43312	2.19093	0.000652226	0.00604535
BGIBMGA007678	13.5933	-2.19275	0.00124851	0.0130243	XLOC_017397	4.10105	1.32041	0.00551119	0.0463117	BGIBMGA005174	8.22985	-1.31685	0.00529561	0.0428931	BGIBMGA007950	242.481	-3.06671	5.59838e-07	1.60783e-05	BGIBMGA009232	37.2439	6.81436	0.00364431	0.0358559	BGIBMGA001680	0.57832	1.68095	0.00202468	0.0212152	XLOC_015921	3.17721	-3.70949	0.000561179	0.00548372
BGIBMGA007675	11.0814	-1.88786	0.000135021	0.00205145	BGIBMGA001820	2.53451	-2.6279	0.00180674	0.0187853	XLOC_016486	1.96227	1.7184	0.000791965	0.00926747	XLOC_015447	3.00161	1.78619	0.00214511	0.0200267	BGIBMGA009227	79.1962	3.31925	0.00291043	0.0303557	BGIBMGA001664	7.0057	1.91383	0.000818197	0.0102629	BGIBMGA002835	1.91968	3.41226	8.18859e-05	0.00144786
BGIBMGA007650	3.12235	-3.84679	5.42036e-07	1.62095e-05	XLOC_017437	1.70016	-3.09035	3.75149e-05	0.00066178	XLOC_016503	2.32527	2.50501	0.00328334	0.0296534	BGIBMGA007756	4.52806	-1.14815	0.00351945	0.0297274	XLOC_018393	11.9997	-5.57863	1.09689e-06	4.60247e-05	BGIBMGA001630	5.96039	-3.85888	7.3427e-10	5.96278e-08	XLOC_016119	0.4884	-8.72315	3.23204e-05	0.000753608
BGIBMGA007646	3.27536	1.2333	0.00522526	0.0405787	XLOC_017459	1.59012	2.86301	0.000284882	0.00386127	XLOC_016506	2.97823	5.83383	2.25412e-12	1.52761e-10	BGIBMGA007749	4.1266	1.36765	0.000415745	0.00513279	EMBMOT00000003935	7.86254	11.7383	8.9475e-07	3.9231e-05	BGIBMGA001622	1652.68	-4.65705	0.000753732	0.00956148	XLOC_016144	2.22697	3.48096	0.000232532	0.00299242
BGIBMGA007641	0.776572	1.91676	0.00558004	0.042562	BGIBMGA001664	19.393	1.9543	0.000489963	0.00616885	XLOC_016595	2.99758	-1.20127	0.00517995	0.0424306	XLOC_015555	2.80891	-3.35797	0.000417653	0.0051496	XLOC_018435	1.38896	-4.83301	0.000136524	0.00269614	XLOC_017601	0.574207	1.80483	0.00450603	0.0395063	BGIBMGA014493	16.3602	-3.1361	0.00120111	0.00926655
BGIBMGA007607	2.01471	1.73182	0.00672423	0.0496023	BGIBMGA001630	3.98377	-2.62944	7.18043e-06	0.000150645	XLOC_016605	0.839212	2.95584	6.83227e-07	1.69815e-05	BGIBMGA007696	1.02033	-2.40306	0.000458019	0.00556714	XLOC_018487	0.892169	7.88308	1.23752e-06	5.15815e-05	XLOC_017619	0.789105	2.18477	0.00235314	0.0240941	BGIBMGA011062	4.81629	2.96211	0.000175046	0.00249083
XLOC_015744	2.08672	1.79926	0.00189802	0.018319	BGIBMGA001623	11.11	-1.14701	0.00303281	0.0289438	XLOC_016620	0.827321	3.20781	2.0951e-05	0.000371673	BGIBMGA007677	1.17473	-2.78943	4.7093e-06	0.000105372	BGIBMGA014538	0.767714	1.53094	0.00481612	0.0439185	XLOC_017638	3.01833	-3.5863	2.9204e-06	8.96098e-05	BGIBMGA011087	12.9742	3.14833	6.38939e-06	0.000235377
XLOC_015765	1.99392	-2.45975	0.00411334	0.0337523	BGIBMGA001622	87.9969	-9.45451	3.63321e-08	1.30132e-06	XLOC_016623	4.08356	4.08321	5.666e-11	2.94883e-09	BGIBMGA007671	17.8338	-1.88897	0.00135095	0.0137133	XLOC_018555	2.76359	-1.83124	0.000756338	0.010618	XLOC_017651	0.828545	8.23948	1.3426e-07	5.88248e-06	BGIBMGA011090	0.575616	-4.1338	0.00120815	0.00929798
XLOC_015771	108.214	-2.18857	0.000163595	0.00242305	BGIBMGA001620	38.4871	-4.5234	1.4694e-06	3.75115e-05	XLOC_016661	2.08448	1.49806	0.00473255	0.0394868	BGIBMGA007651	1.63182	-4.01032	7.03896e-05	0.00111253	XLOC_018557	20.7004	2.15833	0.000501007	0.00762437	XLOC_017658	9.97431	-5.33631	2.7303e-14	5.59118e-12	BGIBMGA011092	21.0493	3.16945	0.000107357	0.00176492
XLOC_015779	3.45833	1.62948	0.000893399	0.00978583	XLOC_017561	1.50924	-3.15446	2.98051e-06	6.98417e-05	XLOC_016667	5.45094	-4.70171	2.59928e-06	5.73425e-05	BGIBMGA007650	3.99241	-4.12303	2.50334e-07	7.68125e-06	BGIBMGA013232	4.5857	2.63816	0.00425339	0.0403088	XLOC_017667	3.44985	2.2255	0.00332272	0.0314257	BGIBMGA011019	16.3596	3.27427	6.78872e-05	0.00125885
XLOC_015787	2.79974	1.97368	0.000156613	0.00233802	BGIBMGA001605	6.28863	1.51498	0.000211984	0.00298489	XLOC_016698	1402.79	5.39521	1.23517e-06	2.95311e-05	XLOC_015738	1.12772	11.4689	9.60738e-16	1.81001e-13	XLOC_018584	42.2545	2.29565	0.00120532	0.0154058	XLOC_017678	347.625	-3.1378	1.09442e-07	4.95644e-06	XLOC_016287	2.48063	-5.33697	0.00012587	0.00198943
XLOC_015802	15.6446	-2.01147	0.00222298	0.0207743	XLOC_017577	2.98174	-2.52371	0.000202237	0.00286476	BGIBMGA005608	7.60598	-3.43492	1.24838e-07	3.65208e-06	XLOC_015740	0.579305	4.53568	7.41571e-08	2.57879e-06	BGIBMGA013273	26.0203	2.42981	0.00142146	0.0174974	XLOC_017702	1.18105	-4.8562	5.95491e-05	0.00117847	BGIBMGA011014	16.8887	3.64204	0.000227268	0.00294884
XLOC_015825	105.827	11.7445	6.15799e-19	1.61134e-16	XLOC_017639	1.29349	-3.72149	0.000141481	0.00207999	XLOC_016758	13.3198	-3.75647	0.000373548	0.00483333	XLOC_015767	2.24903	2.05345	0.00104682	0.011193	BGIBMGA013190	5.71583	1.52462	0.00465785	0.0428232	XLOC_017712	0.474454	-2.28444	0.0059859	0.049593	BGIBMGA014503	3.8668	3.61028	0.00029894	0.00352885
XLOC_015827	4.03056	2.06806	3.31119e-05	0.000618333	XLOC_017651	1.32834	7.46208	4.81087e-11	3.26032e-09	BGIBMGA005672	41.6909	-1.11848	0.00598284	0.0470437	XLOC_015771	4.90892	-2.5079	0.000143934	0.00205433	BGIBMGA013181	3.84399	-5.30271	2.16361e-15	9.70534e-13	BGIBMGA004037	51.1491	2.55426	0.00140424	0.0159181	BGIBMGA005138	0.348419	7.5031	0.000986236	0.00809969
XLOC_015828	12.0311	3.12526	3.03924e-07	9.7712e-06	XLOC_017667	6.02584	3.24624	1.21892e-05	0.000245872	BGIBMGA005572	0.778172	5.52972	9.10222e-06	0.000176426	XLOC_015787	1.9186	2.66882	6.07041e-06	0.000130555	XLOC_018720	2.53016	7.98775	0.000293341	0.00484785	BGIBMGA004032	2.09071	-5.03524	3.92628e-13	7.25207e-11	BGIBMGA005151	3.31254	3.12474	0.000806115	0.00699227
BGIBMGA002857	2.4835	1.21593	0.0051953	0.0404535	XLOC_017678	316.401	-2.82893	1.20848e-06	3.16219e-05	XLOC_016933	6.99134	-2.24577	0.00552153	0.0444174	XLOC_015801	4.8108	2.34693	0.00211535	0.0198657	BGIBMGA012934	25.4328	-2.41815	8.07088e-05	0.00173184	BGIBMGA004024	6.04891	2.45872	1.49961e-07	6.45039e-06	BGIBMGA005160	0.993871	3.43863	0.000195472	0.00265357
BGIBMGA002906	496.618	-2.13973	5.07537e-05	0.000888661	BGIBMGA004100	11.3734	-1.43797	0.00430847	0.0381805	BGIBMGA014507	16.7433	-1.76112	0.000254342	0.00342761	XLOC_015825	18.589	7.50035	2.37668e-11	2.073e-09	BGIBMGA012940	0.87455	-1.39412	0.00469005	0.0430607	BGIBMGA004013	10.2292	1.63833	0.00257283	0.0257283	BGIBMGA005162	1.25342	4.5022	0.000175031	0.00249083
XLOC_015921	1.29224	3.30096	1.58047e-05	0.000317441	BGIBMGA004128	0.717202	-2.27913	0.000194273	0.00276442	BGIBMGA014201	33.3346	4.57778	1.05939e-08	3.6961e-07	XLOC_015827	2.24125	3.13721	8.34039e-08	2.86739e-06	XLOC_018800	10.6336	6.22351	4.91418e-07	2.46232e-05	BGIBMGA003989	2.9676	3.13127	0.00152488	0.0171249	BGIBMGA005166	1.00422	-3.70268	0.00100627	0.00819757
BGIBMGA002920	34.9386	-2.38339	1.83066e-07	6.16176e-06	BGIBMGA004037	209.675	2.4275	0.00210353	0.0214916	BGIBMGA014092	16.0676	3.43952	1.02122e-11	6.20638e-10	XLOC_015828	5.27863	2.73056	9.0964e-06	0.000186684	BGIBMGA012947	2.10473	-3.21591	7.75827e-05	0.00168007	XLOC_017936	1.63724	-2.25472	0.00297063	0.0289084	XLOC_016548	20.8396	4.04002	6.15556e-06	0.000233644
BGIBMGA002921	0.899442	2.97592	0.00159229	0.0158888	BGIBMGA004032	0.594197	-2.52788	4.64834e-05	0.000796134	BGIBMGA014091	5.51637	2.6094	0.000104194	0.00158053	BGIBMGA002889	3.13739	-2.46358	0.000130907	0.00190295	XLOC_018819	1.37204	-2.55347	0.000471788	0.00727372	XLOC_017937	2.60108	-2.32729	0.00271502	0.0269216	XLOC_016559	1.6048	4.76124	3.53291e-06	0.000154074
XLOC_015941	1.96138	1.47413	0.00634551	0.0472042	BGIBMGA004024	10.3884	2.65595	9.20133e-09	3.55232e-07	BGIBMGA002333	9.59441	1.8669	0.000656987	0.00788384	BGIBMGA002906	419.603	-2.07948	7.99922e-05	0.00124139	XLOC_018824	1.38667	2.13028	0.000688052	0.00991466	XLOC_017954	1.93257	-7.30716	0.000113843	0.00200825	BGIBMGA005023	18.5977	2.59492	0.000727683	0.00646677
XLOC_015959	0.940458	-4.34432	1.16431e-05	0.000243729	BGIBMGA003989	1.65648	-3.63266	0.000311877	0.00417907	BGIBMGA002266	3.62309	-2.61009	0.00383759	0.0335344	BGIBMGA002940	11.0831	-8.35884	1.81897e-09	9.51928e-08	BGIBMGA012991	4.9	-2.50419	0.00299582	0.0310039	XLOC_017973	0.571	1.53229	0.00400996	0.036226	EMBMOT00000000452	1.15451	5.01985	0.000295846	0.00350829
BGIBMGA002940	5.36674	-8.77471	7.77219e-10	4.46427e-08	XLOC_017891	9.10912	-1.94808	0.00142112	0.0153873	BGIBMGA002246	3.71622	-1.32522	0.00329905	0.0297388	BGIBMGA002943	14.8227	-1.17435	0.00421895	0.0344687	BGIBMGA012994	32.2148	6.81521	0.000322257	0.00525677	BGIBMGA004445	107.122	-2.65806	9.45957e-05	0.00174382	XLOC_016594	3.60096	-3.47811	1.5681e-05	0.000448982
BGIBMGA002842	1.58321	1.8662	3.47212e-06	8.34373e-05	XLOC_017936	1.10296	-3.06808	0.000102591	0.00156123	XLOC_017188	2.71847	8.29766	3.41811e-25	1.53326e-22	BGIBMGA002837	19.0456	-1.79689	0.00211203	0.0198556	BGIBMGA013000	1.82618	-4.63991	1.46222e-08	1.29945e-06	BGIBMGA004472	15.0856	-14.6012	1.10501e-09	8.55187e-08	XLOC_016601	19.3816	-5.97852	2.90349e-05	0.000704919
BGIBMGA002821	1.9545	2.5208	0.000277456	0.00381553	XLOC_017954	7.85917	-8.05759	2.48788e-09	1.09513e-07	XLOC_017212	2.87132	7.95287	2.0202e-12	1.40965e-10	BGIBMGA002778	1.3506	-2.44037	0.000494189	0.00596829	BGIBMGA013003	0.173195	-3.81765	0.00188901	0.0220228	XLOC_018199	3.14944	4.23807	1.66901e-07	7.082e-06	XLOC_016698	1094.19	5.31058	0.000705782	0.00633791
BGIBMGA002820	3.55185	2.38435	0.00152355	0.0153495	BGIBMGA004445	120.69	-3.46881	8.5152e-07	2.29181e-05	XLOC_017216	48.5169	-10.4628	9.67869e-17	1.28413e-14	BGIBMGA002774	1.67501	3.00429	0.000777368	0.00874887	BGIBMGA013014	1.32413	-5.25031	8.50243e-06	0.000264333	XLOC_018222	2.88057	2.31465	1.04043e-05	0.000277644	BGIBMGA005628	17.0254	3.73881	0.000134033	0.00207154
XLOC_016017	5.64025	1.15423	0.00521423	0.0405461	BGIBMGA004472	0.518729	-8.70312	4.84973e-06	0.000107746	XLOC_017221	1.0743	5.97471	6.87607e-10	2.91768e-08	XLOC_016082	1.79028	7.74638	8.45595e-06	0.000175839	BGIBMGA013018	1.23891	-2.38346	0.000193562	0.00359636	XLOC_018259	0.93982	-6.19746	2.53591e-08	1.36504e-06	BGIBMGA005636	2.05187	4.05869	2.39879e-05	0.000614038
BGIBMGA002774	1.38065	5.18676	4.5894e-06	0.000106746	XLOC_018093	4.48512	1.81841	0.000498946	0.00626676	XLOC_017251	2.3995	-1.60898	0.00413523	0.0355094	XLOC_016085	0.603031	2.0173	0.000815724	0.00911521	BGIBMGA013070	16.2691	1.95524	0.000137436	0.00270847	BGIBMGA014080	97.2597	1.98917	0.00241003	0.0244902	XLOC_016741	1.90138	3.42504	0.000400281	0.00431919
XLOC_016082	1.44453	3.62465	0.00242121	0.0222732	XLOC_018105	2.31179	-2.43267	0.000138023	0.00203789	XLOC_017284	2.78443	2.22901	2.84117e-06	6.16677e-05	XLOC_016119	4.58943	-11.1301	1.66973e-16	3.63777e-14	BGIBMGA013072	5.90707	-1.74779	0.00398784	0.0384756	XLOC_018264	29.2706	2.76717	1.17986e-05	0.000308223	BGIBMGA005659	7.23578	3.57525	6.69202e-05	0.00125326
XLOC_016085	0.466359	1.80413	0.00341631	0.0291882	BGIBMGA004408	34.3614	-1.57722	0.00228609	0.0229339	XLOC_017307	1.89825	2.83409	4.43238e-08	1.39642e-06	XLOC_016126	1.06992	-4.81399	3.27098e-08	1.27853e-06	BGIBMGA013100	18.2642	-2.24758	0.00137785	0.0171539	BGIBMGA009257	7.65596	2.04855	2.55522e-05	0.000587078	XLOC_016775	7.36637	-6.44923	0.000576799	0.00558974
XLOC_016119	1.95213	-9.40088	5.6727e-15	7.97564e-13	BGIBMGA004382	1.44618	-1.22561	0.005103	0.0435025	BGIBMGA001750	1.08941	-3.96913	5.25333e-07	1.33386e-05	XLOC_016144	3.81129	2.29344	9.07671e-05	0.00138354	BGIBMGA012905	4.64888	-2.34547	4.13916e-05	0.000997208	BGIBMGA009260	279.648	-4.98357	5.9545e-08	2.90629e-06	BGIBMGA005590	11.2373	4.43287	1.4987e-07	1.66091e-05
XLOC_016126	2.45496	-6.6482	3.94925e-16	6.88924e-14	XLOC_018199	2.62719	3.19178	1.30118e-05	0.000260235	XLOC_017397	2.78871	1.67055	0.000564098	0.00687426	BGIBMGA011069	16.5883	-3.00482	3.23724e-05	0.000567873	BGIBMGA012894	0.641693	-2.63208	0.00202379	0.0230097	BGIBMGA009252	1.36723	2.02698	7.01795e-05	0.00134642	BGIBMGA005586	3.47516	2.27722	0.00109755	0.00867743
XLOC_016144	4.01008	2.41728	3.8976e-05	0.000708791	XLOC_018217	2.44277	-2.19412	0.000735895	0.00879712	EMBMOT00000006272	6.14047	6.33295	2.31471e-19	4.95558e-17	BGIBMGA011090	0.573725	-2.63827	0.00169659	0.0166826	XLOC_019072	8.49461	2.27245	0.00139709	0.0173166	XLOC_018393	1.98756	-4.72261	1.58026e-05	0.000393812	BGIBMGA005564	23.9771	4.70844	2.55218e-05	0.000644545
BGIBMGA014493	4.61837	-1.99962	0.00342449	0.0292024	XLOC_018259	2.42917	-6.77343	8.49536e-13	7.76954e-11	BGIBMGA001830	13.9739	2.13578	0.00187838	0.0190058	BGIBMGA011048	0.626366	2.00252	0.00348462	0.029519	XLOC_019078	28.6637	-7.66958	1.07544e-16	5.62815e-14	BGIBMGA009210	11.2304	1.41568	0.00576348	0.0480885	BGIBMGA005545	0.505819	4.2357	0.000259657	0.00321029
BGIBMGA011048	1.92719	4.20034	8.93329e-09	4.02639e-07	XLOC_018269	52.3569	-2.99969	0.00223978	0.0225897	XLOC_017437	2.0467	-3.21034	3.39365e-05	0.000572906	BGIBMGA011042	0.992563	1.4185	0.00240527	0.0218914	BGIBMGA012870	12.9777	2.32527	6.27291e-05	0.00142388	EMBMOT00000003935	6.39239	8.20128	1.19161e-08	7.01561e-07	BGIBMGA014202	18.1762	3.49579	2.93075e-05	0.000707889
BGIBMGA011035	2.59495	-1.81926	0.000284576	0.00390204	XLOC_018321	0.290729	2.79332	0.000291364	0.0039378	XLOC_017459	0.833214	4.25147	1.52171e-06	3.55694e-05	BGIBMGA011033	4.08383	-1.51185	0.000307139	0.00392572	BGIBMGA012855	2.54884	-2.12135	4.44594e-06	0.000151742	XLOC_018437	1.13414	-2.94995	0.00120428	0.0141627	BGIBMGA014092	11.1293	2.87077	5.07987e-05	0.00104481
BGIBMGA011021	0.854556	2.00606	0.00325698	0.0281977	BGIBMGA009252	3.25228	2.373	6.3556e-07	1.77129e-05	BGIBMGA001630	4.07425	-1.58337	0.00527387	0.042846	BGIBMGA011028	0.334905	-1.95993	0.0027324	0.0242224	XLOC_019224	2.21044	4.71095	1.68417e-05	0.000466614	XLOC_018487	0.231934	6.62418	0.000761333	0.00962652	BGIBMGA002309	81.3809	6.58607	8.0629e-06	0.000277136
XLOC_016324	2.22555	3.61021	1.2267e-08	5.30069e-07	BGIBMGA009210	116.259	-1.56627	0.00199652	0.0205319	BGIBMGA001622	24.9321	-4.17123	0.00205696	0.0206573	XLOC_016324	1.0548	3.49939	1.17881e-06	3.08456e-05	XLOC_019235	0.883228	4.62197	1.89431e-05	0.0005113	BGIBMGA014538	0.736116	1.83605	3.26646e-05	0.000719113	BGIBMGA002230	4.31261	-2.81395	0.000568422	0.00553154
XLOC_016387	4.72415	-1.74821	0.000181238	0.0026185	EMBMOT00000003935	0.441678	3.48812	0.0048551	0.0418054	XLOC_017651	0.898404	7.41232	1.95222e-12	1.37238e-10	XLOC_016387	1.25583	-2.76312	1.18519e-07	3.89007e-06	XLOC_019251	2.72882	8.43799	3.73628e-06	0.000130839	XLOC_018534	0.0635162	7.49297	1.79353e-05	0.000441124	XLOC_017188	3.18629	10.7985	5.29373e-11	2.77039e-08
XLOC_016461	2.95916	2.41499	0.00128788	0.0133611	XLOC_018487	1.10429	7.41644	6.40556e-11	4.1614e-09	XLOC_017667	5.97649	6.30072	1.7777e-12	1.26269e-10	BGIBMGA005124	1.66991	-1.45168	0.000442866	0.00541089	XLOC_019265	3.28337	2.92263	0.00128351	0.0161856	XLOC_018557	17.1948	1.78048	0.000177776	0.00289231	XLOC_017212	4.42665	9.08275	1.02123e-05	0.000332871
XLOC_016473	1.62168	4.85038	9.2785e-05	0.00149408	XLOC_018534	0.35889	4.67414	5.01995e-11	3.37771e-09	XLOC_017678	218.116	-1.88027	0.000835258	0.00970839	BGIBMGA005135	9.21099	-2.60357	7.03187e-09	3.23123e-07	XLOC_019282	0.714253	2.93751	0.00552799	0.0488038	XLOC_018573	0.0862604	6.5024	0.00119643	0.0141056	BGIBMGA014083	0.489801	5.07634	0.000232269	0.00299242
XLOC_016486	4.70755	2.64717	5.06009e-07	1.53267e-05	XLOC_018583	27.0666	1.32541	0.00498857	0.0427659	BGIBMGA004062	1.00287	-3.33343	0.0039322	0.0340453	XLOC_016486	1.21141	2.90149	1.99118e-07	6.1904e-06	XLOC_019307	2.33505	4.51689	6.76652e-07	3.15548e-05	BGIBMGA013190	3.71043	2.16183	1.52928e-06	5.01946e-05	XLOC_017307	1.0522	3.97238	2.76395e-05	0.000685167
XLOC_016506	0.0941565	3.47987	0.00261184	0.0235215	XLOC_018586	6.50873	-3.35813	1.91269e-05	0.000365467	BGIBMGA004128	0.831211	-2.64162	2.98383e-05	0.000511048	XLOC_016506	2.91077	3.24535	8.48909e-06	0.000176139	XLOC_019333	1.53287	7.97404	0.000256836	0.00441495	BGIBMGA013181	0.508931	-4.43917	5.10573e-09	3.31696e-07	BGIBMGA001797	4.61764	-2.89404	0.000523808	0.00521593
XLOC_016585	0.098748	-4.09835	0.00246299	0.0225256	BGIBMGA013259	4.05173	-1.26089	0.00317292	0.0299788	BGIBMGA004037	136.169	2.50624	0.00154835	0.0162603	BGIBMGA005052	5.7096	1.61543	0.00263468	0.0235211	XLOC_019343	0.815288	3.0505	0.00165229	0.0198022	BGIBMGA013179	0.806337	3.65126	1.66696e-08	9.29157e-07	BGIBMGA001798	7.29695	-2.90347	0.000289559	0.00347914
XLOC_016635	2.0664	-1.93651	0.00141402	0.014338	EMBMOT00000006050	0.960112	2.3942	0.000395168	0.00511295	BGIBMGA004032	0.366265	-1.81618	0.0062181	0.0484487	BGIBMGA005051	1.69448	2.58575	0.00010208	0.00153365	XLOC_019344	1.74074	3.46984	3.63021e-05	0.000892862	XLOC_018709	0.118784	-6.81123	0.0001745	0.00284392	BGIBMGA001801	6.01065	5.01849	1.29795e-06	7.93939e-05
XLOC_016667	10.233	-5.11935	3.30847e-07	1.04621e-05	BGIBMGA013273	11.4634	-2.26965	8.24476e-05	0.00129659	BGIBMGA004031	0.899071	-1.55233	0.00285812	0.02662	XLOC_016595	2.68071	-1.25067	0.00380005	0.0315665	XLOC_019360	1.90353	9.1899	3.54066e-05	0.000875408	XLOC_018720	0.525554	6.63234	0.00326159	0.0310659	BGIBMGA001803	70.8641	-3.79033	0.000245239	0.00310922
XLOC_016698	1264.36	6.89266	7.73407e-09	3.53665e-07	BGIBMGA013190	12.1983	1.4197	0.000531558	0.00658852	BGIBMGA004024	7.27769	2.79178	1.72342e-09	6.76442e-08	XLOC_016605	0.550072	3.38186	3.36215e-06	7.80085e-05	BGIBMGA009446	1.19067	-4.25476	0.00061758	0.00910423	BGIBMGA012929	6.51562	-5.73084	2.19029e-09	1.55132e-07	BGIBMGA001806	9.59753	2.86003	8.69565e-05	0.00150853
XLOC_016699	2.56295	7.99894	1.90062e-09	1.00583e-07	BGIBMGA013181	9.20155	-2.38819	3.42084e-06	7.8788e-05	BGIBMGA003989	1.07842	-3.0515	0.00309871	0.0284224	XLOC_016621	5.51861	-4.26	0.000656743	0.00756298	XLOC_019556	9.65041	2.81209	0.000108148	0.0022195	BGIBMGA012939	2.70373	-1.9787	9.63803e-05	0.00176979	BGIBMGA001807	1.62503	4.78946	2.0724e-05	0.000559371
BGIBMGA005604	4.94386	1.66191	0.000241797	0.00337441	XLOC_018720	3.68875	7.94656	1.99523e-07	6.18259e-06	XLOC_017891	7.37746	-1.75031	0.0041813	0.0358397	XLOC_016635	4.89204	-2.33647	0.00012478	0.00182237	XLOC_019559	1.89934	3.96542	0.00380547	0.0369563	XLOC_018800	4.73433	5.54313	3.67058e-09	2.45226e-07	XLOC_017395	20.1562	-4.61948	3.16285e-05	0.000744583
BGIBMGA005613	6.94948	2.68629	0.000113709	0.00176729	XLOC_018761	3.97139	-3.38412	6.62903e-07	1.8374e-05	XLOC_017936	2.48059	-3.21817	4.38352e-05	0.000725708	XLOC_016667	9.10103	-7.00391	4.79844e-10	3.01342e-08	XLOC_019574	2.86555	5.36186	8.77786e-05	0.00186653	BGIBMGA012947	5.96215	-3.99817	5.31274e-08	2.69064e-06	BGIBMGA001820	3.09441	-4.77534	0.000337891	0.00383296
BGIBMGA005645	3.08315	1.23532	0.0055434	0.0423854	BGIBMGA012929	1.05964	-6.70235	5.38069e-10	2.69607e-08	XLOC_017954	5.48413	-7.38309	1.89599e-06	4.34555e-05	XLOC_016698	1635.2	4.96982	5.14573e-06	0.000112727	XLOC_019597	2.37776	3.3374	8.92153e-05	0.00188432	BGIBMGA012948	25.113	-1.25853	0.00512912	0.0438442	BGIBMGA001829	10.9975	3.05536	0.000116562	0.00187811
BGIBMGA005665	0.147859	-3.99391	0.000403242	0.00521062	XLOC_018800	4.08114	4.40571	2.0549e-07	6.30527e-06	BGIBMGA004452	6.27306	4.02408	0.0016311	0.0169218	XLOC_016699	1.32199	4.35812	2.46761e-05	0.000449611	BGIBMGA008038	15.1298	5.31151	2.52974e-07	1.41846e-05	XLOC_018819	0.822756	-2.41822	0.00197384	0.0208215	BGIBMGA001830	11.3939	3.82667	0.000282896	0.00342089
XLOC_016778	9.76869	1.36188	0.000501813	0.00624448	BGIBMGA012947	1.85221	-5.00604	7.58818e-10	3.66567e-08	BGIBMGA004472	0.498771	-8.64209	2.77246e-05	0.00047658	BGIBMGA005604	2.41667	1.35469	0.00365524	0.0305793	BGIBMGA008063	0.700413	-3.08663	0.000253054	0.00438193	BGIBMGA012953	4.34164	-2.10676	0.00168509	0.0184362	BGIBMGA001712	7.58841	-3.5715	1.60751e-06	8.96021e-05
XLOC_016804	15.5617	-3.49137	2.57204e-05	0.000490458	XLOC_018819	4.13814	-2.67068	3.66541e-07	1.08579e-05	BGIBMGA004478	3.38555	-2.06053	0.000444375	0.00562636	BGIBMGA005608	3.40344	-3.13194	1.89828e-06	4.65671e-05	BGIBMGA008078	1.67556	2.0997	0.000831419	0.0113837	XLOC_018824	1.03262	1.52853	0.00225242	0.0232142	BGIBMGA001708	36.5859	4.38122	0.000644256	0.0060088
XLOC_016826	1.35847	1.87225	0.00283352	0.0250904	XLOC_018824	2.1109	2.22433	2.8442e-06	6.70341e-05	BGIBMGA004501	25.344	-1.17317	0.00364016	0.0322581	BGIBMGA005612	4.92343	1.97642	0.00408955	0.0335864	XLOC_019689	1.61262	3.63489	0.000751783	0.0105715	BGIBMGA012967	7.12174	-1.45402	0.000214407	0.00338311	BGIBMGA001700	4.12447	4.10973	0.000146067	0.00219838
BGIBMGA005572	2.051	5.60623	4.23574e-06	9.92555e-05	BGIBMGA013000	2.80742	-4.07734	1.49172e-09	6.86422e-08	XLOC_018105	1.40268	-1.80058	0.00522622	0.0425873	BGIBMGA005633	0.465224	5.34218	1.03312e-05	0.000210194	XLOC_019694	14.6591	3.99883	0.000104351	0.00215567	BGIBMGA012986	0.292586	2.45417	0.00554069	0.0466428	BGIBMGA001699	2.80895	4.05537	1.7414e-05	0.000485325
BGIBMGA005559	238.759	-1.70271	0.00465961	0.037135	BGIBMGA013011	23.815	-1.25669	0.00379376	0.0347301	BGIBMGA004408	22.4345	-1.94166	0.000219913	0.00303808	XLOC_016758	17.9195	-4.35633	5.33687e-05	0.000871288	BGIBMGA008010	44.8995	-2.18033	0.00548063	0.048452	BGIBMGA012991	10.5304	-2.79713	0.000219852	0.00345144	XLOC_017459	0.788482	8.117	0.000545631	0.00538768
BGIBMGA005529	3.7411	-2.38446	0.000589847	0.00709624	BGIBMGA013014	8.66149	-4.70754	1.15201e-07	3.74206e-06	BGIBMGA004366	3.14124	-1.62704	0.000774535	0.0090974	XLOC_016804	14.5394	-4.01411	2.54587e-06	6.05607e-05	XLOC_019722	12.0346	3.92641	0.000288486	0.00481833	BGIBMGA013070	13.7618	2.77896	2.96577e-11	3.21121e-09	BGIBMGA001686	2.77667	3.68258	6.49498e-05	0.00123601
BGIBMGA005525	1.52296	1.63332	0.00641356	0.0475715	BGIBMGA013107	103.138	-1.91295	0.00458402	0.0400942	XLOC_018199	6.30438	5.43023	6.72809e-13	5.37107e-11	XLOC_016851	1.64649	-1.75629	0.00414429	0.0339472	BGIBMGA007990	1.72828	-1.85281	0.00197377	0.0226743	BGIBMGA012894	1.00287	-1.98326	0.00538077	0.0455407	BGIBMGA001650	8.63352	-4.38372	0.000472606	0.0048211
XLOC_016976	10.7762	1.32952	0.00504136	0.0394432	BGIBMGA013108	112.354	-2.33252	0.000166286	0.00240248	XLOC_018222	3.54695	2.26254	6.26701e-06	0.000126144	BGIBMGA005572	1.60663	9.47475	4.62791e-08	1.72312e-06	XLOC_019825	2.05966	3.1247	0.000231278	0.00411841	XLOC_019072	7.55974	1.68982	0.00162377	0.0179952	XLOC_017638	2.88688	-3.87026	0.000372883	0.00412009
BGIBMGA014507	19.4095	-2.98574	2.06578e-09	1.07512e-07	XLOC_019022	2.9508	-1.61571	0.00227264	0.0228233	XLOC_018228	5.42626	2.95359	0.00103115	0.0114952	BGIBMGA014507	13.6316	-3.2356	4.48202e-10	2.87215e-08	BGIBMGA003396	1.37533	-2.29867	0.000241081	0.00422116	XLOC_019078	7.87316	-6.21347	2.24619e-12	3.35859e-10	XLOC_017658	8.18102	-5.06525	1.19858e-07	1.3939e-05
BGIBMGA014201	3.51826	-2.62487	0.000395854	0.00513629	BGIBMGA012893	11.2452	1.16928	0.00527073	0.0446496	XLOC_018255	2.61244	1.46978	0.00360105	0.032032	BGIBMGA002259	1.91495	-3.41441	0.000856412	0.00949106	BGIBMGA003437	2.89603	2.82395	0.00109694	0.0142976	BGIBMGA012870	12.5523	1.80878	3.25019e-05	0.000718704	BGIBMGA014459	0.905661	4.73407	0.00107537	0.00858311
BGIBMGA014092	22.7909	1.70644	0.000291197	0.00396399	BGIBMGA012890	5.35934	3.76279	1.35144e-07	4.34491e-06	XLOC_018259	1.43203	-6.29138	5.04069e-09	1.86942e-07	BGIBMGA002240	2.48714	7.38038	5.44572e-08	1.99606e-06	BGIBMGA003330	697.146	2.64259	0.00289585	0.0303436	BGIBMGA012855	1.18888	-1.55431	0.000185377	0.00300559	XLOC_017673	0.823708	8.117	0.00029464	0.00350443
BGIBMGA014091	7.66046	3.51809	6.01116e-07	1.78628e-05	XLOC_019078	35.7108	-8.07649	3.3454e-20	9.5496e-18	XLOC_018264	3.25153	1.97352	0.00160212	0.0166946	XLOC_017188	2.97993	6.93459	8.38149e-20	2.81977e-17	BGIBMGA003294	9.14143	-1.75504	0.000591392	0.00880082	BGIBMGA012839	97.7836	-1.64716	0.00153943	0.0172625	XLOC_017678	375.228	-4.42802	5.9739e-07	4.68951e-05
BGIBMGA002310	12.1586	1.93665	0.00187108	0.0180961	BGIBMGA012870	15.707	1.78787	3.65529e-05	0.000647233	XLOC_018268	7.11848	3.34832	1.56386e-05	0.000287726	XLOC_017212	3.92643	8.65025	4.56241e-11	3.76999e-09	XLOC_020083	5.06606	3.25964	0.00294396	0.030542	BGIBMGA012760	0.841611	2.09098	0.0010541	0.0127794	BGIBMGA004064	59.4531	-5.22234	1.76425e-07	1.84658e-05
BGIBMGA002259	5.35991	-3.11076	0.000819642	0.00919081	BGIBMGA012831	4.18086	-2.19348	0.000193508	0.0027577	BGIBMGA009260	2.85968	4.60119	1.23867e-05	0.000233364	XLOC_017216	16.0053	-9.58645	4.1087e-13	4.838e-11	XLOC_020098	28.525	6.72876	9.024e-08	6.0288e-06	XLOC_019251	1.33009	8.20792	2.53108e-06	7.89495e-05	BGIBMGA004078	6.79022	4.08961	0.000116634	0.00187811
BGIBMGA002241	97.5085	-1.5357	0.00104095	0.0111556	XLOC_019235	1.49831	7.05504	9.21099e-14	1.00892e-11	XLOC_018284	157.329	3.19597	0.00442678	0.0373658	XLOC_017225	0.818918	5.34688	1.38873e-07	4.44962e-06	BGIBMGA000119	23.2577	-2.97889	0.000437361	0.00684375	XLOC_019265	2.85592	2.17866	0.00132233	0.0152278	BGIBMGA004056	4.27819	10.8651	5.56974e-08	8.46241e-06
BGIBMGA002240	4.55942	2.32427	0.000340987	0.00453686	XLOC_019251	2.11685	4.41755	3.49094e-06	8.00684e-05	XLOC_018321	0.382222	2.06067	0.00202891	0.020441	XLOC_017251	2.03946	-2.14651	0.000257157	0.00335981	BGIBMGA000128	2.7888	-2.33151	0.000197176	0.00364426	XLOC_019282	0.662498	4.13368	0.000128801	0.0022181	BGIBMGA004039	3.87569	3.0928	4.36477e-05	0.000943969
XLOC_017188	3.92628	9.96234	3.642e-24	2.0181e-21	XLOC_019265	3.59903	2.36655	0.000373525	0.00489374	BGIBMGA009252	2.83125	1.45959	0.00134973	0.0144318	BGIBMGA001733	33.9773	-1.48908	0.00186142	0.0179107	XLOC_020177	0.674684	-3.28343	0.00184093	0.021623	XLOC_019333	0.648697	7.62856	0.000207471	0.00329574	BGIBMGA004036	2.34079	2.13799	0.000856118	0.00728571
XLOC_017212	4.29352	7.89645	5.13249e-11	3.77719e-09	XLOC_019266	7.33231	2.47518	0.0029728	0.0285753	BGIBMGA009242	1.00741	2.29305	0.00418952	0.0358775	BGIBMGA001734	12.5016	1.73356	0.000166289	0.00232066	XLOC_020212	5.05143	-1.89666	7.48259e-05	0.00162785	XLOC_019334	0.588741	4.0563	0.000323482	0.00476476	BGIBMGA004032	1.18965	-5.69733	4.59474e-08	7.37591e-06
XLOC_017216	19.6116	-7.72412	5.40239e-15	7.82931e-13	XLOC_019282	1.64946	2.66702	7.01506e-05	0.00112961	EMBMOT00000003840	0.816754	-1.87858	0.000461122	0.00580717	XLOC_017284	3.77731	1.87185	7.21793e-05	0.00113815	BGIBMGA000081	3.52996	-1.973	0.00352115	0.0350997	XLOC_019344	1.67349	1.96889	0.00119481	0.0141042	BGIBMGA004024	6.83794	4.3746	3.39209e-09	8.63607e-07
XLOC_017221	0.927496	2.69469	0.000769494	0.00874383	XLOC_019307	1.92114	2.29544	9.60249e-05	0.00147082	BGIBMGA009210	118.154	-1.76034	0.000556625	0.00680079	XLOC_017307	1.434	5.88779	9.79943e-16	1.81001e-13	XLOC_020257	0.45194	-4.04515	2.5102e-05	0.000662355	XLOC_019362	0.09466	4.60777	0.000116038	0.00203932	BGIBMGA004013	23.9027	3.51291	1.4995e-05	0.000435966
XLOC_017251	4.03718	-1.74242	0.000586153	0.00706081	XLOC_019320	0.618623	1.61833	0.00213912	0.0217293	EMBMOT00000003935	1.02142	5.73281	4.91385e-06	0.00010151	XLOC_017319	0.467691	2.71503	0.00400907	0.0330696	XLOC_020258	24.4551	-5.87718	8.9469e-07	3.9231e-05	BGIBMGA009514	9.73195	-3.05841	1.48368e-09	1.10049e-07	BGIBMGA004008	6.93321	3.83059	0.000444871	0.00463572
BGIBMGA001742	6.92016	1.56384	2.98857e-05	0.000564174	XLOC_019333	4.48852	8.92557	2.5661e-09	1.11911e-07	XLOC_018433	13.0511	2.30319	0.000552353	0.00675736	XLOC_017336	3.52469	1.45042	0.00258896	0.0232267	BGIBMGA000068	1166.74	-7.44475	1.74359e-08	1.46648e-06	BGIBMGA009467	10.9577	-2.63775	0.000301597	0.00448115	BGIBMGA003991	23.4809	4.28441	7.26247e-06	0.00025816
XLOC_017307	3.40294	4.00085	7.83613e-13	8.11169e-11	BGIBMGA009488	1.54421	-4.51902	0.00155368	0.0165749	XLOC_018487	0.824836	5.7736	2.72768e-11	1.52945e-09	XLOC_017351	0.924291	-2.9082	3.91923e-05	0.000666411	XLOC_020270	6.64427	10.1576	2.18924e-09	2.80346e-07	BGIBMGA009454	8.08761	2.25353	1.58088e-06	5.17079e-05	BGIBMGA003987	9.04771	2.18458	0.000857545	0.00729068
XLOC_017319	1.36925	2.26945	0.00349882	0.0297195	BGIBMGA009467	15.9312	-2.90286	7.47189e-05	0.001195	BGIBMGA014538	1.17612	1.40689	0.000575707	0.00699762	BGIBMGA001803	34.5596	-2.75524	8.28969e-05	0.00127596	XLOC_020271	18.1005	11.3043	3.32361e-17	1.95677e-14	BGIBMGA009445	1.09016	2.11372	0.00492459	0.0425071	BGIBMGA003973	6.44572	3.45592	0.000211462	0.00280559
XLOC_017336	3.71494	1.43796	0.00275727	0.0246194	BGIBMGA009452	0.385909	3.41567	5.82232e-05	0.000955509	XLOC_018534	0.214954	4.11795	5.27123e-10	2.30953e-08	XLOC_017397	2.27294	2.59172	1.49591e-06	3.78803e-05	XLOC_020276	4.9974	10.5599	8.62572e-12	1.98181e-09	XLOC_019532	0.794573	2.88523	1.87237e-05	0.00045225	BGIBMGA003972	10.1474	3.94575	0.000153662	0.00225466
BGIBMGA001763	1.6904	2.41092	0.000679165	0.00787898	BGIBMGA009446	1.98595	-5.83644	4.84134e-07	1.38618e-05	XLOC_018555	7.41936	-1.26421	0.00485007	0.0401473	EMBMOT00000006272	12.0602	4.81077	7.53439e-14	9.99634e-12	XLOC_020285	1.58664	7.26568	0.000605108	0.00896244	XLOC_019559	0.532585	7.79331	0.000123795	0.00215426	XLOC_017937	5.19985	-3.85139	0.000629651	0.00590768
XLOC_017351	1.86268	-2.46587	4.00678e-05	0.00072445	BGIBMGA009443	1.49103	2.19525	0.000269059	0.00367324	XLOC_018557	18.6276	1.84269	7.90244e-05	0.00123043	XLOC_017437	1.63358	-4.02015	1.24156e-06	3.22322e-05	XLOC_020292	5.40577	6.39518	0.0027121	0.0288027	XLOC_019574	1.08898	8.12494	8.3832e-06	0.000226274	XLOC_017952	3.53954	10.2898	0.000180585	0.00250531
XLOC_017367	34.8923	-3.22282	1.31617e-09	7.20835e-08	XLOC_019532	1.93064	3.29455	3.74612e-07	1.10622e-05	XLOC_018584	35.6089	1.81785	0.000606638	0.00734515	BGIBMGA001700	11.8688	1.98619	0.000838426	0.0093166	XLOC_020295	2.85546	2.14402	9.8557e-05	0.002054	XLOC_019597	1.50484	4.72041	7.18092e-08	3.41638e-06	XLOC_017973	1.02709	3.22819	4.51366e-05	0.000966333
BGIBMGA001803	37.2574	-2.50001	0.000297607	0.00403375	XLOC_019559	3.53586	6.15148	1.22119e-07	3.9396e-06	XLOC_018598	64.2723	2.27474	0.000627084	0.00755388	XLOC_017459	1.18315	3.89415	1.2107e-05	0.000241117	XLOC_020307	11.0622	11.7158	0.000170008	0.00326165	BGIBMGA008063	0.63785	-3.7182	4.52899e-06	0.000130468	BGIBMGA004444	0.215114	7.98625	0.00055842	0.0054795
BGIBMGA001807	5.18159	2.78267	3.22094e-06	7.84706e-05	XLOC_019574	5.39072	2.67128	0.000484637	0.00611149	EMBMOT00000006050	1.01078	1.94914	0.0021731	0.021548	BGIBMGA001684	0.338439	5.40044	4.252e-05	0.0007191	XLOC_020308	18.1432	9.9728	0.000261359	0.00447637	BGIBMGA008077	0.268545	4.03307	0.000169965	0.00278693	XLOC_018061	2.8004	5.16835	1.43523e-06	8.66656e-05
BGIBMGA001820	13.7398	-3.29974	0.000109239	0.00172079	XLOC_019597	2.17902	4.92385	3.77194e-10	1.99616e-08	BGIBMGA013273	33.2493	2.17312	0.000139896	0.00204949	BGIBMGA001683	5.14583	-2.96111	0.00325369	0.0280419	BGIBMGA006933	0.917958	-2.55257	4.76054e-05	0.00113818	BGIBMGA008078	1.38682	2.46415	3.41568e-06	0.000102145	XLOC_018098	3.85742	3.46509	0.000103594	0.00172717
BGIBMGA001830	14.1155	3.17459	1.00174e-05	0.000212532	BGIBMGA008051	2.96785	1.3454	0.00591202	0.0487664	BGIBMGA013190	8.3499	1.27243	0.00186643	0.0189353	BGIBMGA001630	14.0226	-3.89653	2.60291e-10	1.78974e-08	XLOC_020351	0.577129	4.31919	0.00036103	0.00576425	XLOC_019689	1.69151	3.07002	0.000113584	0.00200744	XLOC_018105	2.05493	-3.34224	0.000427364	0.00452789
XLOC_017437	1.03906	-2.31054	0.00165287	0.0163896	BGIBMGA008076	28.2113	-1.31858	0.00607369	0.0498381	BGIBMGA013181	6.82437	-1.91649	0.000174039	0.00247651	BGIBMGA001622	86.482	-6.43798	1.89887e-05	0.000359183	BGIBMGA006908	6.40918	-2.07226	3.12142e-05	0.000784102	XLOC_019694	58.4658	-2.06815	0.0030708	0.0295568	BGIBMGA004366	2.83838	-3.42627	3.22951e-06	0.000146259
BGIBMGA001711	72.3778	-1.38481	0.0050397	0.0394432	BGIBMGA008077	0.895958	5.62891	8.05016e-08	2.68909e-06	BGIBMGA013179	2.88224	1.38912	0.00275726	0.0258543	BGIBMGA001620	29.1104	-2.62088	0.00237148	0.0216676	XLOC_020475	1.42367	6.92756	0.000122067	0.00246225	BGIBMGA008025	1.7236	1.16576	0.00267926	0.026623	BGIBMGA004360	1.52715	-2.99291	0.000981985	0.00807182
XLOC_017459	1.68454	4.22157	1.36675e-06	3.63693e-05	BGIBMGA008078	2.56672	1.58313	0.000598515	0.00730312	BGIBMGA013169	6.25981	1.47602	0.00581792	0.0460158	XLOC_017561	1.05803	-3.25319	3.85142e-06	8.76337e-05	XLOC_020477	1.25552	-7.23363	2.47716e-12	6.60008e-10	BGIBMGA008010	19.5446	-1.91465	0.00564105	0.0472344	BGIBMGA004355	2.11306	-3.66479	0.000990319	0.00812613
XLOC_017493	1.72171	2.58617	0.000662889	0.00774741	XLOC_019694	0.0851311	-4.04621	0.000440073	0.00559445	XLOC_018720	8.64337	9.64203	2.3401e-11	1.34413e-09	BGIBMGA001612	1.37881	1.47318	0.00535576	0.0412184	XLOC_020480	0.816632	6.95979	0.000248425	0.00431227	XLOC_019778	0.937676	4.13661	0.000338244	0.0049476	XLOC_018185	1.02861	-3.88433	0.00128927	0.00973932
BGIBMGA001664	8.43941	1.73337	0.00203882	0.0194193	BGIBMGA008010	74.6987	-2.70283	0.000139059	0.00204998	XLOC_018761	1.7811	-2.30069	0.000828993	0.0096528	XLOC_017583	2.16322	1.73887	0.0041898	0.0342604	XLOC_020482	20.4364	9.7532	1.47081e-05	0.000418581	XLOC_019823	1.15336	3.34589	6.6963e-06	0.000184442	XLOC_018194	9.49428	9.56742	8.19225e-05	0.00144786
BGIBMGA001653	0.623468	4.99116	0.000116057	0.00179174	BGIBMGA007997	1.12952	-2.06175	0.000229325	0.00320035	BGIBMGA012929	1.21033	-4.55391	2.42963e-06	5.41067e-05	XLOC_017601	0.920216	1.66033	0.00263819	0.0235211	XLOC_020500	0.846378	-3.27862	0.000225705	0.00404979	XLOC_019825	1.62174	9.41708	6.83088e-11	7.07109e-09	XLOC_018199	4.61624	4.47195	6.05375e-05	0.00117823
BGIBMGA001630	4.86535	-2.4936	1.71977e-05	0.000342499	XLOC_019823	2.01437	3.64494	4.19373e-07	1.21929e-05	XLOC_018800	7.62947	5.21758	3.86175e-10	1.74893e-08	XLOC_017615	4.53283	-2.69893	0.000276412	0.00356685	XLOC_020543	2.93471	-1.43001	0.00335444	0.0337595	XLOC_019885	11.9432	1.71141	0.00207267	0.0216699	XLOC_018259	0.671325	-9.22464	6.87419e-06	0.000247156
BGIBMGA001622	90.7744	-8.07889	6.04051e-07	1.78936e-05	XLOC_019825	2.35658	4.32411	2.90937e-09	1.25717e-07	BGIBMGA012947	2.22485	-3.18535	1.97237e-05	0.0003539	XLOC_017639	1.87293	-3.34231	0.000508168	0.00611359	XLOC_020610	8.6702	-2.00016	0.00136455	0.0170479	BGIBMGA003437	2.46688	1.87256	0.00307177	0.0295568	BGIBMGA009260	2075.99	-10.0911	5.14661e-10	1.86697e-07
BGIBMGA001620	55.6135	-4.23909	4.69282e-06	0.000108615	XLOC_019830	7.42637	4.42355	7.49101e-14	8.40064e-12	XLOC_018824	1.43127	1.87349	5.83791e-05	0.000938448	XLOC_017651	0.543013	6.9819	6.33888e-07	1.79316e-05	XLOC_020651	1.15335	7.37645	2.21884e-05	0.000590438	XLOC_020029	3.41231	1.68635	0.00157489	0.0175788	BGIBMGA009285	4.59485	2.68056	0.000939881	0.00782819
XLOC_017561	2.95738	-3.55816	1.52966e-07	5.23978e-06	BGIBMGA003404	1.67664	1.88443	0.00212597	0.0216739	XLOC_018862	1.91689	2.52147	0.00510763	0.0418746	XLOC_017667	4.77427	3.94175	9.08345e-07	2.4588e-05	XLOC_020661	0.35095	4.06182	0.00101195	0.013464	XLOC_020048	0.46559	-2.29453	6.14903e-05	0.0012118	XLOC_018321	0.346821	4.58628	0.000591066	0.00569891
BGIBMGA001612	2.92314	1.63713	0.00140569	0.0142844	XLOC_019916	0.21793	2.22171	0.000700643	0.00845078	BGIBMGA013000	1.61793	-2.51748	0.000155276	0.00224685	XLOC_017671	2.34157	-2.1186	0.00243303	0.0221014	XLOC_020683	0.860263	-3.16335	0.00229505	0.0252563	XLOC_020083	3.94446	7.09661	2.12636e-09	1.51745e-07	XLOC_018329	1.35088	11.7686	0.000223456	0.00291567
BGIBMGA001610	0.522822	1.92491	0.00289702	0.0255763	BGIBMGA003427	0.500735	3.63799	2.98908e-06	6.98688e-05	BGIBMGA013014	2.50018	-3.45313	0.000120287	0.00179857	XLOC_017678	241.843	-2.63518	5.25882e-06	0.000114937	XLOC_020691	25.3156	-12.6905	6.16154e-21	5.80417e-18	XLOC_020098	24.554	2.05195	0.00506863	0.0435643	BGIBMGA009250	6.12018	-5.00864	4.7963e-05	0.00100626
XLOC_017615	1.76951	-3.39012	2.564e-05	0.000489917	BGIBMGA003341	3.77422	-1.45201	0.000201431	0.00285765	XLOC_019002	1.88979	3.43828	7.97124e-05	0.00123909	BGIBMGA004059	111.298	-1.4523	0.00383665	0.0317865	XLOC_020697	1.39754	3.8617	0.00404388	0.0389105	BGIBMGA014521	0.190436	3.24833	0.000709174	0.0091138	BGIBMGA009249	81.6668	3.40262	0.000603926	0.00576674
XLOC_017639	2.42411	-3.62028	0.000112762	0.00175644	BGIBMGA003330	6.17636	3.57445	1.00218e-06	2.65184e-05	BGIBMGA012893	8.76637	1.6627	8.94459e-05	0.00138128	XLOC_017688	20.6589	-1.38316	0.00585599	0.044166	XLOC_020727	6.59194	-2.03373	0.00421066	0.0400704	BGIBMGA000133	0.670264	1.98471	0.00304336	0.0294333	BGIBMGA009221	1.33518	2.9247	0.000881674	0.00743542
XLOC_017651	2.20433	8.11923	2.0082e-14	2.6644e-12	XLOC_020083	4.43449	3.8064	9.40683e-06	0.000195181	BGIBMGA012890	5.04022	2.24552	0.000374044	0.00483333	XLOC_017702	6.20607	-3.3441	3.80671e-05	0.000651986	BGIBMGA004873	0.233902	-2.32547	0.00223689	0.0247609	EMBMOT00000002990	0.835178	2.91707	1.28035e-05	0.000326854	BGIBMGA009220	13.4231	-3.95507	0.000298654	0.00352885
XLOC_017667	3.44534	4.45785	5.25139e-07	1.58129e-05	XLOC_020093	1.61844	2.76813	2.60676e-05	0.000480541	XLOC_019078	33.7502	-7.33804	5.59134e-17	7.74566e-15	BGIBMGA004100	5.269	-1.89273	0.000492127	0.00595101	XLOC_020755	33.2616	-2.15778	0.00451855	0.0419357	XLOC_020212	3.97525	-1.78266	2.26565e-05	0.000532231	BGIBMGA009211	10.0084	9.70907	0.000345702	0.00389535
XLOC_017678	323.97	-2.19847	0.000109777	0.00172638	XLOC_020098	1.41351	2.53846	0.00141385	0.0153262	BGIBMGA012870	21.5785	2.60389	4.72668e-09	1.76688e-07	BGIBMGA004128	0.319347	-2.33669	0.000355859	0.00449356	BGIBMGA004799	0.641747	9.00119	5.25786e-09	5.69299e-07	XLOC_020258	5.06135	-4.92545	8.02377e-06	0.000218451	BGIBMGA009207	3.7053	4.44114	2.94545e-05	0.00070962
XLOC_017712	3.09739	1.80624	0.00679025	0.049894	BGIBMGA000115	14.8048	1.50472	0.00100476	0.011518	BGIBMGA012855	5.44159	-1.29344	0.000965678	0.0109335	BGIBMGA004037	65.74	2.43145	0.0021566	0.0200743	BGIBMGA004798	1.28577	5.22578	0.00033079	0.00533568	BGIBMGA000068	272.754	-7.35888	7.37567e-09	4.5411e-07	XLOC_018436	4.27745	-4.30966	0.000718875	0.00643096
BGIBMGA004103	25.915	-2.23162	0.00474707	0.0376238	BGIBMGA000126	22.6306	-1.52296	0.00269434	0.0262628	XLOC_019120	3.20483	-1.80599	0.00145777	0.0154295	BGIBMGA004032	0.388658	-2.41438	0.000373812	0.00466399	XLOC_020859	19.8285	3.73886	0.000117215	0.00238481	XLOC_020270	2.1443	4.7107	6.98611e-07	2.48336e-05	XLOC_018437	2.97129	-4.42337	0.000448453	0.00465759
BGIBMGA004037	193.869	2.28779	0.00357324	0.0301342	EMBMOT00000002990	2.23568	1.4796	0.00317196	0.0299788	BGIBMGA012839	2.73404	3.33714	7.94599e-08	2.40679e-06	BGIBMGA004031	0.669972	-2.21127	5.4936e-05	0.000892236	XLOC_020879	1.25268	-2.46005	0.000738141	0.0104814	XLOC_020271	11.9689	11.4293	2.57401e-23	2.20429e-20	XLOC_018438	3.63763	-3.98381	0.000142088	0.00216231
BGIBMGA004024	3.28457	2.43683	2.83963e-07	9.19222e-06	BGIBMGA000157	20.5954	-1.19878	0.00516601	0.0439651	BGIBMGA012826	5.31856	1.55658	0.00192298	0.0194362	BGIBMGA004001	3.51868	-1.31031	0.00466912	0.0368676	BGIBMGA013774	1.51377	9.16226	3.42075e-09	3.92969e-07	XLOC_020276	2.12664	5.54786	1.17993e-10	1.19516e-08	XLOC_018487	0.791982	7.98625	0.000128822	0.00202251
XLOC_017891	13.2596	-2.50106	5.7083e-05	0.000984838	XLOC_020178	209.445	4.61767	0.000607104	0.00738878	XLOC_019149	6.74261	2.9478	0.00636404	0.0493816	XLOC_017891	6.22628	-2.33471	0.0001878	0.00258637	BGIBMGA013791	4.64905	-2.04335	0.000115731	0.00236482	XLOC_020285	0.461299	6.37238	0.004506	0.0395063	XLOC_018534	0.0904172	7.59571	0.000626133	0.00589228
XLOC_017936	10.8993	-5.33306	1.30426e-10	8.83894e-09	BGIBMGA000170	7.75683	-2.55654	0.00190466	0.0196948	XLOC_019235	0.990934	5.95926	1.17674e-12	9.00757e-11	XLOC_017936	1.07903	-3.16056	0.000131437	0.00190483	XLOC_021084	16.4528	11.2661	5.12335e-14	1.93048e-11	XLOC_020292	3.55581	4.8788	0.0012394	0.0145188	BGIBMGA013232	6.36402	-3.86108	0.000205332	0.00275138
XLOC_017937	5.86252	-3.30627	1.59561e-05	0.000319802	XLOC_020258	12.8785	-4.11794	8.50164e-05	0.00132154	XLOC_019251	1.71913	5.11942	5.12725e-08	1.59402e-06	XLOC_017943	1.30051	-1.79456	0.00434686	0.0352387	XLOC_021170	1.27124	-3.51804	7.77963e-05	0.00168083	XLOC_020295	2.17538	1.87237	1.42292e-05	0.000356486	XLOC_018568	3.44788	-7.94188	0.00011343	0.00183753
XLOC_017943	2.81464	-1.57218	0.00472616	0.0375066	BGIBMGA000068	742.397	-6.34752	1.70245e-07	5.34569e-06	XLOC_019265	2.23552	2.11157	0.00136388	0.0145666	XLOC_017954	6.35328	-8.40895	6.58204e-08	2.38472e-06	XLOC_021171	1.67857	3.1159	0.000154293	0.00299679	XLOC_020307	1.79084	10.076	3.93777e-05	0.00084113	BGIBMGA013243	3.47455	3.96609	2.57208e-06	0.000124394
XLOC_017954	6.64954	-6.23565	4.54503e-08	1.71944e-06	XLOC_020270	8.44224	9.79628	1.63236e-16	2.74586e-14	XLOC_019266	8.56575	2.17992	0.00547703	0.0440971	XLOC_017973	4.17648	1.61151	0.000945896	0.0102772	BGIBMGA004560	2.7767	-4.28742	2.32407e-10	3.77461e-08	XLOC_020308	2.74327	6.95961	9.59019e-05	0.00176444	XLOC_018640	132.142	-11.7937	5.33975e-06	0.000210462
XLOC_017973	13.9068	1.32782	0.00561518	0.0427953	XLOC_020271	22.0876	10.8466	1.18312e-30	1.39312e-27	XLOC_019282	1.16354	4.59694	3.71413e-09	1.41077e-07	BGIBMGA004445	112.794	-3.17521	5.04973e-06	0.000110882	BGIBMGA004559	2.30177	-6.05103	4.59722e-07	2.36644e-05	XLOC_020351	0.337915	3.89994	0.000597822	0.00784611	BGIBMGA013179	1.54532	2.60574	0.000548761	0.00541291
BGIBMGA004444	1.48583	1.86945	0.00341022	0.0291774	XLOC_020276	11.937	4.85066	3.28598e-14	4.07289e-12	XLOC_019307	2.99089	2.40547	6.18982e-06	0.000125125	BGIBMGA004472	2.30019	-11.366	1.94064e-07	6.06769e-06	XLOC_021208	376.86	6.60792	1.42357e-05	0.000408556	XLOC_020356	3.64475	1.28389	0.00530833	0.0450491	XLOC_018734	6.71661	2.64599	0.000921981	0.00770635
BGIBMGA004445	92.6756	-2.37482	0.000415048	0.00533391	XLOC_020277	1.13732	-1.62456	0.00237312	0.0236725	XLOC_019333	4.1117	9.30822	5.18148e-11	2.72679e-09	BGIBMGA004478	1.52789	-2.08509	0.000838302	0.0093166	BGIBMGA014574	12.5447	-7.3039	6.76471e-31	2.12412e-27	BGIBMGA006947	0.211194	3.25679	0.000501295	0.00689373	XLOC_018736	0.341924	7.59571	0.000685116	0.0062111
BGIBMGA004452	1.15066	-4.5174	0.000845575	0.009382	XLOC_020285	2.84906	7.5001	2.01225e-07	6.21488e-06	XLOC_019334	0.597071	3.48945	0.000395974	0.00509573	BGIBMGA004482	4.93425	-1.62093	0.00232003	0.0212594	BGIBMGA006270	4.42156	4.84379	2.73046e-05	0.000700842	BGIBMGA006927	2.40422	-1.37948	0.00370384	0.0341734	XLOC_018761	0.377552	7.84246	0.000891652	0.00749943
BGIBMGA004472	0.14193	-4.6234	0.00243541	0.0223602	XLOC_020294	2.96196	-2.27161	0.000926095	0.0107304	BGIBMGA009532	0.38694	-2.59164	0.00206254	0.0206913	XLOC_018093	2.18612	1.69342	0.00214256	0.0200267	XLOC_021390	1.5443	-3.80741	0.000200293	0.00368508	BGIBMGA006908	4.86789	-1.41033	0.00115112	0.0137783	BGIBMGA012929	7.59517	-7.64917	2.79609e-07	2.68767e-05
EMBMOT00000001846	0.699309	2.81088	0.000429782	0.00548058	XLOC_020295	4.49189	1.40098	0.000550736	0.00679049	BGIBMGA009467	14.7003	-3.13913	2.58364e-05	0.000447388	XLOC_018105	1.31531	-1.98731	0.00210073	0.0197888	BGIBMGA006090	2.3603	1.66584	0.00325605	0.0329098	BGIBMGA006898	2.72232	-1.78785	0.000167826	0.00276868	XLOC_018800	13.1918	7.91307	8.69745e-08	1.13558e-05
BGIBMGA004414	3.27319	3.17915	0.0021279	0.0201051	XLOC_020298	3.49507	1.87239	0.00396626	0.0359456	BGIBMGA009452	0.392471	3.02372	9.08143e-05	0.00139521	BGIBMGA004408	12.0929	-2.29864	1.74171e-05	0.000334834	EMBMOT00000004894	0.721057	2.92265	0.00137851	0.0171539	XLOC_020472	1.4642	1.99175	0.00235731	0.0241106	BGIBMGA012947	3.99421	-5.23039	3.02408e-06	0.000141024
BGIBMGA004408	37.4133	-1.55946	0.00253771	0.0229417	XLOC_020307	9.58494	7.92428	1.04504e-05	0.000214007	BGIBMGA009446	1.99786	-6.02404	3.45278e-06	7.37533e-05	BGIBMGA004404	2.45676	-3.16112	0.00237677	0.0216913	BGIBMGA006134	2.58834	-2.27739	3.64931e-05	0.000895222	XLOC_020475	2.04823	8.0738	3.99819e-07	1.53726e-05	BGIBMGA012983	5.39581	2.89331	0.00022302	0.00291567
XLOC_018217	3.67228	-2.40774	0.000173967	0.00253679	XLOC_020308	24.1271	9.61558	5.46619e-07	1.54166e-05	XLOC_019532	2.23423	3.28056	2.41272e-07	6.60693e-06	BGIBMGA004369	6.62868	2.23828	8.60707e-05	0.00131735	BGIBMGA006156	63.6686	3.19022	0.00320761	0.0326656	XLOC_020477	2.24527	-12.1195	3.04166e-18	1.3644e-15	BGIBMGA012984	0.736676	8.72094	2.12736e-05	0.000564533
XLOC_018222	5.0701	1.63547	0.000818415	0.00918887	XLOC_020331	0.537297	2.2446	0.00101603	0.0116012	XLOC_019556	3.1023	2.07224	0.000165173	0.00237547	XLOC_018199	5.35103	6.69176	2.39241e-13	3.00487e-11	BGIBMGA006210	0.999259	-2.23934	6.79986e-05	0.00153402	XLOC_020482	4.35067	8.46497	2.52908e-05	0.000582492	BGIBMGA013018	0.494919	8.17818	7.57816e-05	0.00135974
XLOC_018225	3.48864	-1.69191	0.00398137	0.0328987	BGIBMGA002200	0.970607	2.48288	0.00555465	0.0465523	XLOC_019574	5.80909	4.13673	2.73913e-07	7.37216e-06	XLOC_018222	4.61132	1.82755	0.000218601	0.00292088	XLOC_021616	5.99026	-4.39778	5.11688e-11	1.01158e-08	BGIBMGA010053	92.4573	3.65044	0.000213414	0.00337309	BGIBMGA013029	5.23088	5.04354	4.16531e-05	0.00091462
BGIBMGA014529	0.928963	2.45368	8.11718e-06	0.000178237	XLOC_020350	0.409687	1.84368	0.00296024	0.0285127	XLOC_019577	1.20354	-2.62664	0.000557411	0.00680156	XLOC_018228	6.26128	3.96734	4.90103e-05	0.000815684	BGIBMGA006064	0.546604	-3.58153	6.88791e-05	0.00154642	XLOC_020542	2.54163	-4.44466	0.00139534	0.0158363	BGIBMGA013070	13.016	2.41518	3.14508e-05	0.000742522
XLOC_018259	2.36977	-7.28129	1.39171e-13	1.57951e-11	XLOC_020351	0.738531	2.28997	0.00143323	0.0154933	XLOC_019597	1.53168	4.04954	4.25275e-09	1.59605e-07	XLOC_018255	2.66454	1.59313	0.00176248	0.0172277	BGIBMGA006056	5.26715	-2.41907	0.00389166	0.037638	XLOC_020543	2.4723	-1.76895	4.64867e-05	0.000966678	BGIBMGA013072	2.34303	2.81879	0.000636295	0.00595815
XLOC_018268	0.317761	3.4483	0.000455869	0.00576415	BGIBMGA006947	0.802845	3.95905	5.9286e-09	2.40722e-07	BGIBMGA008038	13.6705	5.06164	4.04375e-12	2.61941e-10	XLOC_018259	1.43223	-5.98057	1.66092e-09	8.94047e-08	XLOC_021683	11.3947	1.50471	0.00560451	0.0491569	XLOC_020651	1.68535	8.58025	1.59151e-08	8.97723e-07	BGIBMGA013074	5.68764	2.3871	0.00119136	0.00921398
XLOC_018269	9.55052	-3.55285	0.000534138	0.00655154	BGIBMGA006965	1.6613	-3.23271	6.90992e-05	0.00111657	BGIBMGA008077	0.511993	3.13914	0.000363932	0.00473513	BGIBMGA009252	2.4713	2.78817	1.74386e-08	7.43309e-07	BGIBMGA006016	5.41818	3.24491	0.00148165	0.0180792	XLOC_020661	0.477301	3.94632	2.59674e-05	0.000594325	EMBMOT00000002125	4.63439	4.24797	0.000184519	0.00254491
XLOC_018321	0.361436	2.17379	0.00208768	0.0197847	BGIBMGA006908	10.0526	-1.49364	0.000465359	0.00589205	XLOC_019694	1.40986	5.00073	3.05493e-09	1.17299e-07	XLOC_018382	1.03644	1.52078	0.00246726	0.0223349	XLOC_021763	3.6412	1.6561	0.0049369	0.044803	XLOC_020691	18.6515	-12.3218	2.0438e-20	1.13251e-17	BGIBMGA013085	2.00108	4.21411	4.10654e-06	0.000175835
XLOC_018344	13.6947	-1.58544	0.00653502	0.048429	BGIBMGA006898	1.77615	-1.56551	0.000912955	0.0106042	BGIBMGA008021	1.16533	4.09994	8.00528e-06	0.000156128	BGIBMGA009220	12.3032	-2.25285	0.00170869	0.0167665	BGIBMGA005966	26.0604	-1.47574	0.00127222	0.0160863	XLOC_020692	81.9496	-3.25738	8.41288e-08	3.94275e-06	BGIBMGA013100	7.74237	4.05612	3.30662e-05	0.000767201
BGIBMGA009252	4.42566	2.45615	2.00123e-07	6.66134e-06	XLOC_020475	3.93759	5.44451	6.52064e-10	3.21486e-08	BGIBMGA008010	78.8101	-2.21934	0.0014418	0.0152776	XLOC_018393	59.7012	-3.75329	0.000132009	0.00191018	BGIBMGA005955	8.03497	4.12822	0.000280187	0.00473004	XLOC_020693	62.932	4.22127	4.99253e-08	2.54214e-06	XLOC_019022	28.1029	-3.04803	7.3762e-05	0.00134396
XLOC_018382	1.89082	1.38214	0.00337308	0.0289649	XLOC_020477	2.85076	-6.43811	1.44735e-14	1.86768e-12	XLOC_019817	7.10992	8.0608	0.000168852	0.00240998	EMBMOT00000003935	1.02886	3.09633	0.00460309	0.0365917	XLOC_021797	2.10805	-2.46738	0.0018131	0.021376	BGIBMGA004859	1.92168	-5.84604	5.15029e-12	7.08162e-10	BGIBMGA012905	1.41081	3.97468	6.40559e-06	0.000235377
BGIBMGA009210	247.114	-2.07747	5.4462e-05	0.00094481	XLOC_020480	3.54888	8.38247	1.16401e-12	1.03443e-10	XLOC_019823	1.35856	3.25322	3.3044e-06	7.09054e-05	XLOC_018433	33.4562	2.68767	6.99543e-05	0.00110751	XLOC_021904	5.59369	8.88684	0.000126555	0.00251978	BGIBMGA004799	0.573668	9.48428	8.27731e-12	1.03963e-09	BGIBMGA012890	3.2032	9.56742	2.54221e-06	0.000124081
EMBMOT00000003935	0.656314	4.0517	0.000996563	0.0108152	XLOC_020482	14.576	5.69021	2.84646e-06	6.70341e-05	XLOC_019825	1.77843	4.25842	5.62746e-10	2.4542e-08	XLOC_018487	0.831304	2.8629	7.57388e-05	0.00118318	BGIBMGA013421	19.3556	4.50134	0.00106709	0.014	BGIBMGA004798	0.521273	4.40001	0.000469848	0.00648969	XLOC_019048	1.48489	3.33196	1.4086e-05	0.000415957
XLOC_018436	4.14029	2.52897	0.00228448	0.0212227	XLOC_020651	2.91119	7.92542	1.25359e-12	1.10362e-10	XLOC_019830	3.70374	2.43078	5.25532e-06	0.000107386	BGIBMGA014538	0.945275	1.17445	0.00469587	0.0370168	XLOC_022019	69.4328	-8.94095	2.62468e-20	2.24768e-17	XLOC_020858	31.6498	-2.04526	0.00299059	0.0290513	BGIBMGA012872	157.417	9.36514	0.000311889	0.00362715
XLOC_018437	2.02514	4.18425	7.16372e-06	0.000159156	XLOC_020661	0.809267	1.87896	0.00437529	0.0386635	BGIBMGA003396	4.53756	-1.83352	0.000512416	0.00630151	XLOC_018534	0.134446	4.32875	3.76388e-07	1.10799e-05	XLOC_022025	5.97663	-9.00017	1.20852e-05	0.000355758	BGIBMGA013774	1.5533	9.85878	4.22605e-13	7.65565e-11	XLOC_019078	4.34396	-4.48176	4.28261e-05	0.000931691
XLOC_018487	0.735078	6.72231	1.25297e-08	5.38947e-07	XLOC_020683	2.97328	-1.93638	0.00437042	0.0386567	BGIBMGA003413	20.2956	-1.36152	0.00104578	0.0116146	XLOC_018568	0.299004	-3.78239	0.00280024	0.0246988	BGIBMGA009874	41.4223	-2.02613	7.09927e-05	0.00157977	BGIBMGA013778	689.412	4.15748	0.000223716	0.00349487	BGIBMGA012860	5.91801	4.84491	3.07171e-07	2.80927e-05
BGIBMGA014538	1.94451	1.14267	0.00451987	0.0363908	XLOC_020691	68.1189	-13.4249	1.94106e-30	2.03165e-27	BGIBMGA003420	49.1214	1.21126	0.0057079	0.0454894	XLOC_018586	6.31952	-3.35261	2.30301e-05	0.000422892	BGIBMGA009893	8.45622	-1.78212	0.00215756	0.0242215	XLOC_021084	15.3706	11.7523	4.45878e-21	2.6251e-18	BGIBMGA012854	2.93075	3.96015	7.99602e-08	1.12422e-05
XLOC_018534	0.541678	6.12844	2.26318e-15	3.55319e-13	XLOC_020692	7.34149	-5.19972	4.02753e-13	3.91127e-11	XLOC_019916	0.226867	1.63816	0.00585541	0.0462347	XLOC_018598	93.6754	2.70803	6.28809e-05	0.00100567	XLOC_022094	3.70922	3.00866	2.79061e-05	0.000710473	XLOC_021088	4.24822	-2.55285	2.23164e-05	0.000525552	BGIBMGA012839	88.2728	-2.68	0.000441465	0.00461554
XLOC_018557	23.2773	1.73006	0.000206808	0.00293836	XLOC_020694	8.2541	-2.87067	0.00247154	0.0244815	BGIBMGA003427	0.429185	4.43697	1.25777e-08	4.35596e-07	XLOC_018640	1.04436	-3.64334	0.00571077	0.0435141	XLOC_022117	2.85155	3.5871	0.00447993	0.0416883	XLOC_021170	2.59677	-2.78667	6.56157e-05	0.00128236	BGIBMGA012833	12.0857	3.61318	0.000150781	0.00222486
BGIBMGA013190	9.72737	1.11683	0.00619399	0.0463222	XLOC_020728	5.37932	-1.38782	0.00315113	0.0298328	BGIBMGA003330	291.907	10.4773	6.74828e-28	3.73934e-25	BGIBMGA013190	5.14655	2.43886	2.83744e-08	1.13257e-06	BGIBMGA009925	11.8902	-3.23705	0.00524936	0.0470495	BGIBMGA004560	3.96965	-5.59419	1.80033e-16	5.84797e-14	BGIBMGA012810	1.25799	3.58623	0.00128511	0.00973129
BGIBMGA013181	17.8148	-1.5433	0.00189751	0.018319	BGIBMGA004861	0.579004	-4.84548	6.07263e-08	2.08774e-06	BGIBMGA003327	11.9459	8.42277	1.06506e-11	6.34994e-10	BGIBMGA013181	4.14453	-2.23987	1.7217e-05	0.000331665	BGIBMGA009855	3.38825	-2.53433	0.00023733	0.00420235	BGIBMGA004559	2.39801	-4.17673	3.35361e-05	0.000731273	BGIBMGA012809	9.11718	5.0841	2.39073e-05	0.000613642
BGIBMGA013179	4.83811	1.24078	0.00676533	0.0497886	XLOC_020770	1.17679	-1.93512	0.00609606	0.0499781	XLOC_020083	3.48156	4.25958	9.71924e-07	2.35967e-05	BGIBMGA013179	2.97881	1.83669	0.000118751	0.0017561	BGIBMGA009849	8.99815	-1.9658	0.00177504	0.0210285	BGIBMGA014574	0.690976	-3.53328	8.2583e-08	3.9092e-06	BGIBMGA012775	1.27099	3.47929	0.000730351	0.00648436
XLOC_018713	0.658646	2.44879	0.000630755	0.00747385	BGIBMGA004809	369.631	-1.94412	0.00128617	0.014088	XLOC_020093	1.97809	1.75124	0.0013967	0.0148834	XLOC_018713	0.53645	3.3381	4.40403e-05	0.000743476	XLOC_022173	5.06136	2.89768	1.50753e-05	0.000425178	BGIBMGA006307	0.306394	-3.60128	0.00052856	0.00718476	BGIBMGA012774	1.46882	4.27961	5.5128e-06	0.000215479
XLOC_018720	1.94182	4.83087	0.000112644	0.00175644	BGIBMGA004799	0.587147	5.95926	1.6609e-11	1.24172e-09	XLOC_020098	3.96618	3.59137	5.84261e-06	0.000118871	XLOC_018720	7.51625	9.76531	1.69257e-09	9.05909e-08	BGIBMGA009841	16.8678	-2.80076	0.000198527	0.00365974	BGIBMGA006289	2.22296	1.34726	0.00159358	0.0177651	XLOC_019265	2.7559	4.3648	9.81583e-05	0.00165493
XLOC_018761	18.8321	-2.88278	8.87883e-06	0.000192273	BGIBMGA004798	4.36832	5.00792	1.08949e-07	3.56354e-06	BGIBMGA000123	5.51893	-2.05353	0.000894636	0.0102399	BGIBMGA012929	0.875701	-7.24807	2.44895e-09	1.24027e-07	BGIBMGA014598	0.585175	-3.4807	0.000239419	0.004216	BGIBMGA006278	1.50289	-1.9072	0.000565315	0.00754288	XLOC_019309	3.99211	2.62845	0.000419442	0.00447289
BGIBMGA012929	0.0979719	-4.49048	0.000144293	0.00217826	XLOC_020870	3.41812	-2.48297	0.000390066	0.00505423	EMBMOT00000002990	1.67409	2.17814	2.18888e-05	0.000386129	BGIBMGA012934	21.2877	-1.69925	0.0014906	0.0148902	XLOC_022258	0.270472	-7.928	1.28225e-06	5.27459e-05	BGIBMGA006275	4.97425	-1.94885	1.52158e-06	5.01163e-05	XLOC_019333	2.74103	9.26301	0.000226087	0.00294163
XLOC_018800	1.42641	3.68155	3.31484e-05	0.000618333	XLOC_020898	4.03276	2.27334	1.39244e-05	0.000275564	XLOC_020178	135.599	3.52096	0.00590687	0.0465629	BGIBMGA012939	5.80572	-1.78973	0.00014023	0.00201674	BGIBMGA008197	0.975963	-6.12412	3.50345e-06	0.000123144	BGIBMGA006270	3.19848	4.83551	5.17814e-07	1.89062e-05	XLOC_019334	0.493905	8.59198	0.00100686	0.00819757
BGIBMGA012947	9.62476	-5.35024	3.04771e-12	2.76052e-10	XLOC_020899	7.4335	2.81213	0.000782028	0.00928967	BGIBMGA000167	47.0489	-1.93404	0.00239837	0.0232674	XLOC_018800	17.6025	3.92246	3.32371e-07	9.87676e-06	BGIBMGA008121	0.815334	-1.84921	0.000313947	0.00514326	XLOC_021390	1.84783	-4.65211	3.67453e-06	0.000108508	XLOC_019344	1.29459	3.58623	0.000675642	0.00613166
XLOC_018819	1.74442	-2.68305	3.40932e-06	8.23482e-05	BGIBMGA013774	4.71918	5.60827	3.33455e-16	5.23524e-14	BGIBMGA000072	50.4499	-1.80484	0.00380423	0.0333667	BGIBMGA012947	1.86475	-3.76097	1.5089e-06	3.8039e-05	BGIBMGA009371	1.01055	-1.89003	0.00101548	0.013492	XLOC_021436	1.33589	2.89025	0.00402935	0.036322	BGIBMGA009494	23.5473	-3.97636	0.000649961	0.00604104
BGIBMGA013000	2.39222	-3.78118	1.3224e-08	5.63664e-07	BGIBMGA013742	2.66767	-6.39404	7.44558e-09	2.92239e-07	XLOC_020258	21.8777	-4.61091	1.75353e-05	0.00031705	XLOC_018824	1.09279	2.45238	1.48778e-06	3.77759e-05	BGIBMGA009344	0.836987	-1.8965	0.00417982	0.0399735	BGIBMGA006090	2.50095	1.24513	0.00472751	0.0410065	BGIBMGA009514	15.7801	-4.05186	4.61973e-08	7.37591e-06
BGIBMGA013014	23.8748	-2.50907	0.00152646	0.0153624	XLOC_021084	14.4871	10.2167	5.58367e-22	2.39083e-19	BGIBMGA000068	1001.27	-6.32846	1.8145e-07	5.1329e-06	BGIBMGA012994	7.1934	6.69162	1.35697e-06	3.47441e-05	BGIBMGA009342	2.66081	-3.03845	0.000229033	0.00408615	EMBMOT00000004894	0.618977	2.67303	0.000294365	0.00440146	BGIBMGA009515	40.4697	4.38132	0.000472898	0.0048211
XLOC_018916	10.1572	2.60916	0.000673969	0.0078477	XLOC_021088	3.93519	-2.57707	1.32033e-05	0.000262394	XLOC_020270	6.28536	9.88314	1.06527e-18	2.13508e-16	BGIBMGA013000	1.00068	-3.34664	4.88713e-06	0.000108068	BGIBMGA009338	6.38476	1.85832	0.00255251	0.0273473	XLOC_021498	1.40771	1.17372	0.00288914	0.0283202	BGIBMGA009532	0.568749	-9.42227	1.5095e-06	8.77749e-05
XLOC_018945	1.1744	1.78788	0.00161154	0.0160473	XLOC_021170	8.30493	-4.63684	3.70823e-11	2.5685e-09	XLOC_020271	27.6689	11.701	4.20945e-40	1.98265e-36	BGIBMGA013014	3.50257	-4.61879	8.06412e-07	2.20826e-05	BGIBMGA009321	0.570639	-1.96084	0.00253464	0.0272561	XLOC_021616	9.47855	-4.83149	2.49604e-14	5.22505e-12	BGIBMGA009473	2.21992	3.59383	0.000980067	0.00807013
XLOC_019022	0.588029	-1.68997	0.0036736	0.0307603	BGIBMGA004560	0.279335	-3.37608	1.27009e-06	3.30504e-05	XLOC_020276	6.65887	4.94445	1.1137e-14	1.08156e-12	BGIBMGA013070	20.4311	1.66761	1.80293e-05	0.000343798	BGIBMGA009312	64.7576	3.08739	0.000654559	0.00955961	BGIBMGA006083	128.845	-1.33507	0.00541664	0.0457211	BGIBMGA009467	9.93567	-3.76437	0.000522757	0.00521097
BGIBMGA012893	8.54682	1.46367	0.0005595	0.00681727	BGIBMGA004559	1.16466	-4.79598	5.75067e-06	0.000123397	XLOC_020277	1.13701	-1.74082	0.00178354	0.0182619	BGIBMGA013093	0.838036	2.24571	0.00136934	0.0137812	XLOC_022555	0.660576	-3.86913	7.31508e-05	0.00161377	BGIBMGA006075	1.03919	2.32901	9.21911e-05	0.00170617	XLOC_019532	1.63186	3.14986	0.000664464	0.00608851
BGIBMGA012890	4.83539	5.22137	2.03004e-10	1.33727e-08	BGIBMGA014574	40.1557	-5.4167	1.5802e-27	1.14504e-24	XLOC_020285	2.929	8.07645	1.26199e-09	5.06125e-08	BGIBMGA013108	24.1962	-1.97252	0.00143992	0.0144145	XLOC_022559	0.474254	-6.5892	0.000328163	0.00530623	BGIBMGA006064	0.0928976	-6.29237	0.00162993	0.018	XLOC_019559	2.2208	9.42323	0.000161467	0.00234003
BGIBMGA012888	48.7112	-1.46699	0.000500837	0.00624059	XLOC_021265	27.8831	-3.16519	4.11247e-05	0.000719214	XLOC_020295	3.7176	1.40625	0.000502427	0.00623565	BGIBMGA012890	9.90328	2.57744	4.92251e-05	0.000817814	XLOC_022586	1.62981	-3.04151	0.00191834	0.0222489	XLOC_021666	19.5028	-2.02407	0.00105092	0.0127617	XLOC_019574	4.24247	9.65611	1.1664e-05	0.000362622
XLOC_019078	6.99871	-5.86998	8.76075e-13	8.87379e-11	BGIBMGA006270	1.63286	6.98194	1.59102e-07	5.0125e-06	XLOC_020307	10.8207	9.99718	2.72085e-07	7.34395e-06	XLOC_019078	30.5594	-8.034	6.99561e-19	2.12576e-16	BGIBMGA005787	5.13173	-3.83522	0.00545507	0.0483413	BGIBMGA006018	2.40077	-2.3183	0.00406607	0.0365236	XLOC_019597	1.38603	4.54684	0.000250381	0.0031532
BGIBMGA012870	12.3956	1.43549	0.000820538	0.00919081	XLOC_021396	5.17185	2.54688	0.00537606	0.0453785	XLOC_020308	18.7794	10.3345	1.3342e-07	3.85525e-06	BGIBMGA012870	10.934	1.67291	0.000110868	0.00165249	BGIBMGA005814	6.01181	-3.78366	1.08167e-06	4.5692e-05	BGIBMGA006016	6.27346	2.20967	0.00256055	0.02566	BGIBMGA008085	5.68506	3.30776	0.000237883	0.00303228
BGIBMGA012816	3.63142	2.60036	0.000213463	0.00301925	XLOC_021427	6.29098	-2.34575	1.93866e-05	0.000368791	XLOC_020331	0.531092	2.15764	0.000916045	0.0104596	BGIBMGA012855	3.26232	-1.62772	4.51894e-05	0.00076151	BGIBMGA005828	1358.17	12.7692	3.29887e-06	0.000118157	BGIBMGA005989	1.81628	-1.99352	4.53895e-05	0.000952271	XLOC_019694	104.814	-4.65878	2.54659e-05	0.000644545
XLOC_019194	5.63528	2.34311	0.000371347	0.00487879	XLOC_021436	3.01066	3.80015	5.17359e-06	0.000113075	XLOC_020351	0.756962	2.99831	1.80133e-05	0.00032395	BGIBMGA012841	2.29319	1.67421	0.000512371	0.00614063	XLOC_022659	113.106	-7.00977	4.46677e-20	3.50642e-17	BGIBMGA005985	2.62436	-1.57611	0.00445028	0.0391425	BGIBMGA008021	1.3482	4.71338	0.000652667	0.00604535
XLOC_019235	1.6701	7.13111	4.25969e-14	5.35017e-12	BGIBMGA006104	2.62068	-4.21727	7.43959e-05	0.00119185	BGIBMGA006947	0.418641	2.15711	0.000346964	0.00453315	XLOC_019224	0.720867	2.53898	0.000923179	0.0100848	BGIBMGA005831	59.2623	-5.77787	1.36439e-09	1.97731e-07	XLOC_021763	3.30061	1.63382	0.000371368	0.0053409	XLOC_019727	28.3428	-2.41754	0.000947671	0.00787219
XLOC_019251	0.907978	6.08474	1.13117e-05	0.000238916	BGIBMGA006120	6.46111	-3.05406	0.00102618	0.0116887	BGIBMGA006898	3.0444	-1.54105	0.00100543	0.0113156	XLOC_019235	0.868479	5.51788	2.27436e-10	1.61086e-08	BGIBMGA005744	0.594239	-3.60219	3.68637e-05	0.000898782	BGIBMGA005955	12.2686	2.99999	0.000161449	0.00267755	BGIBMGA008004	5.73889	2.95923	0.000367999	0.0040783
XLOC_019265	1.28986	2.37095	0.000881905	0.00970508	EMBMOT00000004894	0.698097	2.79851	8.33993e-05	0.0013086	XLOC_020475	3.16546	6.0283	1.42592e-12	1.06604e-10	BGIBMGA012761	4.6431	-1.41896	0.00229492	0.0210703	XLOC_022756	5.20373	6.06074	2.32559e-08	1.88854e-06	BGIBMGA005946	0.183658	-3.06506	0.000402809	0.0057249	BGIBMGA007988	17.5462	3.96051	0.000149141	0.00222162
XLOC_019266	4.27181	4.93076	1.41363e-05	0.000288234	BGIBMGA006140	2.2723	1.11992	0.00313222	0.0297135	XLOC_020477	5.20164	-8.19055	1.26559e-17	1.98697e-15	XLOC_019251	1.74297	7.91175	3.64514e-08	1.40152e-06	BGIBMGA007401	1.64287	-2.25995	7.5704e-06	0.00024174	XLOC_021841	4.78413	-3.12306	0.000131187	0.00224688	XLOC_019823	0.717556	4.09089	0.000483552	0.00491376
XLOC_019282	2.07502	3.76359	1.11224e-07	3.89492e-06	BGIBMGA006213	4.18305	-2.6155	5.60931e-05	0.000923772	XLOC_020480	3.40359	7.1225	1.08425e-14	1.06392e-12	XLOC_019282	1.08955	2.17393	0.00185288	0.017865	BGIBMGA007431	2.2062	-1.97899	0.000286506	0.00480202	XLOC_021880	4.56634	1.62168	0.0042753	0.0379518	XLOC_019825	1.01242	4.07864	0.00132616	0.00993825
XLOC_019307	0.737989	4.74406	4.11958e-07	1.27234e-05	BGIBMGA006214	4.8366	-1.9643	0.000322101	0.00430382	XLOC_020482	36.8819	10.6013	2.64646e-12	1.78069e-10	XLOC_019307	3.33227	2.67836	1.75027e-06	4.32743e-05	BGIBMGA007366	2.00589	-1.65532	0.00208556	0.0235847	BGIBMGA013410	1.3502	-2.0043	0.00125573	0.0146398	XLOC_019830	1.72358	2.91786	0.000488447	0.0049475
XLOC_019320	0.773119	1.55532	0.00252422	0.0228636	XLOC_021616	3.25815	-4.8855	3.33197e-14	4.07625e-12	XLOC_020542	1.95133	8.74389	5.71931e-07	1.44439e-05	XLOC_019312	3.23342	-1.89508	0.00681775	0.0497854	XLOC_022876	14.3548	-1.75478	0.00135206	0.0169142	XLOC_022016	2.7723	-4.07109	3.82846e-05	0.000823381	BGIBMGA003391	10.3697	2.87206	0.000285684	0.00343896
XLOC_019325	5.83296	-1.48299	0.0067141	0.0495665	BGIBMGA006083	400.894	-1.72383	0.000365418	0.00481431	XLOC_020543	5.75215	-1.88231	6.9537e-06	0.000138194	XLOC_019333	1.2267	7.84345	2.48431e-06	5.93964e-05	BGIBMGA012502	1.10249	-1.8666	0.00321457	0.0326911	XLOC_022019	67.8438	-13.6396	4.38895e-25	4.59376e-22	XLOC_019885	14.6945	4.28625	1.55315e-06	8.90253e-05
XLOC_019333	4.1654	8.7025	4.33954e-09	2.11805e-07	BGIBMGA006064	1.4253	-4.33293	5.14112e-09	2.09651e-07	XLOC_020651	1.55598	7.51711	1.47106e-12	1.09113e-10	XLOC_019343	0.481835	2.6359	0.000865121	0.00954267	XLOC_022991	30.7188	-3.39165	0.00055333	0.00831319	XLOC_022025	2.29088	-7.5487	0.000343204	0.00500461	XLOC_019899	45.5119	7.65735	0.00132168	0.00992048
XLOC_019343	0.612431	2.69418	0.000385519	0.00502294	XLOC_021666	5.80749	-2.30386	0.000257431	0.00354015	XLOC_020661	0.616091	3.75402	3.34907e-07	8.83704e-06	XLOC_019362	0.188099	2.52349	0.00201261	0.0191479	BGIBMGA012510	157.652	-3.79064	0.00158105	0.0190942	BGIBMGA009874	24.8748	-2.09759	3.60492e-06	0.000107124	BGIBMGA003421	16.2155	2.85128	0.000433827	0.00457632
XLOC_019362	0.627166	2.22737	0.00235753	0.0218153	BGIBMGA006043	0.89963	-4.62592	1.60021e-05	0.00031209	XLOC_020691	36.3523	-12.0922	1.05835e-22	3.56058e-20	BGIBMGA009488	0.73727	-4.67073	0.00175112	0.0171649	XLOC_023046	0.924134	7.56505	0.0002378	0.00420277	XLOC_022094	3.22547	3.01215	5.66986e-08	2.81106e-06	BGIBMGA003427	0.265411	7.98625	0.000384742	0.00419962
BGIBMGA009446	1.95702	-4.99339	5.04839e-06	0.000116274	BGIBMGA006018	2.20738	-3.09394	0.000164388	0.00238603	XLOC_020692	16.747	-2.07992	0.000431793	0.00548919	BGIBMGA009467	6.19539	-2.73747	0.000214419	0.00289329	BGIBMGA004776	15.9867	-2.68781	4.08192e-06	0.000141888	XLOC_022173	5.16931	1.41545	0.00312007	0.0299272	BGIBMGA003327	7.37806	11.8647	2.44197e-06	0.000120437
BGIBMGA009443	0.989652	2.40125	0.000166503	0.00244689	BGIBMGA005989	2.91212	-1.47106	0.00102446	0.0116833	XLOC_020693	17.2781	3.03126	3.54878e-05	0.000596434	BGIBMGA009452	0.300353	3.17453	0.00022288	0.00296855	BGIBMGA004759	3.05046	11.1062	9.34944e-06	0.000285947	BGIBMGA008197	0.719488	-5.69009	5.90798e-06	0.000165634	BGIBMGA003294	3.60917	2.58874	0.000269726	0.00329549
XLOC_019532	2.06253	2.71664	1.46128e-05	0.000296027	BGIBMGA005946	0.636884	-1.56869	0.00317752	0.0299922	XLOC_020727	11.8918	-1.89841	0.0021719	0.021548	BGIBMGA009446	1.6584	-4.38054	8.03534e-05	0.00124495	XLOC_023138	0.550103	-5.1929	1.41433e-09	1.9885e-07	BGIBMGA008121	0.395574	-1.70529	0.00070609	0.00908657	XLOC_020083	3.38658	5.83439	0.000128435	0.00201979
XLOC_019556	2.96878	-1.91017	0.000477322	0.00598718	BGIBMGA005932	1.46869	2.26714	9.303e-05	0.0014296	XLOC_020755	67.9338	-2.09016	0.00182803	0.0186163	XLOC_019532	1.78695	3.34848	2.70039e-07	8.20571e-06	XLOC_023164	2.83852	8.42124	6.91156e-06	0.000221969	BGIBMGA008120	145.196	-1.80703	0.00396669	0.035929	BGIBMGA000127	3.06078	5.83153	1.1184e-06	7.11846e-05
XLOC_019559	4.01236	6.21635	8.3876e-08	3.01569e-06	XLOC_021841	1.21985	-3.38774	7.29414e-05	0.00117054	XLOC_020773	16.5367	2.52779	0.00032285	0.00425945	XLOC_019559	2.77312	6.82436	7.20831e-08	2.54338e-06	XLOC_023170	13.2727	12.0228	5.95975e-07	2.924e-05	XLOC_022410	4.13384	2.96799	0.00241917	0.0245302	BGIBMGA000128	0.984114	4.26702	1.62782e-05	0.000461868
XLOC_019574	3.3295	4.39854	1.35908e-06	3.62678e-05	XLOC_021860	9.42662	-2.50947	7.6584e-05	0.00121862	BGIBMGA004799	0.607729	8.63761	5.77848e-18	9.5497e-16	XLOC_019574	6.92347	3.32241	2.13572e-05	0.000399176	XLOC_023179	7.60516	7.08222	0.000150715	0.00293941	BGIBMGA009338	6.57201	1.50181	0.00142048	0.0160635	BGIBMGA000154	6.99245	4.79441	3.50387e-05	0.000798142
XLOC_019589	4.63007	-1.96198	0.000792321	0.00893852	XLOC_021880	5.24627	1.75258	0.00134397	0.01467	BGIBMGA004798	3.291	3.39631	4.46855e-05	0.00073462	XLOC_019597	1.94759	2.89784	8.84958e-06	0.000182414	XLOC_023322	3.36615	-3.31633	0.00267417	0.0284641	XLOC_022564	0.419904	3.06551	0.000581324	0.00769112	XLOC_020178	53.6609	9.3048	7.61384e-05	0.00136354
XLOC_019597	4.10106	2.89555	1.26439e-06	3.40301e-05	XLOC_021916	5.27376	-1.8815	0.00191675	0.019798	XLOC_020859	8.54101	2.31028	0.000791611	0.00926747	BGIBMGA008038	13.5318	2.96513	6.93923e-06	0.000145585	XLOC_023325	0.942719	-3.35148	0.000925111	0.0125029	BGIBMGA005792	2.48638	1.20061	0.0059859	0.049593	XLOC_020184	3.78593	2.42866	0.000723507	0.00645851
BGIBMGA008073	18.7225	-1.24995	0.00631823	0.0470496	BGIBMGA013410	1.14051	-2.12395	0.000512417	0.00639334	XLOC_020874	1.89447	1.47091	0.00291765	0.0270514	BGIBMGA008073	10.2085	-1.31578	0.00454529	0.0363509	XLOC_023331	0.195973	-2.77283	0.000950195	0.0127869	BGIBMGA005814	6.2649	-2.71485	3.99715e-05	0.000851881	BGIBMGA000081	1.37538	8.39987	6.84077e-05	0.00126353
BGIBMGA008077	0.993771	3.93638	1.81142e-05	0.000359232	XLOC_021978	8.98838	1.4383	0.00501645	0.0428422	XLOC_020898	6.80761	1.91635	0.000105866	0.00160074	BGIBMGA008077	0.434979	3.99389	3.88001e-05	0.000662132	BGIBMGA011992	15.4879	-1.62662	0.00364638	0.0358559	BGIBMGA005816	4.11697	-1.50792	0.000112637	0.0019982	BGIBMGA000074	12.432	5.66848	0.000337505	0.00383296
BGIBMGA008010	103.599	-2.92232	4.45514e-05	0.000796345	XLOC_022019	280.622	-14.8198	2.00494e-35	4.41449e-32	BGIBMGA013774	2.46446	6.57852	1.44952e-18	2.73089e-16	BGIBMGA008078	1.80434	2.23726	5.03339e-06	0.000110832	BGIBMGA011911	0.769886	-2.07309	0.00103686	0.0136988	BGIBMGA005828	1088.82	5.88832	7.76142e-05	0.00146225	BGIBMGA000073	9.08509	-2.16707	0.000894397	0.00751581
BGIBMGA007997	2.49116	-2.14868	5.33797e-05	0.000929458	XLOC_022025	17.4764	-9.9841	3.29649e-09	1.40398e-07	BGIBMGA013778	341.678	11.4153	2.0175e-13	1.71214e-11	BGIBMGA008080	3.77445	-1.736	0.004329	0.0352035	BGIBMGA011908	1.7772	-2.09154	0.000697048	0.0100094	XLOC_022659	139.656	-9.13491	7.09114e-29	9.54264e-26	XLOC_020257	0.148595	8.05311	0.00111624	0.00878326
XLOC_019823	3.41045	3.67635	2.14867e-07	7.12692e-06	XLOC_022094	3.57595	2.39858	5.59504e-06	0.000120607	BGIBMGA013742	1.99928	-4.64919	1.05259e-05	0.000201496	XLOC_019689	0.461102	2.62355	0.0016062	0.0158933	BGIBMGA011896	66.1583	-6.92988	4.97682e-18	3.34869e-15	BGIBMGA005831	48.0825	-8.39576	2.9944e-15	7.42296e-13	XLOC_020270	5.86798	10.3308	1.64935e-07	1.74902e-05
XLOC_019825	4.39079	2.85958	1.35719e-06	3.62678e-05	XLOC_022258	1.12388	-3.07716	5.20861e-06	0.000113577	XLOC_021084	10.2162	8.52939	5.07923e-23	1.77209e-20	BGIBMGA007997	1.50872	-1.64877	0.00272767	0.0242174	XLOC_023472	2.06139	4.93899	0.000193083	0.00359455	BGIBMGA005755	318.22	2.047	0.00172362	0.0187273	XLOC_020271	18.4903	11.644	3.39026e-14	5.32271e-11
XLOC_019830	9.48749	2.85545	1.20103e-07	4.17481e-06	BGIBMGA008189	4.41029	1.22141	0.00276203	0.0268507	XLOC_021170	4.12268	-3.17911	4.53674e-06	9.39255e-05	XLOC_019823	1.56596	1.83404	0.00557816	0.0427206	BGIBMGA010495	4.37577	-2.16726	0.00146784	0.0179572	BGIBMGA005744	0.756449	-9.79493	5.49768e-12	7.39831e-10	XLOC_020276	5.08126	10.9465	7.64278e-10	2.48258e-07
BGIBMGA003404	2.47115	2.41484	7.31643e-05	0.00122529	BGIBMGA008197	0.736764	-4.81597	4.97591e-06	0.000109739	XLOC_021171	2.25795	1.69976	0.00257863	0.0245857	XLOC_019825	1.69209	3.12654	4.18014e-06	9.4656e-05	BGIBMGA010511	13.8586	5.54851	0.00075029	0.0105715	XLOC_022727	0.472402	2.38893	0.00496327	0.0427758	XLOC_020307	12.8403	12.4681	0.000275554	0.00335364
XLOC_019916	0.214613	3.07807	1.5264e-05	0.000307895	BGIBMGA008148	4.05766	1.18098	0.00572796	0.0477077	XLOC_021175	0.207011	2.98436	0.00227961	0.0223454	XLOC_019830	3.44956	3.04125	5.41649e-08	1.9931e-06	BGIBMGA010514	14.4134	-5.76641	1.37474e-05	0.000396027	XLOC_022732	0.621217	2.15282	0.00329793	0.031254	XLOC_020308	24.4111	14.2131	6.67708e-05	0.00125326
BGIBMGA003427	0.476686	3.88124	1.26436e-06	3.40301e-05	XLOC_022406	1.72742	2.52412	7.49137e-05	0.00119608	BGIBMGA004559	2.48739	-4.46555	1.34892e-05	0.000252622	XLOC_019834	24.4236	-4.42912	0.000226978	0.00300722	XLOC_023556	70.1887	-4.78905	2.95615e-05	0.000748573	XLOC_022756	4.47483	3.8903	2.90025e-08	1.54352e-06	BGIBMGA006929	7.8558	-3.48842	0.000419749	0.00447289
BGIBMGA003375	6.17592	1.44788	0.000627579	0.0074521	BGIBMGA009376	2.85313	-2.17408	0.00423674	0.0376982	BGIBMGA014574	14.5871	-4.758	2.60636e-21	6.46103e-19	BGIBMGA003394	10.8524	1.29827	0.000449905	0.00548978	BGIBMGA010553	27.6537	-6.07552	4.26674e-10	6.58896e-08	BGIBMGA007388	0.636178	-2.35609	1.60076e-05	0.00039682	BGIBMGA006933	0.512615	3.7379	0.000348239	0.00391925
BGIBMGA003367	80.1883	-1.31303	0.00471731	0.037468	BGIBMGA009344	2.01987	-1.66711	0.00225615	0.0227061	XLOC_021245	1114.14	5.2431	1.13231e-05	0.000215047	BGIBMGA003396	1.2363	-1.49487	0.00577884	0.0438509	BGIBMGA010556	1.22176	-2.09738	0.00246921	0.0266407	EMBMOT00000002615	0.259865	-1.84364	0.00556097	0.0467718	XLOC_020351	0.507607	7.76481	0.000604666	0.00576674
XLOC_019950	10.9584	-1.39435	0.00449452	0.0362219	XLOC_022586	8.2333	-3.38953	1.5794e-05	0.000308672	XLOC_021247	0.388226	8.07461	6.27039e-05	0.00100454	BGIBMGA003427	0.348324	2.10668	0.00366779	0.03063	BGIBMGA010479	1.26361	3.5289	0.00539994	0.0480335	BGIBMGA007371	0.642388	3.35286	4.76324e-05	0.000985244	BGIBMGA006941	11.8718	2.7834	7.04254e-05	0.00129586
BGIBMGA003363	1.67837	2.57002	0.00200159	0.0191424	BGIBMGA005787	4.47175	-5.07234	0.000160426	0.00233212	BGIBMGA006329	22.8075	1.41612	0.00369582	0.0325919	BGIBMGA003437	1.82626	1.9198	0.00245235	0.0222555	BGIBMGA010474	0.826138	-2.67001	6.9813e-05	0.00156209	XLOC_022991	16.7394	-4.68452	1.65623e-06	5.37991e-05	BGIBMGA006962	4.65298	3.8073	4.92438e-06	0.000200479
BGIBMGA003357	2.51894	-1.41099	0.00283744	0.0250973	BGIBMGA005814	19.2718	-3.5283	7.06366e-08	2.40216e-06	BGIBMGA006270	6.27238	4.80854	5.18236e-10	2.28121e-08	XLOC_019929	3.39321	-1.54337	0.00642545	0.0473243	XLOC_023691	0.890896	-2.93266	0.00140653	0.0173878	BGIBMGA012510	91.316	-4.13373	0.000251894	0.00387719	BGIBMGA006919	3.11334	3.52601	0.000150936	0.00222486
XLOC_019965	0.957915	1.35361	0.00466818	0.0371718	BGIBMGA005816	7.40288	-1.07804	0.00396852	0.0359456	XLOC_021390	3.23261	-3.02993	0.000143591	0.00209385	BGIBMGA003362	75.1412	-1.71281	0.0013548	0.0137376	BGIBMGA010465	0.677907	2.63729	0.00419613	0.0400166	BGIBMGA012513	0.192386	-2.22914	0.00227104	0.023355	XLOC_020477	3.02762	-7.64	2.4015e-09	6.85519e-07
BGIBMGA003330	0.903399	3.99067	1.26185e-05	0.000258967	BGIBMGA005828	104.706	8.90937	2.18407e-07	6.63676e-06	XLOC_021427	4.76329	-2.37533	4.88146e-05	0.000794463	BGIBMGA003351	6.02636	-1.78482	0.00150514	0.0150195	BGIBMGA010455	2.43601	7.99324	1.03152e-06	4.41676e-05	BGIBMGA004759	1.36468	10.2921	4.91327e-07	1.80793e-05	XLOC_020482	31.0624	10.8651	1.93833e-05	0.000530787
BGIBMGA003327	8.78526	2.67129	0.00391669	0.0324782	XLOC_022659	265.12	-3.49916	1.36674e-08	5.14988e-07	XLOC_021436	2.48778	2.86055	7.07528e-05	0.0011164	BGIBMGA003341	2.98076	-1.16477	0.00328063	0.0281967	XLOC_023716	4.19352	-1.95571	0.0029175	0.0303557	BGIBMGA004758	7.64112	1.84123	7.44459e-05	0.00141103	BGIBMGA014563	16.7834	3.22375	0.00095474	0.00790303
BGIBMGA003320	2.042	1.23227	0.0067326	0.0496252	XLOC_022750	3.04252	3.17688	0.000147932	0.00216385	BGIBMGA006090	3.0051	1.16836	0.00590536	0.0465629	BGIBMGA003330	592.913	4.50186	6.62359e-10	4.02543e-08	BGIBMGA010438	0.560221	-2.24169	0.0033739	0.0339191	BGIBMGA004741	7.9827	1.14692	0.00432466	0.0382879	BGIBMGA010053	35.9994	5.99975	0.000180243	0.00250427
XLOC_020017	3.64922	2.20537	0.000653397	0.007665	XLOC_022756	10.4343	3.15791	2.61155e-07	7.84405e-06	BGIBMGA006104	2.21787	-3.93479	0.000681875	0.00814558	BGIBMGA003320	1.57325	1.65419	0.000379908	0.00473377	BGIBMGA010431	5.3581	-1.29488	0.00414565	0.0396953	XLOC_023138	0.386891	-3.82053	4.70538e-07	1.75892e-05	BGIBMGA010088	6.61208	2.71495	0.000382407	0.00417898
XLOC_020083	2.9264	6.66536	4.8621e-09	2.30156e-07	EMBMOT00000002615	0.962738	-1.98152	0.000303694	0.0040927	EMBMOT00000004894	0.785426	3.9233	3.42024e-08	1.09216e-06	XLOC_020048	0.370829	-1.91651	0.000773849	0.00871968	BGIBMGA010404	2.1763	-2.87313	1.17218e-07	7.46078e-06	XLOC_023164	0.489478	6.7416	0.00115559	0.0137968	XLOC_020610	3.75492	2.76277	0.00109316	0.0086586
XLOC_020093	2.6883	3.3287	1.0494e-07	3.71629e-06	XLOC_022804	16.9537	-2.22204	1.45563e-05	0.000286863	XLOC_021616	5.72266	-5.38209	8.29684e-16	1.002e-13	XLOC_020083	3.00627	3.46172	5.89489e-05	0.000947608	BGIBMGA010403	10.5447	-2.59759	0.00312353	0.032017	XLOC_023170	12.6938	12.3255	1.45771e-10	1.41563e-08	XLOC_020651	1.67448	8.17818	7.9483e-05	0.0014127
XLOC_020098	0.808073	2.91401	0.000640383	0.00754653	BGIBMGA007350	3.28521	1.98435	1.94562e-05	0.000368791	BGIBMGA006064	1.44075	-3.88465	3.06891e-07	8.18955e-06	XLOC_020093	1.77588	1.87256	0.00182384	0.0176392	XLOC_023789	2.11838	1.85324	0.00460476	0.0424847	BGIBMGA005251	3.00962	2.32801	2.11124e-05	0.00050349	XLOC_020661	0.421294	7.98625	0.000336293	0.00383057
BGIBMGA000115	20.5986	2.2761	1.16704e-06	3.1814e-05	XLOC_022925	2.0651	2.48252	0.000694941	0.00840353	BGIBMGA006043	0.782725	-5.45508	7.40549e-06	0.000146554	XLOC_020098	3.2759	3.40082	2.26163e-05	0.000416919	BGIBMGA010396	19.13	-2.04125	0.000989663	0.0132236	BGIBMGA014607	4.77987	1.83838	0.000260241	0.00399262	BGIBMGA004838	18.281	2.46368	0.00060155	0.00575289
XLOC_020178	255.971	3.9118	0.0026686	0.023964	XLOC_022926	2.13163	3.00859	0.000176896	0.00254018	BGIBMGA005989	3.30154	-1.26812	0.00482213	0.0400216	BGIBMGA000115	8.46059	2.04731	1.4299e-05	0.000280618	XLOC_023813	0.273156	6.56198	1.88445e-06	7.39701e-05	XLOC_023331	0.320206	-3.43329	3.05224e-06	9.33511e-05	XLOC_020691	4.22053	-10.562	1.26899e-08	2.4904e-06
BGIBMGA000114	4.46715	1.73857	0.00134174	0.0137832	XLOC_022955	9.30765	-1.92994	0.00015591	0.00226998	BGIBMGA005932	1.27693	1.55493	0.00400704	0.0345979	BGIBMGA000170	3.65628	-2.43865	0.00506099	0.0392706	XLOC_023814	0.154076	7.37964	0.000301491	0.0049738	BGIBMGA011954	3.06884	1.6635	0.00392157	0.0355546	XLOC_020697	3.94997	-5.42811	0.000309158	0.0036043
BGIBMGA000078	0.54642	4.68097	3.45901e-06	8.33346e-05	XLOC_022990	7.65472	-1.27556	0.00329104	0.0309088	XLOC_021880	5.37545	1.58729	0.00269861	0.0254209	XLOC_020250	11.8709	-1.78291	0.00093611	0.0101944	BGIBMGA010364	3.25619	-1.96307	0.000834784	0.0114132	BGIBMGA011987	1.41065	1.69987	0.0020783	0.0217046	XLOC_020705	1.73908	-11.2646	1.54726e-06	8.90253e-05
XLOC_020258	13.4875	-4.54221	2.14555e-05	0.000416723	BGIBMGA012459	1.05658	1.74757	0.00335033	0.0313795	XLOC_022016	2.57121	2.43994	0.00498431	0.0408991	XLOC_020258	24.1933	-5.97062	1.94527e-07	6.06769e-06	XLOC_023850	1.36105	4.03414	7.08642e-05	0.00157977	BGIBMGA011992	12.6633	-1.60493	0.00110406	0.0132826	BGIBMGA004868	5.5535	4.99241	0.000465075	0.00478148
BGIBMGA000068	1089.83	-7.00379	2.14189e-08	8.58577e-07	BGIBMGA012453	0.551863	2.68803	0.00145529	0.0156851	XLOC_022019	179.664	-13.7842	1.02834e-28	7.4515e-26	BGIBMGA000068	1351.44	-7.46327	5.02857e-09	2.37947e-07	XLOC_023854	0.638054	4.84526	0.00229131	0.0252446	BGIBMGA011911	0.781481	-1.90831	0.000619743	0.00809771	BGIBMGA004874	15.679	-2.22885	0.000324069	0.00374109
XLOC_020270	7.78376	9.6138	3.23855e-16	5.75606e-14	XLOC_023046	3.57117	8.91076	9.73095e-11	6.07057e-09	XLOC_022025	12.9881	-9.0177	5.77446e-07	1.45442e-05	XLOC_020270	8.27669	10.5468	5.73916e-17	1.38623e-14	XLOC_023856	4.89787	-2.19564	0.00290767	0.0303557	BGIBMGA011909	0.517332	-3.61698	0.000288126	0.00432878	BGIBMGA004834	4.60754	4.98179	6.286e-05	0.00120839
XLOC_020271	19.5498	10.5969	1.19561e-29	1.12626e-26	BGIBMGA004775	6.88663	2.27471	0.00100053	0.0114938	XLOC_022051	14.0188	2.33117	0.00186438	0.0189353	XLOC_020271	33.0773	12.2234	9.53673e-36	2.51149e-32	XLOC_023902	1.69328	7.12159	0.000375732	0.00594856	BGIBMGA011908	1.38822	-2.74526	2.90388e-06	8.9394e-05	BGIBMGA004818	3.02559	-6.48872	0.00017559	0.00249105
XLOC_020276	6.44609	4.05883	1.08581e-10	7.52086e-09	BGIBMGA004759	0.346455	4.69629	0.000833985	0.00983246	XLOC_022094	2.99205	2.19206	2.37324e-05	0.000417088	XLOC_020276	4.22752	5.17075	3.60936e-13	4.35899e-11	XLOC_023961	1.49636	2.06525	0.00255473	0.0273473	BGIBMGA011897	2.01769	1.91808	0.000236269	0.0036727	BGIBMGA004799	0.635555	9.23449	8.50583e-07	5.80615e-05
XLOC_020285	1.62335	6.60332	6.20047e-06	0.000139733	BGIBMGA004757	10.9689	-1.83475	0.00261948	0.0256769	XLOC_022106	2.30529	-2.62897	0.000228614	0.00312561	XLOC_020285	3.04826	8.37648	6.66271e-08	2.4047e-06	BGIBMGA004206	1.4386	-2.83263	0.00272168	0.0288719	BGIBMGA011896	20.5598	-6.67483	3.88608e-18	1.66395e-15	BGIBMGA004798	2.3468	9.79931	2.29685e-05	0.000594405
XLOC_020307	9.68311	8.84483	2.86134e-06	7.09311e-05	XLOC_023138	2.15441	-3.02075	8.27984e-08	2.75605e-06	BGIBMGA009922	15.3756	-1.0695	0.00323732	0.0294074	XLOC_020295	3.0436	1.13493	0.00533928	0.0412032	BGIBMGA004208	6.0603	3.15982	3.09262e-05	0.000778944	XLOC_023472	1.77053	2.93491	0.000976814	0.012044	XLOC_020858	44.5611	-5.12182	4.87819e-06	0.000200216
XLOC_020308	23.1449	8.23469	4.46118e-06	0.000104279	XLOC_023160	1.85842	-4.46964	0.000308527	0.00414329	BGIBMGA009927	0.723587	-2.66175	0.000484633	0.00605469	XLOC_020307	9.23706	11.7203	2.59057e-07	7.89746e-06	BGIBMGA004209	0.42069	4.30387	5.66924e-05	0.00131886	BGIBMGA010553	4.53421	-4.43108	6.44375e-07	2.30799e-05	XLOC_020860	61.2362	-3.99634	9.06208e-05	0.0015606
XLOC_020331	0.587001	2.69409	0.00011065	0.0017372	XLOC_023164	4.6163	6.35428	1.51671e-09	6.93564e-08	XLOC_022155	1.97476	3.33133	0.00123928	0.0134649	XLOC_020308	15.9187	8.2588	4.85134e-06	0.000107529	BGIBMGA004159	3.20029	-1.39291	0.00436497	0.0409134	XLOC_023644	11.8811	-1.13643	0.00338026	0.031842	XLOC_020861	94.3626	-3.94317	0.00010654	0.00176381
XLOC_020350	0.512634	2.16862	0.000360394	0.00476813	XLOC_023170	1.11138	4.3093	0.000533058	0.00659843	BGIBMGA009841	64.3123	-1.92721	0.00316734	0.0289112	XLOC_020309	2.82114	-3.74174	0.00462954	0.0366897	XLOC_024068	9.06797	2.13035	0.0023299	0.0255382	BGIBMGA010465	0.733743	3.35528	1.67513e-05	0.000414166	BGIBMGA013774	1.57093	9.47291	3.64351e-07	3.20765e-05
XLOC_020351	1.14773	2.39633	0.000318167	0.00425125	BGIBMGA005263	1.41206	2.14667	0.00268449	0.0262323	XLOC_022258	0.816878	-3.28126	1.55779e-05	0.00028717	BGIBMGA006935	0.442462	-3.47381	0.00018862	0.00259386	XLOC_024083	4.37792	5.04891	8.49006e-05	0.00181711	BGIBMGA010455	2.32808	2.56868	0.000551326	0.00739814	BGIBMGA013778	364.721	16.2578	2.76395e-08	4.91253e-06
BGIBMGA006947	0.639962	3.00678	2.79032e-06	6.9721e-05	BGIBMGA005262	1.37195	-2.06505	0.00535286	0.0452577	BGIBMGA008197	2.22134	-4.92032	1.93592e-06	4.39612e-05	XLOC_020351	0.683645	2.48344	0.00086124	0.00952216	BGIBMGA010881	25.3974	-4.34492	0.000606961	0.00897578	XLOC_023716	2.9788	-1.64839	0.00509297	0.043654	BGIBMGA013750	2.43426	5.78184	0.000459894	0.00474996
BGIBMGA006954	3.10671	-1.34682	0.00302697	0.0265494	BGIBMGA005251	14.7103	2.19133	6.66527e-06	0.000142052	BGIBMGA008121	1.93925	-1.24227	0.00278633	0.0260907	BGIBMGA006947	0.272185	3.47813	2.20434e-05	0.000408758	XLOC_024107	8.29448	-3.05143	0.00163734	0.0196731	BGIBMGA010431	8.35119	-2.28633	1.01984e-08	6.08028e-07	BGIBMGA013742	1.45175	-5.63867	0.000317369	0.00367274
BGIBMGA006965	1.34942	-2.60289	0.00105214	0.0112499	BGIBMGA011911	0.972082	-2.44424	5.56016e-06	0.000120189	XLOC_022406	1.82452	1.63259	0.00313978	0.0287432	BGIBMGA006965	3.28202	-3.30944	3.63124e-05	0.000627639	BGIBMGA010892	3.04715	-2.81131	0.00130682	0.0164509	BGIBMGA010407	0.852164	2.28754	0.00304644	0.0294333	XLOC_021084	10.9769	10.8651	5.35118e-10	1.86697e-07
XLOC_020475	4.35496	7.60802	3.71897e-12	3.33645e-10	BGIBMGA014617	1.72603	-2.61508	0.000357459	0.0047293	BGIBMGA009342	9.16823	-2.02474	0.00436864	0.0370077	BGIBMGA006898	2.60769	-1.68532	0.000362491	0.00454682	BGIBMGA010906	23.5392	-1.73315	0.00342353	0.034199	BGIBMGA010404	0.51305	-2.41026	5.90334e-05	0.00117112	BGIBMGA004573	15.3589	4.62918	5.74991e-05	0.0011379
XLOC_020477	0.863965	-4.722	1.94482e-09	1.01779e-07	BGIBMGA010505	7.88958	-1.64266	0.00448565	0.0395275	BGIBMGA009338	8.68601	2.32056	1.28063e-06	3.05406e-05	XLOC_020475	1.64046	7.07942	2.94518e-07	8.8075e-06	XLOC_024154	0.428968	3.9517	0.000242722	0.00424201	BGIBMGA010403	6.58346	-2.8265	0.00045889	0.00635698	XLOC_021120	5.29283	-5.55021	0.000330855	0.00379155
XLOC_020480	1.28535	6.80512	7.18001e-08	2.61142e-06	XLOC_023544	0.200933	-7.98607	3.11958e-05	0.00056404	BGIBMGA009323	13.1019	-1.54766	0.000762178	0.00896344	XLOC_020477	1.43828	-5.65459	2.34811e-11	2.06722e-09	BGIBMGA010854	0.820391	-8.84577	7.68631e-08	5.28504e-06	XLOC_023804	1.34418	1.49989	0.00117535	0.0139444	XLOC_021124	7.40356	-2.38829	0.00133884	0.00998561
XLOC_020482	2.5458	6.14387	0.000121114	0.00185512	BGIBMGA010514	5.77221	-4.82852	5.31551e-05	0.000888389	XLOC_022555	1.05281	-2.5273	0.00167452	0.017334	XLOC_020480	2.05159	8.38016	2.06553e-10	1.47404e-08	XLOC_024208	2.43406	-3.81734	0.000440082	0.00687491	XLOC_023813	0.0464283	8.16754	6.54956e-06	0.000181461	BGIBMGA004560	1.49772	-3.00686	0.000303536	0.00356806
XLOC_020543	6.00122	-1.39232	0.000613566	0.00731619	XLOC_023556	263.215	-5.76727	3.23848e-07	9.65395e-06	XLOC_022568	5.48068	1.4846	0.00566014	0.0453357	XLOC_020482	40.3751	4.64079	9.51232e-06	0.000194373	EMBMOT00000002344	15.7763	2.64736	0.00207745	0.0235211	XLOC_023814	0.0465576	6.4985	0.0028301	0.027945	XLOC_021189	0.724816	-3.75082	0.000901052	0.00756499
XLOC_020651	4.89564	8.58918	4.08106e-16	6.98974e-14	BGIBMGA010516	35.515	-8.21376	6.86429e-07	1.89624e-05	BGIBMGA005787	3.23775	-8.53363	7.59671e-06	0.000149709	XLOC_020543	3.55359	-1.79579	2.23402e-05	0.000412636	XLOC_024232	21.0418	3.12221	0.000126791	0.00251978	XLOC_023850	0.78612	4.56339	1.27411e-05	0.000326854	XLOC_021202	0.6116	-5.11761	0.000185559	0.00255177
XLOC_020661	0.822245	1.75933	0.00653945	0.048429	XLOC_023614	2.8789	2.01315	0.00302967	0.0289438	BGIBMGA005814	12.0404	-2.81119	1.46698e-05	0.000273643	XLOC_020651	2.4994	5.85667	1.3681e-10	1.03774e-08	XLOC_024252	1.38744	-2.33428	0.0019291	0.0222971	XLOC_023872	0.496773	7.84107	7.13474e-05	0.00136327	BGIBMGA014574	1.33087	-3.18152	1.26276e-05	0.000384958
XLOC_020683	3.77299	-2.28853	0.000742673	0.00847997	BGIBMGA010553	6.74241	-3.51642	1.96576e-05	0.000371837	BGIBMGA005828	92.5475	10.1349	1.88773e-08	6.2614e-07	XLOC_020661	0.448472	5.16321	4.03265e-07	1.17609e-05	BGIBMGA013882	0.277157	-3.71232	0.000419304	0.00660508	XLOC_023902	1.14385	3.61297	0.0037019	0.0341734	XLOC_021296	15.3602	-3.13739	1.69666e-05	0.000477091
XLOC_020691	40.6033	-9.17234	9.85884e-24	4.88791e-21	BGIBMGA010557	0.678174	-3.50894	0.000704878	0.00848496	XLOC_022659	236.941	-2.8009	2.82248e-06	6.14036e-05	XLOC_020683	2.58299	-3.30794	2.1417e-05	0.000399501	XLOC_024277	9.11818	5.20539	1.87175e-07	1.09515e-05	XLOC_023948	0.81745	2.10981	0.000840024	0.0105087	BGIBMGA006338	0.781488	-4.5719	0.00030055	0.00353898
XLOC_020692	3.86367	-5.74155	2.33467e-13	2.52789e-11	BGIBMGA010477	0.0425756	-4.11303	0.00240163	0.0238895	BGIBMGA005758	15.4517	-1.09648	0.00385789	0.0335637	XLOC_020691	75.3307	-13.8842	2.61856e-28	2.24244e-25	BGIBMGA013837	3.10802	-1.70073	0.00250059	0.0269206	XLOC_023961	1.18711	1.71341	0.00217456	0.0225103	EMBMOT00000005879	14.9671	8.45034	0.000999685	0.0081745
BGIBMGA004845	0.283341	2.40319	0.000590601	0.00709625	BGIBMGA010474	6.19392	-1.48635	0.00168778	0.0178239	XLOC_022727	1.44398	1.91198	0.000226114	0.00310042	XLOC_020692	13.0888	-3.06886	7.68378e-07	2.1175e-05	BGIBMGA013836	5.89024	-3.90637	0.000107339	0.00220772	BGIBMGA004196	24.2567	-1.70909	0.000238698	0.00370434	BGIBMGA006278	2.1227	-4.09442	1.50347e-06	8.77749e-05
BGIBMGA004861	0.467918	-5.85253	7.78288e-09	3.54177e-07	XLOC_023691	2.89664	-3.66562	1.32986e-06	3.43213e-05	XLOC_022750	1.34392	2.57739	0.00169704	0.0175286	XLOC_020693	7.68984	4.45547	1.05252e-07	3.51587e-06	XLOC_024342	1.74135	3.56435	0.000186178	0.00352168	BGIBMGA004206	0.351381	-2.63058	0.00508253	0.0436132	BGIBMGA006275	9.90803	-3.09167	1.41534e-07	1.60632e-05
XLOC_020767	25.0719	-1.20949	0.00393103	0.0325398	BGIBMGA010457	0.048984	-4.7364	0.00376152	0.0344684	XLOC_022756	12.1635	6.27319	2.91658e-18	5.18381e-16	BGIBMGA004850	6.29326	-1.01711	0.00442348	0.0356883	XLOC_024360	20.5999	3.75534	0.000326693	0.00530623	BGIBMGA004208	3.93064	2.00583	0.000350879	0.00509288	XLOC_021353	15.8947	-3.70913	0.00133866	0.00998561
XLOC_020770	3.38151	-3.85969	3.1438e-07	1.0073e-05	BGIBMGA010455	2.55634	7.29179	3.96583e-10	2.06399e-08	XLOC_022763	10.8763	-1.73314	0.00294658	0.0272928	XLOC_020726	4.51929	1.24882	0.00669288	0.0490638	BGIBMGA009101	36.6043	3.55812	0.000278685	0.00472905	BGIBMGA004209	0.369692	3.44684	6.59117e-05	0.00128548	BGIBMGA006270	5.33927	9.73967	2.37506e-06	0.000118871
BGIBMGA004820	0.807204	2.45541	0.00454144	0.036502	BGIBMGA010454	0.831998	3.47949	1.33233e-05	0.000264221	BGIBMGA007401	7.2118	-1.13197	0.00594078	0.046752	BGIBMGA004861	0.586407	-4.24976	3.26245e-06	7.58821e-05	XLOC_024430	9.08391	-4.76589	4.96554e-09	5.43899e-07	XLOC_024064	0.926203	1.89813	0.00169465	0.0185193	BGIBMGA006264	3.31718	2.80663	0.000428356	0.00452874
BGIBMGA004819	14.6317	1.12309	0.00540479	0.0416638	BGIBMGA010431	6.43132	-1.58758	4.42336e-05	0.000767368	XLOC_022802	3.54066	1.83411	0.00268129	0.0253084	XLOC_020788	1.58482	-2.1256	2.60034e-05	0.000470157	XLOC_024431	0.475828	-2.74596	0.00171848	0.0204654	XLOC_024068	6.8462	2.71968	2.44027e-06	7.68808e-05	BGIBMGA006263	12.2395	4.08814	3.00988e-06	0.000141024
BGIBMGA004799	1.76112	7.50541	4.41825e-19	1.18914e-16	XLOC_023774	3.20632	-3.40256	2.33984e-06	5.69542e-05	EMBMOT00000002615	2.21385	-1.49097	0.00483388	0.0400837	BGIBMGA004819	14.4997	1.86592	6.36217e-06	0.000134678	XLOC_024432	14.1564	-7.57675	2.00288e-07	1.15749e-05	XLOC_024083	4.50919	5.93743	2.13133e-08	1.16053e-06	BGIBMGA006085	10.3607	5.82919	2.90179e-06	0.000138055
BGIBMGA004798	7.41032	4.09142	2.01057e-06	5.17475e-05	BGIBMGA010403	33.2053	-2.93855	0.000213093	0.00299602	BGIBMGA007369	3.3921	1.49855	0.000682257	0.00814558	BGIBMGA004809	274.73	-1.64601	0.00596407	0.0448018	BGIBMGA009052	31.7042	-1.79063	0.00278846	0.0294476	BGIBMGA010881	13.4501	-3.28622	0.00359003	0.0334502	BGIBMGA006104	14.5695	-4.59686	0.00100126	0.00818032
BGIBMGA004783	2.06602	1.78097	0.00133667	0.0137611	XLOC_023804	3.88045	1.40423	0.00170044	0.0178973	BGIBMGA007362	6.53359	1.10386	0.0043025	0.0365522	BGIBMGA004799	0.731315	9.17713	3.2739e-15	5.71114e-13	BGIBMGA009048	14.0576	-1.3818	0.00316619	0.0323137	XLOC_024107	5.80665	-2.60995	0.00290314	0.0284278	BGIBMGA006114	4.24053	2.8977	4.09532e-05	0.000903464
XLOC_020870	4.79847	-2.57306	0.000175357	0.00254918	XLOC_023813	0.246937	9.09237	3.58118e-12	2.90816e-10	BGIBMGA007353	0.901585	2.21442	0.00316568	0.0289112	BGIBMGA004798	2.40271	2.54086	0.00211943	0.0198657	XLOC_024479	5.15919	3.68901	3.6673e-05	0.000897298	BGIBMGA010892	3.09019	-2.56572	0.00101151	0.0124068	BGIBMGA006134	0.976607	3.09619	7.07081e-05	0.00129586
XLOC_020898	3.2129	1.84993	0.000363441	0.00479497	XLOC_023814	0.247081	7.4442	9.61168e-08	3.17691e-06	BGIBMGA007350	3.02164	1.41796	0.00161268	0.0167676	BGIBMGA004783	1.44889	1.68099	0.00288313	0.0252878	XLOC_024491	0.413435	4.15416	2.55351e-05	0.000666317	BGIBMGA010868	18.8558	-1.79882	0.000296621	0.00442235	BGIBMGA006144	2.47304	5.35774	3.07203e-06	0.000141856
XLOC_020899	7.46444	3.98778	1.33494e-05	0.00027278	BGIBMGA010377	3.89078	-1.77889	0.00257144	0.0253114	XLOC_022925	1.66296	2.79127	0.000130478	0.00193255	XLOC_020858	5.69132	-2.22308	0.00442922	0.0356883	XLOC_024492	0.375977	3.64514	0.000433987	0.00680225	XLOC_024154	0.54325	2.10855	0.00288099	0.0282697	BGIBMGA006158	3.6622	4.07523	6.21622e-07	4.76072e-05
BGIBMGA013774	6.41479	6.61273	6.91794e-20	2.17223e-17	BGIBMGA010375	1.22535	2.17014	0.00118562	0.0132485	XLOC_022926	1.50982	3.05025	0.000122937	0.00182949	XLOC_020879	2.46114	-1.59778	0.00641115	0.0472559	XLOC_024509	2.61957	3.97659	4.51096e-05	0.00108401	BGIBMGA010854	0.259339	-7.39825	4.47568e-05	0.000942758	BGIBMGA006160	21.4153	5.47636	0.000150438	0.00222486
BGIBMGA013778	558.733	3.53382	0.00123615	0.0129672	XLOC_023850	4.22977	5.73091	5.49378e-14	6.38906e-12	BGIBMGA012485	227.702	2.06756	0.00393146	0.0340453	BGIBMGA013774	2.30126	7.13611	6.63228e-16	1.27502e-13	XLOC_024520	4.54939	1.90998	0.000647348	0.00946897	XLOC_024175	45.9688	1.53357	0.00184398	0.0196762	BGIBMGA006173	7.67413	3.14963	4.00578e-05	0.000892651
BGIBMGA013752	2.73261	2.55481	0.000581743	0.00703695	XLOC_023862	1.40299	4.89407	4.35781e-11	2.99639e-09	BGIBMGA012453	0.666644	2.08241	0.00451557	0.0380131	BGIBMGA013791	5.96519	-1.2469	0.00571874	0.0435141	XLOC_024618	12.999	10.448	1.91793e-06	7.49574e-05	XLOC_024183	0.205907	-5.16461	0.000361345	0.00523673	BGIBMGA006200	3.9593	2.91831	0.000262288	0.00322132
XLOC_021032	2.25533	-2.03177	0.00457771	0.036747	XLOC_023961	3.45937	1.44372	0.00269598	0.0262628	XLOC_023046	2.82944	9.08979	2.20548e-12	1.51647e-10	BGIBMGA013742	4.03257	-6.17797	2.29018e-08	9.29894e-07	XLOC_024624	4.51531	2.32657	0.00321706	0.0326911	XLOC_024208	2.70133	-3.78506	0.000118466	0.00207425	BGIBMGA006201	2.05929	3.31975	0.000424052	0.00450032
BGIBMGA013742	0.484639	-3.41245	0.000739695	0.00845622	BGIBMGA004206	1.16654	-2.50728	0.00279934	0.0271165	BGIBMGA014594	2.05747	1.41237	0.000386581	0.00498849	XLOC_021084	8.66838	10.2623	3.22907e-19	1.01393e-16	BGIBMGA004990	0.362926	-3.97071	0.00201292	0.0229561	EMBMOT00000002344	15.8119	1.9581	0.00312616	0.0299272	BGIBMGA006216	128.669	3.05354	0.000193885	0.00264013
XLOC_021084	11.074	9.75881	2.94994e-20	1.06878e-17	BGIBMGA004208	12.6839	1.62963	0.00170564	0.0179321	BGIBMGA004776	50.0814	-1.61581	0.00128448	0.013876	XLOC_021088	4.18014	-2.02791	0.000511687	0.00614024	BGIBMGA004995	1.47397	2.79481	0.00328225	0.0331036	BGIBMGA013870	0.378043	2.35369	0.00130306	0.0150427	XLOC_021616	8.20652	-6.59676	1.8406e-11	1.23846e-08
XLOC_021088	3.10545	-2.16333	0.000215289	0.00303596	BGIBMGA004209	0.591916	1.81753	0.00169941	0.0178973	BGIBMGA004759	0.298383	7.2198	5.72813e-06	0.000116794	XLOC_021170	2.40247	-2.71551	8.72727e-05	0.00133243	BGIBMGA004950	2.89254	-3.22072	2.06003e-05	0.000554443	BGIBMGA013882	0.686228	-3.51018	7.64815e-06	0.000208828	BGIBMGA006075	1.8804	3.89766	9.97659e-06	0.000327404
BGIBMGA004596	49.4687	-1.62748	0.00181392	0.017619	XLOC_024030	14.5161	-1.10586	0.0029678	0.0285564	XLOC_023138	1.75605	-3.06847	2.05664e-07	5.73182e-06	BGIBMGA004560	2.47242	-2.89895	6.56178e-07	1.85066e-05	BGIBMGA004931	0.638451	-2.17706	0.00290346	0.0303557	XLOC_024277	11.5269	6.75342	1.80998e-14	3.875e-12	BGIBMGA006063	81.559	-2.8136	0.00108225	0.00862504
XLOC_021170	6.6655	-3.16758	8.58995e-07	2.43091e-05	XLOC_024068	8.07108	2.15153	7.60917e-05	0.00121283	XLOC_023160	2.536	-5.27827	6.33299e-05	0.00101113	BGIBMGA004559	2.5451	-4.22538	2.47577e-05	0.000450226	XLOC_024764	9.78498	4.91012	1.90059e-07	1.10516e-05	BGIBMGA013836	13.8508	-4.54032	2.29866e-06	7.29069e-05	BGIBMGA006056	1.55513	5.98953	5.89593e-05	0.00115854
BGIBMGA004560	0.386875	-1.96994	0.0011893	0.0125455	XLOC_024083	6.35589	3.86852	1.03117e-05	0.000211678	XLOC_023164	5.76956	6.86603	1.14519e-12	8.84235e-11	BGIBMGA004557	2.10849	-1.55194	0.000146572	0.00208251	XLOC_024767	8.96111	9.82735	8.64536e-10	1.29269e-07	XLOC_024342	1.34232	5.02466	5.8034e-08	2.8622e-06	XLOC_021666	18.2382	-4.5823	2.93288e-06	0.000138833
BGIBMGA004559	2.61336	-3.3259	0.000359662	0.00476514	BGIBMGA010881	5.83026	-8.42759	1.00224e-08	3.85351e-07	XLOC_023170	1.92137	6.98463	2.37349e-07	6.51844e-06	BGIBMGA014574	9.32946	-4.75465	5.86591e-21	2.51168e-18	XLOC_024768	37.5783	9.90362	9.81533e-23	1.15576e-19	XLOC_024360	9.17208	2.41385	0.00109858	0.0132336	BGIBMGA006043	0.217731	-8.53099	0.000610538	0.00579877
XLOC_021189	0.334281	2.14352	0.00485409	0.0383282	BGIBMGA010892	3.83225	-7.51217	2.52542e-12	2.10526e-10	BGIBMGA005255	2.03701	-2.42691	0.00412713	0.0355046	BGIBMGA006311	3.59102	1.21124	0.00534504	0.0412032	XLOC_024772	3.28678	8.09252	5.71825e-06	0.000189003	BGIBMGA009090	5.92292	1.10392	0.00464591	0.0404852	XLOC_021677	5.45066	-3.3736	3.16961e-05	0.000744583
BGIBMGA014574	33.2691	-3.8215	8.81118e-17	1.6939e-14	BGIBMGA010868	11.0352	-1.51894	0.00207406	0.0212135	BGIBMGA005251	9.8937	1.80219	0.000168679	0.00240998	BGIBMGA006323	38.7792	1.27968	0.00116609	0.0122733	XLOC_024778	1.7504	4.37621	0.000107106	0.00220772	XLOC_024372	53.4527	-3.72224	0.00201128	0.0210983	BGIBMGA006022	36.5115	5.82701	3.62068e-06	0.000157174
BGIBMGA006333	4.89685	1.23992	0.00457972	0.036747	XLOC_024154	0.471579	3.68016	3.93302e-06	8.90602e-05	BGIBMGA005249	13.7484	-2.29253	0.000884368	0.0101471	BGIBMGA006270	4.7629	3.81934	9.90823e-07	2.64407e-05	EMBMOT00000003272	5.2363	7.307	3.00763e-05	0.000759567	BGIBMGA009107	7.03084	1.98107	1.37683e-05	0.000345861	BGIBMGA005946	0.345535	-9.09161	1.15542e-07	1.37309e-05
BGIBMGA006289	6.55354	1.51951	0.000160166	0.00237601	XLOC_024158	2.06631	2.16817	0.000136981	0.00202568	BGIBMGA014606	3.45128	1.47909	0.00238338	0.0231937	XLOC_021390	1.16981	-2.50995	0.00447543	0.0360022	XLOC_024796	14.0564	12.0881	1.43079e-18	1.03678e-15	XLOC_024430	6.75406	-3.53249	9.2744e-07	3.2238e-05	XLOC_021817	9.97164	2.97427	0.00109329	0.0086586
BGIBMGA006273	6.69035	-1.91576	0.000108552	0.00171282	BGIBMGA010854	3.78833	-7.24838	1.5401e-13	1.54337e-11	XLOC_023322	11.8747	-2.87378	0.00365139	0.0322968	XLOC_021424	28.4922	-1.62114	0.000135383	0.00195299	BGIBMGA007513	4.23887	-1.51774	0.00477022	0.0435843	XLOC_024432	83.6071	-10.8133	1.19572e-11	1.39058e-09	XLOC_021841	8.69679	-7.85599	1.16193e-07	1.37309e-05
BGIBMGA006270	0.823851	5.95731	1.9118e-05	0.00037755	BGIBMGA013849	10.5474	-2.08132	0.000327325	0.00436743	BGIBMGA011954	2.59612	1.72705	0.00219081	0.021678	XLOC_021427	2.56164	-3.25539	8.60193e-07	2.34191e-05	XLOC_024938	5.40415	-2.72708	0.00427405	0.0404298	XLOC_024437	0.571872	-1.96079	0.00347502	0.0325071	BGIBMGA013421	16.6414	-4.91267	0.000772467	0.00676897
XLOC_021427	7.09965	-2.31129	2.07613e-05	0.00040491	XLOC_024232	14.6979	2.53462	2.13001e-05	0.000399696	BGIBMGA011987	3.9693	1.40764	0.00352332	0.0314296	XLOC_021436	1.81157	7.33585	2.53739e-07	7.76045e-06	BGIBMGA010944	6.07818	-2.56717	1.15554e-05	0.000343381	BGIBMGA009048	12.8734	-1.31474	0.00123923	0.0145188	BGIBMGA013425	1.42804	-2.66324	0.000826062	0.007123
XLOC_021436	2.72338	2.60636	0.000516299	0.00639939	BGIBMGA013870	2.3322	1.58766	0.00498727	0.0427659	BGIBMGA012002	1032.37	3.50238	0.00259002	0.0246444	XLOC_021616	3.21121	-3.9375	2.04059e-10	1.46736e-08	XLOC_025119	6.70754	5.35653	9.66135e-05	0.00202244	BGIBMGA009046	0.588765	2.27839	0.00234226	0.0240088	XLOC_021985	1.42904	-4.22203	0.000340578	0.00384682
BGIBMGA006104	1.34613	-2.76226	0.00629238	0.0469313	XLOC_024252	3.47219	-2.59224	6.15002e-05	0.00100578	BGIBMGA011911	2.35778	-3.08899	1.5821e-08	5.36092e-07	BGIBMGA006083	231.667	-1.54233	0.00136485	0.0137773	BGIBMGA012702	1.7899	-3.25979	0.00185333	0.0217209	XLOC_024479	2.18536	2.78166	6.221e-05	0.00122342	XLOC_022019	35.597	-13.0176	5.53756e-13	4.74216e-10
EMBMOT00000004894	0.745479	1.94313	0.00317078	0.0276307	BGIBMGA013879	0.716058	-3.31905	1.3048e-05	0.000260408	BGIBMGA011909	1.86965	-1.77532	0.00606826	0.0475171	BGIBMGA006064	0.876955	-3.95668	6.2749e-07	1.78579e-05	BGIBMGA012675	2.34273	4.43607	0.00272572	0.0288822	XLOC_024491	0.433015	6.38673	1.73513e-10	1.63449e-08	BGIBMGA009885	11.6582	3.15188	6.57569e-05	0.00124384
BGIBMGA006199	3.88461	1.06785	0.00617236	0.0462191	BGIBMGA013882	0.765876	-6.51044	7.72539e-12	6.06443e-10	BGIBMGA011908	3.8796	-1.60961	0.00177794	0.0182278	BGIBMGA006043	0.402843	-5.69164	1.75951e-05	0.000337568	XLOC_025204	1.64872	3.56711	0.00179064	0.0211377	XLOC_024492	0.436532	4.1388	3.52398e-06	0.00010505	BGIBMGA009888	7.83015	5.37091	5.55449e-07	4.43418e-05
XLOC_021616	4.00727	-3.18367	4.71e-08	1.77473e-06	XLOC_024277	3.84152	2.14469	0.000993714	0.0114295	BGIBMGA011896	153.176	-2.34263	0.000165911	0.00237983	EMBMOT00000004370	1.55125	-1.46908	0.00130419	0.0134041	BGIBMGA001498	2.30977	4.92471	0.00106973	0.0140001	XLOC_024509	2.36235	1.94534	0.0034995	0.0327037	BGIBMGA009893	3.49548	4.10973	2.12749e-05	0.000564533
BGIBMGA006083	461.587	-1.4459	0.00258141	0.0232697	BGIBMGA013806	3.61992	-2.77275	0.00259329	0.0254732	BGIBMGA011891	17.9364	-1.58549	0.000115746	0.00173897	BGIBMGA006016	2.56392	2.61722	0.000504296	0.00607476	XLOC_025320	4.30658	-1.79546	0.000530441	0.00799481	XLOC_024520	3.4389	2.89412	2.66269e-09	1.87183e-07	XLOC_022091	17.4337	-3.65251	0.00080922	0.0070063
BGIBMGA006064	3.64053	-4.44614	1.93436e-10	1.29232e-08	XLOC_024342	3.37987	2.7448	2.5494e-05	0.000470889	BGIBMGA014617	3.51689	-2.34939	0.00113016	0.0123505	XLOC_021737	4.15232	-1.19514	0.0053602	0.0412188	XLOC_025322	3.36129	-4.2308	0.000233693	0.00415355	XLOC_024588	5.57939	-1.52807	0.00064847	0.00841404	XLOC_022093	2.4433	-3.22231	0.000739944	0.00654762
XLOC_021666	12.0929	-1.86954	0.00233785	0.0216545	XLOC_024358	1.61328	-2.09638	0.000345838	0.004582	BGIBMGA010514	16.3018	-4.32713	0.000172866	0.00246353	BGIBMGA005989	2.23204	-1.66458	0.00037021	0.00462517	BGIBMGA001600	2.33663	-2.57086	0.00238385	0.0259505	XLOC_024618	11.0334	10.6088	5.64009e-09	3.56575e-07	BGIBMGA009901	3.46686	3.66876	0.000705027	0.00633717
BGIBMGA006043	0.695564	-4.09746	7.81285e-05	0.00129118	BGIBMGA009106	0.991217	-2.96517	0.00146712	0.0157766	XLOC_023556	105.21	-3.44787	0.000655547	0.0078766	BGIBMGA005984	0.519846	2.57051	0.00341585	0.0290409	BGIBMGA001406	17.1795	-2.40946	0.000554574	0.00831861	XLOC_024624	3.86158	2.47103	0.000100839	0.00183734	BGIBMGA009902	6.62932	2.71187	0.00031897	0.00368675
BGIBMGA006029	1.83871	2.52103	0.00533486	0.0412259	XLOC_024426	4.16797	-4.22933	2.16518e-09	9.62075e-08	BGIBMGA010516	25.7745	-7.11644	7.54047e-06	0.000148912	XLOC_021763	2.13559	1.69204	0.000249155	0.00325978	BGIBMGA001399	12.7149	-3.55983	2.23206e-09	2.80346e-07	BGIBMGA004979	3.73761	1.87982	0.000100515	0.00183734	XLOC_022106	1.26912	-3.65362	0.00057639	0.00558974
BGIBMGA006018	4.10893	-2.49813	0.00136657	0.0139621	XLOC_024430	14.4782	-7.16957	4.72158e-17	8.23653e-15	XLOC_023614	4.17684	1.83976	0.00494282	0.0406649	BGIBMGA005977	1.78476	-2.32405	9.57243e-05	0.00144739	BGIBMGA006846	4.6619	-2.00794	0.0044692	0.0416418	BGIBMGA004982	0.700932	-1.63033	0.00215201	0.0223708	BGIBMGA009910	3.58545	2.93414	0.00063705	0.0059593
BGIBMGA006016	5.01996	2.10549	0.00387157	0.0321551	XLOC_024431	1.25331	-2.64228	0.00023933	0.0033252	BGIBMGA010553	36.0748	-3.58407	1.14536e-05	0.000216728	BGIBMGA005966	23.623	-1.33103	0.000750517	0.00852819	XLOC_025730	6.13917	-1.89359	0.00238202	0.0259505	BGIBMGA004987	6.90867	1.56729	0.000261706	0.00400856	BGIBMGA009924	1.01471	3.30225	4.70902e-05	0.00099237
XLOC_021737	9.33246	-1.36105	0.000968706	0.0105372	XLOC_024432	0.626943	-7.75733	3.02157e-06	7.04534e-05	BGIBMGA010477	0.708295	-4.17708	0.000206178	0.00289448	XLOC_021841	1.38294	-3.68839	3.77947e-05	0.000648499	BGIBMGA006816	3.68839	-2.19125	0.000292197	0.00484581	BGIBMGA004990	0.53129	-3.98907	0.00038347	0.00547316	BGIBMGA009866	0.880701	9.85658	1.65247e-07	1.74902e-05
BGIBMGA005989	4.84945	-1.35315	0.00197078	0.0189243	BGIBMGA009073	13.4744	-2.0871	0.00491127	0.0422118	BGIBMGA010457	1.25392	4.15423	0.000120561	0.00179982	XLOC_021848	3.06291	-2.01307	0.00608605	0.0455728	XLOC_025777	17.3756	-3.92847	3.48176e-08	2.70708e-06	BGIBMGA004950	0.643547	-2.81261	0.000192037	0.0031029	BGIBMGA009855	1.00061	5.28248	4.28207e-05	0.000931691
BGIBMGA005932	1.37627	2.34406	7.06888e-05	0.0011919	BGIBMGA009055	0.161426	-3.93161	0.00388709	0.0353782	BGIBMGA010455	3.96201	6.74016	1.02212e-15	1.20617e-13	XLOC_021860	2.96257	-2.12041	0.00135786	0.0137538	XLOC_025783	4.28899	2.85382	0.00027154	0.00462551	BGIBMGA004926	2.3365	1.442	0.0030803	0.0296086	BGIBMGA009851	7.04938	4.9005	5.30627e-07	4.27222e-05
XLOC_021841	1.0322	-3.41274	7.52427e-05	0.00125227	BGIBMGA009046	6.69327	1.63893	0.00163817	0.0173974	BGIBMGA010454	0.617473	2.26856	0.00169691	0.0175286	XLOC_021880	5.94024	2.88874	6.30228e-07	1.78818e-05	XLOC_025797	4.48579	3.27249	0.002175	0.0242843	XLOC_024764	4.05223	5.99742	7.33393e-10	5.96278e-08	BGIBMGA009849	3.5795	3.23873	0.000359496	0.00400764
XLOC_021848	4.00179	-2.225	0.00215731	0.0202858	XLOC_024491	0.445754	3.94118	1.0036e-07	3.29404e-06	BGIBMGA010431	7.5524	-1.45547	0.000176929	0.00251005	XLOC_022019	191.244	-11.9974	2.05785e-29	1.93849e-26	XLOC_025895	0.698614	3.55028	0.000370891	0.00589173	XLOC_024767	6.12032	9.85901	4.99392e-12	7.02131e-10	BGIBMGA009845	36.2337	3.62929	0.000337638	0.00383296
XLOC_021860	8.966	-2.56123	5.52727e-05	0.000957111	XLOC_024492	0.459182	3.84687	1.51595e-06	3.84913e-05	XLOC_023774	2.5826	-2.12862	0.00260402	0.0247526	XLOC_022023	3.81562	2.75648	0.000979831	0.0105849	XLOC_025907	3.73217	6.43494	0.00144507	0.0177247	XLOC_024768	29.4254	9.25652	4.16711e-36	3.92542e-32	BGIBMGA009841	4.08006	4.31499	0.000107205	0.00176492
XLOC_021880	7.14596	2.00417	0.000204117	0.00290451	XLOC_024507	2.9026	2.38522	0.00427788	0.0379808	BGIBMGA010404	7.87138	-1.64355	0.000162123	0.00233874	XLOC_022025	46.2438	-11.5854	6.54752e-10	4.00504e-08	BGIBMGA003882	2.01023	-2.6653	7.11062e-05	0.00157977	XLOC_024772	3.02147	8.55077	1.71546e-07	7.24647e-06	BGIBMGA009839	1.09196	-4.18536	0.000257289	0.00320167
XLOC_021893	0.624236	4.23933	0.000153116	0.00229674	XLOC_024578	315.685	-2.92176	0.00153732	0.0164376	BGIBMGA010403	23.4375	-2.34534	0.00255643	0.0244235	BGIBMGA009874	89.7766	-2.42636	9.954e-08	3.36081e-06	BGIBMGA003856	1.13156	-1.5983	0.0023974	0.0260479	XLOC_024778	2.27996	3.12572	5.82764e-05	0.00116306	XLOC_022185	2.66735	-2.17621	0.000183949	0.00254077
XLOC_021904	2.85153	3.12509	0.00469124	0.0373239	XLOC_024624	6.56235	2.3644	7.82768e-05	0.00124345	XLOC_023789	3.54226	1.87972	3.26199e-05	0.000553657	BGIBMGA009875	12.5885	1.06106	0.00391808	0.0324041	BGIBMGA003267	2.09933	-3.3687	0.000192879	0.00359455	EMBMOT00000003272	3.95454	7.61709	9.46076e-06	0.00025463	XLOC_022206	1.13563	4.10973	0.000214227	0.00283828
XLOC_021916	5.82933	-2.36422	0.000116216	0.00179174	XLOC_024665	4.18235	1.78136	0.00476182	0.0411904	XLOC_023813	0.385945	10.2507	7.4364e-17	1.00073e-14	XLOC_022094	2.16003	2.14006	5.85225e-05	0.000943976	XLOC_026041	0.3814	7.15258	0.000747918	0.0105628	XLOC_024796	13.7139	12.6442	3.77469e-29	5.92627e-26	XLOC_022226	0.651277	-4.54048	0.000251244	0.00315563
BGIBMGA013410	1.91712	-1.8298	0.001917	0.0184643	XLOC_024667	1.33215	4.50147	9.83043e-07	2.60852e-05	XLOC_023814	0.329092	8.39759	4.05799e-11	2.19691e-09	XLOC_022106	1.07377	-2.47724	0.000551454	0.00651223	BGIBMGA003279	4.07239	-1.94405	0.00117233	0.0150659	BGIBMGA007587	0.131687	-3.18663	0.00145164	0.0163766	XLOC_022382	0.792734	7.84246	0.00040785	0.00437579
BGIBMGA013422	1.65153	-1.28577	0.00638462	0.0474049	BGIBMGA004990	2.03828	-4.84743	1.77594e-06	4.45521e-05	BGIBMGA010363	0.300539	-1.38221	0.00567103	0.045349	BGIBMGA009855	4.11584	-1.76599	0.00297167	0.0259195	XLOC_026062	17.286	1.6791	0.00368811	0.0361896	XLOC_024986	19.2958	-1.67356	0.00515979	0.0440583	XLOC_022403	2.8005	3.97238	4.31679e-05	0.000936963
XLOC_022019	312.654	-12.3883	1.41619e-33	2.22342e-30	BGIBMGA004995	2.5509	3.27939	2.10824e-06	5.15833e-05	XLOC_023850	3.15162	5.60758	3.27414e-15	3.43821e-13	BGIBMGA009851	12.2483	-1.57694	0.00670692	0.0491285	BGIBMGA003243	4.5395	-2.02939	0.000318631	0.00521095	BGIBMGA010944	4.6924	-1.70006	0.000921944	0.0114725	XLOC_022586	1.73888	-4.17222	0.00124828	0.00951362
XLOC_022025	17.4747	-9.70797	4.61203e-09	2.22797e-07	BGIBMGA004948	0.549046	-1.76212	0.00215785	0.0218805	XLOC_023854	0.764479	5.17339	3.53837e-06	7.54105e-05	XLOC_022258	0.332764	-2.90073	0.000452683	0.00551443	BGIBMGA003228	1.89152	7.00298	0.00030725	0.00504233	BGIBMGA010933	3.51323	-4.24669	0.00137208	0.0156477	XLOC_022659	89.2062	-5.87428	2.10316e-09	6.19119e-07
XLOC_022094	2.27272	2.03188	0.00011748	0.00180241	XLOC_024730	14.7859	1.24509	0.00414455	0.0371826	XLOC_023862	1.17921	4.27496	3.11233e-11	1.7348e-09	BGIBMGA008197	1.07076	-5.39972	1.61326e-06	4.031e-05	XLOC_026125	0.840618	7.63124	0.000141425	0.00276395	BGIBMGA012699	0.574688	-2.6969	0.000717562	0.00917156	XLOC_022756	6.64458	6.73188	5.2861e-08	8.29917e-06
BGIBMGA009915	13.7963	-1.48292	0.0010381	0.0111377	XLOC_024764	18.1929	6.8694	3.49546e-18	7.53784e-16	XLOC_023872	1.95598	2.58225	0.0025027	0.0240578	BGIBMGA008148	3.59412	1.32216	0.00218597	0.0202875	XLOC_026135	6.76084	6.20851	0.000333162	0.00534648	BGIBMGA012702	0.430977	-3.1733	0.00160501	0.0178503	BGIBMGA007388	1.22606	-3.7963	8.98837e-07	5.98656e-05
BGIBMGA009925	6.2877	-3.09837	0.00327385	0.0282674	XLOC_024767	6.05108	6.29041	1.86561e-11	1.38378e-09	XLOC_023902	4.89644	2.10183	0.00381965	0.0334392	BGIBMGA008121	1.06982	-1.40616	0.00111864	0.0118533	XLOC_026147	3.64694	3.99545	2.80783e-05	0.000712931	XLOC_025172	0.52765	-2.24625	0.00117736	0.0139506	BGIBMGA007401	0.578103	3.75651	7.52908e-06	0.000265633
BGIBMGA009927	3.08626	-2.30521	0.000690845	0.00799479	XLOC_024768	38.4416	11.192	1.71093e-42	8.05848e-39	BGIBMGA004159	6.87377	-1.2129	0.00236739	0.0230619	BGIBMGA009371	1.27004	-1.42671	0.00319423	0.0275798	XLOC_026156	3.88946	11.0774	1.01064e-06	4.34714e-05	XLOC_025205	4.7031	1.60171	0.00533414	0.0451867	XLOC_022812	13.5803	2.23273	0.00108525	0.00863432
BGIBMGA009859	5.98464	1.74504	0.000383323	0.00500818	XLOC_024772	4.22596	7.5904	1.1755e-09	5.53661e-08	XLOC_024055	36.1156	2.18504	0.000141309	0.00206449	XLOC_022465	39.1417	-1.39778	0.00241166	0.0219284	BGIBMGA007208	0.674388	-4.54633	1.10151e-05	0.00033151	BGIBMGA014278	16.6476	2.65883	0.00124073	0.0145188	BGIBMGA007349	25.96	5.25151	6.76064e-06	0.000244572
BGIBMGA009836	1.92634	1.46544	0.00579835	0.0438367	XLOC_024778	3.1195	2.60365	0.000166058	0.00240248	XLOC_024068	6.27389	1.97695	0.000222338	0.00306202	BGIBMGA009344	1.89424	-1.55645	0.00463048	0.0366897	BGIBMGA007171	4.30613	-1.78933	0.000191151	0.00357816	XLOC_025236	0.0719573	6.36397	0.00192945	0.0204629	BGIBMGA007331	0.476908	7.98625	0.00108996	0.00865722
XLOC_022258	3.37157	-3.60149	3.64681e-08	1.40791e-06	EMBMOT00000003272	12.6791	5.70039	1.71721e-10	9.86351e-09	XLOC_024083	3.24043	4.58898	5.22098e-07	1.32923e-05	BGIBMGA009338	7.77958	1.47734	0.00158522	0.0157188	BGIBMGA012192	10.9534	-2.39204	0.00527926	0.0472653	XLOC_025279	1.88728	1.23846	0.00382384	0.0349037	BGIBMGA012496	1.59485	9.85658	3.4462e-08	5.9024e-06
BGIBMGA008189	3.9302	1.56255	0.000160084	0.00237601	XLOC_024796	13.0349	9.01995	1.19512e-28	1.02346e-25	BGIBMGA010881	13.2266	-8.24147	1.60161e-08	5.39743e-07	BGIBMGA009323	4.83733	-1.59783	0.000638182	0.00738535	XLOC_026400	5.38867	3.41615	0.00544113	0.0482632	XLOC_025322	4.20253	-5.80227	1.30472e-06	4.38944e-05	BGIBMGA012503	4.97302	-2.47269	0.000466557	0.0047865
BGIBMGA008197	2.03699	-5.74337	2.52294e-08	1.00279e-06	BGIBMGA007553	1.17356	-2.15344	8.81335e-05	0.00136325	BGIBMGA010882	1.10656	-2.11091	0.00472149	0.0394645	XLOC_022586	3.83796	-3.72256	1.13113e-05	0.000227677	XLOC_026407	3.57677	8.42135	4.09598e-08	3.07142e-06	BGIBMGA001559	2.52799	-1.66719	0.00201029	0.0210983	BGIBMGA012512	9.53057	4.4985	1.22273e-05	0.000376409
BGIBMGA008161	3.39621	-1.43803	0.00497117	0.0390236	BGIBMGA007558	0.631641	-1.63913	0.00234767	0.0234518	XLOC_024107	14.2799	-2.52922	0.00261723	0.0248532	XLOC_022587	2.52076	-1.71538	0.00374822	0.0312739	XLOC_026420	1.72554	8.19784	6.60061e-07	3.09342e-05	BGIBMGA001599	0.389147	2.43901	0.00194769	0.0205917	BGIBMGA012474	25.2658	3.74833	9.82065e-05	0.00165493
BGIBMGA008148	4.02119	1.36891	0.00144441	0.0145991	BGIBMGA007579	8.1406	-1.31899	0.00126272	0.0139283	BGIBMGA010892	9.09891	-6.50988	2.11487e-11	1.22221e-09	BGIBMGA005787	4.65529	-5.99331	5.01632e-05	0.00083047	XLOC_026423	3.28053	-2.00255	0.000191443	0.00357816	BGIBMGA001601	11.8393	-2.85919	0.000539849	0.0072961	BGIBMGA012459	0.335955	4.2357	0.00112619	0.0088406
XLOC_022406	1.55975	1.79662	0.00317816	0.0276694	BGIBMGA007587	1.96594	-1.6571	0.00153478	0.0164291	XLOC_024146	3.28233	-2.28946	8.41812e-07	2.06507e-05	BGIBMGA005810	18.3658	-1.21031	0.00154104	0.0153452	BGIBMGA014104	0.556997	3.38114	0.00260275	0.0277981	BGIBMGA001476	0.86304	2.3765	0.000421785	0.00595685	XLOC_023046	1.80843	8.9834	0.000141866	0.00216231
BGIBMGA009362	1.2365	2.29739	0.00524378	0.0406889	XLOC_024925	11.7945	-2.17214	0.000509144	0.00636093	XLOC_024154	0.864611	2.19387	0.000337452	0.00443967	BGIBMGA005814	9.98214	-3.7952	3.00914e-08	1.18603e-06	XLOC_026487	0.90039	-2.37836	0.00265787	0.0283546	BGIBMGA001469	1.5881	2.74467	0.00363658	0.0337171	BGIBMGA004758	8.10185	2.56234	0.000155073	0.0022683
BGIBMGA009376	4.30064	-2.21487	0.00342555	0.0292024	XLOC_024938	18.3188	-2.09948	0.00350881	0.0325005	XLOC_024158	4.16304	2.35715	2.44099e-05	0.000426607	BGIBMGA005828	45.392	6.46617	2.71778e-05	0.000485797	XLOC_026494	11.4459	10.4314	3.40515e-13	1.10609e-10	BGIBMGA001447	2.04142	-1.57371	0.00306188	0.029522	XLOC_023138	0.258704	-3.68006	0.00039697	0.00428895
BGIBMGA009341	1.89665	1.74179	0.00596224	0.0448597	BGIBMGA005894	34.4698	-1.74911	0.000395684	0.00511295	BGIBMGA010854	1.33331	-4.13287	6.35604e-06	0.000127663	XLOC_022659	153.04	-3.85802	7.90589e-10	4.54849e-08	BGIBMGA012558	1.77037	-1.78277	0.00359744	0.0355966	BGIBMGA001402	3.28577	1.50378	0.00171672	0.0186738	XLOC_023164	3.4789	9.14537	3.20485e-05	0.000750987
XLOC_022555	1.11468	-2.22764	0.00378768	0.0315804	BGIBMGA010944	20.9618	-2.50047	7.81154e-07	2.13289e-05	XLOC_024208	4.72486	-3.22081	0.000405534	0.00519039	BGIBMGA005831	151.828	-3.56679	1.06399e-05	0.000215081	XLOC_026565	0.763628	4.00034	3.83019e-05	0.000927516	BGIBMGA001399	6.14939	-2.88535	1.26827e-07	5.58274e-06	XLOC_023170	1.56493	8.91316	0.00111	0.00874993
XLOC_022569	1.84755	-1.64625	0.00142784	0.0144471	BGIBMGA010951	5.59608	1.33101	0.000688977	0.00835285	EMBMOT00000002344	20.3734	1.60102	0.00642877	0.0498018	XLOC_022722	1.0837	1.71756	0.000764571	0.00865657	XLOC_026595	25.9073	2.38878	0.00358977	0.0355579	XLOC_025647	0.402483	-6.92968	0.000767274	0.00968864	XLOC_023179	30.2845	-6.98696	0.000204843	0.00274874
XLOC_022586	7.21755	-3.16894	4.70303e-05	0.000831194	BGIBMGA010933	0.19628	-6.79766	0.000116908	0.00175922	XLOC_024232	39.2568	3.33886	5.49698e-08	1.70334e-06	XLOC_022727	1.07716	2.6169	3.33076e-05	0.000583193	XLOC_026615	1.35145	8.0637	3.10565e-07	1.70089e-05	XLOC_025692	17.009	-1.74327	0.00011144	0.00198443	BGIBMGA005282	11.1379	3.1178	0.000466963	0.0047865
BGIBMGA005787	2.21172	-5.75535	6.24762e-05	0.00106811	XLOC_025172	1.12228	-2.17867	0.000141537	0.00207999	BGIBMGA013879	0.49947	-2.87127	0.000320016	0.00422799	XLOC_022756	10.6492	3.3196	7.20893e-08	2.54338e-06	BGIBMGA013612	5.22368	2.14654	0.00124187	0.0157873	XLOC_025715	3.51053	1.60236	0.00164011	0.01807	XLOC_023311	0.337596	7.91615	0.000368445	0.00407844
BGIBMGA005814	41.2519	-2.04541	0.000784118	0.00886722	XLOC_025205	16.2959	3.14251	1.44839e-07	4.62502e-06	BGIBMGA013882	0.541431	-7.71576	6.65788e-09	2.42151e-07	XLOC_022804	9.40769	-1.52485	0.00276485	0.0244323	BGIBMGA013593	11.0483	3.26979	7.74814e-06	0.000246579	XLOC_025732	2.60394	-1.60148	0.00102945	0.0125614	BGIBMGA014607	5.33146	2.72918	0.000235695	0.00301254
BGIBMGA005816	8.71453	-1.17731	0.00162282	0.0161255	BGIBMGA001498	6.13783	-4.47999	2.48873e-05	0.000460586	XLOC_024277	5.94854	4.30252	3.69373e-10	1.68091e-08	BGIBMGA007350	2.62362	1.40673	0.00224631	0.020725	EMBMOT00000003756	2.99636	3.37505	0.000128306	0.00254451	BGIBMGA006815	35.0889	-2.00463	0.000531817	0.00720823	XLOC_023331	0.353548	-3.21582	0.000610955	0.00579877
BGIBMGA005828	65.2515	9.72049	6.87072e-08	2.50861e-06	BGIBMGA001511	9.04704	-1.84501	0.00588009	0.0486368	BGIBMGA013837	6.83985	-1.55452	0.00111521	0.0122582	XLOC_022991	39.1125	-2.61073	0.00265674	0.0236545	XLOC_026823	5.23254	2.57033	9.50949e-06	0.000288966	BGIBMGA006801	0.725721	-2.51474	0.000201932	0.00322954	BGIBMGA011964	4.00005	3.20704	0.000406071	0.00436167
XLOC_022659	175.45	-2.76197	3.69381e-06	8.80902e-05	XLOC_025322	4.86678	-3.90677	7.95073e-05	0.00125664	BGIBMGA013806	3.66541	-2.83696	0.00291454	0.0270492	BGIBMGA012513	0.290622	-2.03126	0.00194069	0.0185786	XLOC_026895	0.502802	7.6899	3.33486e-06	0.000118994	XLOC_025777	6.37639	-2.53642	6.90337e-05	0.00132985	BGIBMGA011973	8.37091	3.42612	2.15567e-06	0.000110964
BGIBMGA005779	23.8428	-1.63901	0.000879396	0.00970013	BGIBMGA001601	7.9872	2.92917	0.000423083	0.00541501	XLOC_024342	1.8359	4.62269	4.84726e-10	2.17434e-08	XLOC_023046	2.18731	8.99794	1.64829e-09	8.92348e-08	XLOC_026897	0.824234	5.32645	2.14084e-06	7.97103e-05	BGIBMGA013300	1.25008	1.71311	0.000516759	0.00706512	BGIBMGA011983	31.7402	3.53685	0.000657228	0.00606835
BGIBMGA005750	8.23123	-1.15325	0.00593047	0.044692	BGIBMGA001469	8.97932	2.34745	0.00233952	0.0233952	XLOC_024347	14.3025	3.67663	0.000225029	0.00309004	BGIBMGA004765	4.49418	-2.29545	0.000267385	0.00345984	BGIBMGA000708	0.783311	-3.2088	2.17289e-05	0.000579848	XLOC_025894	0.688252	3.61037	0.000101966	0.00184715	BGIBMGA011987	1.64279	3.28254	0.000129535	0.00202359
XLOC_022727	2.84542	1.84982	0.000155066	0.00232229	BGIBMGA001419	0.71726	-5.19507	2.84438e-06	6.70341e-05	XLOC_024358	1.81754	-1.89336	0.00192641	0.0194499	BGIBMGA004775	1.92771	1.98855	0.00455277	0.0363509	XLOC_027105	0.520866	2.80653	0.00182635	0.0215053	XLOC_025895	0.730167	2.64577	0.000270646	0.00411872	BGIBMGA011920	20.4689	3.70291	0.000380228	0.00416967
XLOC_022750	4.45056	3.79951	9.55732e-06	0.000205262	BGIBMGA001399	58.5212	-4.40061	1.01685e-15	1.49668e-13	BGIBMGA009096	1.03598	4.07078	0.000938943	0.0106564	BGIBMGA004759	0.318398	7.54874	5.11698e-05	0.000845648	BGIBMGA000578	0.741579	-1.98948	0.00199493	0.0228338	XLOC_025907	3.4633	4.26708	0.00124646	0.0145678	XLOC_023450	0.29323	4.37734	0.000259084	0.00321029
BGIBMGA014599	7.84196	2.55794	0.00118436	0.0125133	XLOC_025647	19.279	-2.97489	0.00143897	0.015527	BGIBMGA009097	6.35665	-1.70072	0.00221581	0.0218551	XLOC_023138	0.839403	-2.81634	3.48639e-06	8.02978e-05	BGIBMGA000553	10.8427	2.42191	1.36517e-05	0.000394476	XLOC_025955	3.25148	1.92912	0.00328655	0.0311923	BGIBMGA014617	5.00126	-3.72609	0.000542009	0.00536879
XLOC_022756	6.01541	2.96293	1.94054e-06	5.02194e-05	BGIBMGA006854	2.29128	-2.34807	0.00558686	0.0467734	BGIBMGA009101	7.09738	3.28088	6.77721e-06	0.000135257	XLOC_023164	5.75535	9.61109	1.956e-12	2.04728e-10	BGIBMGA000544	0.443452	3.42421	0.000197301	0.00364426	BGIBMGA003267	0.972902	-2.81808	0.000834569	0.0104543	BGIBMGA010495	1.38538	3.97238	0.000268889	0.0032938
EMBMOT00000002615	0.943533	-2.04329	0.000192719	0.00275481	BGIBMGA006872	13.1294	1.24148	0.00449209	0.0395472	XLOC_024387	0.167821	2.28048	0.00578876	0.0458705	XLOC_023170	1.5374	8.64106	8.64461e-07	2.34675e-05	BGIBMGA000542	4.00492	-2.12587	0.000785446	0.0109682	XLOC_026041	0.12053	6.37233	0.00443141	0.0390129	BGIBMGA010508	2.07357	3.81004	8.03805e-06	0.000277136
BGIBMGA007369	3.75549	1.67154	0.000170596	0.00249536	XLOC_025732	5.29374	-1.26259	0.00420897	0.0375973	XLOC_024426	5.451	-2.31495	0.000349441	0.00455919	XLOC_023179	0.266117	-4.27064	0.00169452	0.0166796	XLOC_027319	0.976774	-6.11549	1.95496e-10	3.23083e-08	BGIBMGA003228	0.312087	8.65577	5.47727e-05	0.00111198	BGIBMGA010510	1.14846	3.22547	0.000145103	0.0021905
BGIBMGA007350	3.81867	1.3425	0.00277788	0.0247332	BGIBMGA006812	2.97273	-3.30231	0.00255325	0.025185	XLOC_024430	7.767	-4.3133	9.20754e-09	3.23638e-07	BGIBMGA005251	12.9308	3.14547	7.49164e-10	4.4107e-08	XLOC_027330	37.1529	1.94122	0.00340914	0.0341276	BGIBMGA003226	0.864808	1.96163	0.00288078	0.0282697	BGIBMGA010511	55.0671	-8.08558	2.13882e-05	0.000565947
XLOC_022926	1.83408	3.25241	7.07293e-05	0.0011919	BGIBMGA006801	1.56281	-3.81512	6.30309e-09	2.5266e-07	XLOC_024432	1.48479	-5.10717	0.000127675	0.001897	XLOC_023325	1.2587	-2.84401	0.00124031	0.0129245	BGIBMGA014272	2.22973	2.43153	0.000485145	0.00740692	XLOC_026132	0.880572	-7.87379	4.63472e-06	0.000133107	BGIBMGA010514	48.466	-6.56089	0.000239139	0.00304418
XLOC_022955	9.8107	-1.67682	0.000889494	0.00977717	XLOC_025777	22.1009	-2.45605	5.36193e-05	0.000890819	BGIBMGA009072	7.4861	1.73748	0.00541176	0.0437211	BGIBMGA011954	2.73629	2.00591	0.000549033	0.00650552	XLOC_027396	1.99594	-4.36772	0.000525519	0.00794605	XLOC_026147	1.93976	2.99991	4.86467e-05	0.00100274	BGIBMGA010516	64.3259	-9.31298	0.000144564	0.00218938
XLOC_022990	13.2892	-1.41855	0.0010626	0.0113489	XLOC_025882	0.678998	-3.26471	0.00027568	0.00375724	BGIBMGA009055	0.338416	3.75775	0.00160388	0.0166946	BGIBMGA011919	7.66839	-1.35138	0.006179	0.045936	BGIBMGA009423	2.24248	1.87351	0.00509491	0.0458834	XLOC_026156	1.8889	5.08647	5.88256e-06	0.000165634	BGIBMGA010526	2.01809	3.11151	8.51359e-05	0.00148851
BGIBMGA012453	0.440966	6.5581	1.1008e-06	3.04988e-05	XLOC_025894	1.42939	2.06344	0.0032399	0.030459	BGIBMGA009046	3.59386	1.85657	0.000457622	0.00577855	BGIBMGA011896	91.4307	-2.87054	6.28316e-06	0.000133606	XLOC_027430	7.62195	4.39463	5.64929e-06	0.000187381	BGIBMGA007194	1.70482	1.70414	0.000129864	0.00223234	BGIBMGA010538	2.63128	3.92314	0.000119048	0.00191045
XLOC_023046	1.06882	7.07317	5.66987e-07	1.6902e-05	XLOC_025895	1.19975	2.43133	0.000264214	0.00361233	XLOC_024491	0.466299	5.49936	1.61814e-12	1.19085e-10	XLOC_023472	0.795091	3.21052	0.00103646	0.0111075	BGIBMGA009398	1.29617	2.27371	0.00190586	0.0221918	XLOC_026276	0.836114	-8.48129	2.80507e-07	1.11965e-05	XLOC_023614	0.951653	8.87671	5.71981e-05	0.00113433
BGIBMGA004775	5.83364	4.21362	3.3646e-08	1.30969e-06	BGIBMGA003894	13.7923	1.95683	0.00237479	0.0236725	XLOC_024492	0.373646	5.08459	1.18045e-09	4.77246e-08	BGIBMGA010495	7.13651	-2.22906	0.000190504	0.00261215	BGIBMGA014290	3.41722	-4.11379	0.000863645	0.0117571	BGIBMGA012180	6.05401	1.27008	0.000785327	0.00987688	BGIBMGA010569	4.73191	3.25166	0.0012655	0.00960676
BGIBMGA004759	0.505754	4.40361	0.000712195	0.0082116	XLOC_026041	1.30242	6.21449	7.60643e-08	2.56819e-06	XLOC_024507	2.1473	2.90014	0.000536673	0.00657407	BGIBMGA010514	9.08556	-6.24999	2.57968e-06	6.12105e-05	XLOC_027534	1.40546	3.066	0.00148519	0.018099	BGIBMGA012192	5.11931	-2.14544	0.00509997	0.0436743	BGIBMGA010477	4.80118	-6.2604	0.000235141	0.00301254
BGIBMGA004757	9.42751	-1.84471	0.00251794	0.0228287	BGIBMGA003230	1.88247	1.94159	0.00517278	0.0439651	XLOC_024509	2.01363	2.64651	8.01417e-05	0.00124371	XLOC_023556	154.4	-4.09593	8.53413e-05	0.00130931	XLOC_027540	17.737	11.1675	4.07425e-13	1.27931e-10	BGIBMGA012164	1.2199	-3.26582	0.000339897	0.00496408	BGIBMGA010464	34.192	3.23714	7.04867e-05	0.00129586
XLOC_023138	2.58622	-2.4657	6.03515e-06	0.000136661	BGIBMGA003228	5.78774	9.20486	2.74726e-09	1.19259e-07	XLOC_024520	4.81168	2.27067	1.32106e-07	3.82906e-06	BGIBMGA010516	30.6189	-7.21446	5.68575e-06	0.000123126	EMBMOT00000004926	13.37	6.96398	1.05502e-09	1.55285e-07	XLOC_026399	1.74813	2.81284	0.000274388	0.00416221	BGIBMGA010457	41.2012	-5.51476	0.000464293	0.00478092
XLOC_023164	2.57005	4.1145	7.15573e-06	0.000159156	BGIBMGA003214	11.0018	-1.55034	0.0046485	0.0405828	XLOC_024618	1.80022	7.07831	9.92148e-07	2.40258e-05	BGIBMGA010542	0.509028	-2.27196	0.000222681	0.00296855	XLOC_027588	30.9969	8.24137	4.24773e-06	0.000146035	XLOC_026400	3.95928	2.59136	0.0037811	0.0346479	BGIBMGA010455	2.93454	8.54629	1.66443e-05	0.000469428
XLOC_023170	1.42541	3.46224	0.00204134	0.0194236	XLOC_026125	2.59895	5.69047	2.0428e-08	7.45859e-07	XLOC_024624	5.9855	3.6828	4.96925e-09	1.85021e-07	BGIBMGA010553	41.7082	-4.13976	7.68773e-07	2.1175e-05	XLOC_027678	3.12933	8.4649	1.70185e-06	6.85103e-05	XLOC_026406	5.78733	-1.76304	0.00391103	0.0355268	BGIBMGA010431	5.89268	-2.66519	3.27615e-06	0.000147662
BGIBMGA005263	1.32041	3.12246	3.86358e-05	0.000705327	XLOC_026132	2.94712	-4.09014	7.42395e-07	2.03295e-05	XLOC_024631	2.83753	2.15022	0.00129402	0.013963	BGIBMGA010477	1.36027	-5.24462	7.7514e-06	0.000162263	XLOC_027682	4.04231	-2.38457	7.35295e-05	0.00161834	XLOC_026407	2.13764	8.38916	3.2779e-08	1.73471e-06	BGIBMGA010407	3.17383	4.57149	0.000134144	0.00207154
BGIBMGA005262	1.74437	-2.45265	0.000965932	0.0105192	XLOC_026147	5.33419	4.5944	3.21112e-10	1.7285e-08	XLOC_024665	3.51465	1.95602	0.00195397	0.019707	BGIBMGA010455	3.78457	5.99771	2.75811e-11	2.36194e-09	BGIBMGA014288	1.54065	3.11186	0.00105304	0.0138737	XLOC_026411	5.17572	3.01766	8.78267e-07	3.06417e-05	BGIBMGA010396	7.11461	2.66332	0.00131711	0.00990201
BGIBMGA005251	14.5207	1.8819	8.82724e-05	0.00143756	XLOC_026156	1.09913	5.21508	6.8921e-06	0.000145896	XLOC_024667	0.951225	4.01131	2.59864e-06	5.73425e-05	XLOC_023716	5.09589	-1.68245	0.00271704	0.0241458	BGIBMGA010679	2.49209	-1.51171	0.000791468	0.0110127	XLOC_026418	5.00795	-2.66786	0.00508358	0.0436132	BGIBMGA010388	5.3741	4.02989	9.76005e-06	0.000321467
XLOC_023292	18.2116	-2.56095	0.00365567	0.0306646	BGIBMGA007195	26.0914	-2.27298	4.8899e-05	0.000830945	BGIBMGA004990	1.62213	-4.7531	1.00017e-05	0.000192671	BGIBMGA010445	6.47465	-1.44124	0.0052392	0.0405199	BGIBMGA010640	0.627738	2.85874	0.00229052	0.0252446	XLOC_026420	1.94311	8.97733	1.19502e-09	9.07826e-08	XLOC_023804	1.88048	2.17318	0.00104261	0.0084015
XLOC_023303	6.60399	7.56944	6.19631e-05	0.00106126	XLOC_026276	4.44623	-7.53115	1.27358e-13	1.31837e-11	BGIBMGA004995	2.02825	2.50616	5.22411e-05	0.000845552	XLOC_023774	1.66406	-2.49523	0.000811205	0.00907548	BGIBMGA010639	0.661974	8.56051	2.97429e-08	2.37439e-06	XLOC_026423	1.27551	-1.68201	0.00109357	0.0131901	XLOC_023813	0.535711	11.2612	7.1998e-08	1.04342e-05
BGIBMGA011954	3.74857	1.63679	0.00353027	0.0298252	BGIBMGA012187	1.85658	-1.63538	0.00423804	0.0376982	BGIBMGA004950	7.92913	-1.76445	0.0056111	0.0450227	BGIBMGA010403	12.9603	-2.20183	0.00452776	0.0363102	XLOC_027800	0.256271	-7.29386	1.5054e-05	0.000425178	BGIBMGA014130	7.48126	-2.22358	4.04493e-07	1.54891e-05	XLOC_023814	0.288482	8.72094	0.000209652	0.00279027
BGIBMGA011911	2.19763	-3.01329	1.03719e-08	4.56556e-07	XLOC_026312	0.759446	2.60356	0.00542648	0.0457181	XLOC_024764	13.0034	6.44149	1.17118e-18	2.29843e-16	XLOC_023804	2.16669	1.78593	9.39284e-05	0.00142481	XLOC_027807	0.395352	3.389	0.00543765	0.0482632	BGIBMGA014109	0.35363	-4.05844	0.000133094	0.0022754	BGIBMGA010377	8.39221	-3.77046	2.98991e-05	0.000716666
XLOC_023472	1.32283	2.93663	0.000997896	0.0108172	BGIBMGA012173	1.76103	2.00439	0.00407492	0.0366977	XLOC_024767	4.08851	8.35667	1.20055e-14	1.14234e-12	XLOC_023813	1.1814	8.64537	1.26058e-16	2.89627e-14	BGIBMGA008577	19.9048	10.6846	7.16271e-07	3.25955e-05	BGIBMGA014101	2.93049	1.78901	0.000133569	0.00227938	XLOC_023856	1.8818	4.00044	0.000932912	0.00777702
XLOC_023544	0.178958	-5.35405	0.000839414	0.00933563	BGIBMGA012164	11.0078	-1.99369	0.000575023	0.00705302	XLOC_024768	22.4088	10.0799	2.90244e-42	2.7341e-38	XLOC_023814	0.812203	9.94997	3.56162e-12	3.53163e-10	XLOC_027874	3.38419	-4.55374	4.82959e-07	2.44929e-05	XLOC_026494	6.73995	10.4034	3.11669e-16	8.89673e-14	BGIBMGA004208	7.07009	2.71972	0.00061578	0.00582942
BGIBMGA010514	5.89407	-4.65876	7.69381e-05	0.00127823	BGIBMGA012152	59.8188	-2.32133	0.00030535	0.00410914	XLOC_024770	2.71074	3.7098	0.00152582	0.0160415	BGIBMGA010375	0.574481	2.14455	0.00198537	0.0189442	BGIBMGA012441	2.27461	3.63925	0.000818704	0.0113082	XLOC_026565	0.530569	4.42595	7.70718e-07	2.71916e-05	BGIBMGA004210	4.9255	2.55314	6.60753e-05	0.00124735
XLOC_023556	247.867	-5.62304	5.2936e-07	1.58808e-05	XLOC_026390	6.02066	-2.22489	0.00543084	0.0457181	XLOC_024772	3.85301	7.9717	2.24522e-12	1.52761e-10	XLOC_023850	1.88693	8.78434	6.38814e-13	7.25015e-11	BGIBMGA012431	0.391382	-4.76707	0.000256834	0.00441495	XLOC_026615	1.17215	8.55247	7.78956e-09	4.76478e-07	XLOC_024037	6.54266	-6.74837	5.63123e-05	0.00111912
BGIBMGA010516	38.7614	-7.92641	1.16854e-06	3.1814e-05	XLOC_026399	3.13868	3.04505	2.68179e-05	0.000493407	XLOC_024778	1.81884	1.93519	0.00407717	0.0351712	XLOC_023856	10.467	-1.77245	0.00455351	0.0363509	XLOC_027956	7.65593	-3.18559	2.4048e-05	0.000638118	BGIBMGA013612	5.64832	2.07765	4.25666e-05	0.000901073	XLOC_024070	4.29568	-5.45549	0.00033265	0.0037989
BGIBMGA010527	52.0406	-1.43476	0.000583411	0.00703695	XLOC_026400	5.82795	2.68269	0.00242986	0.0241449	EMBMOT00000003272	7.1617	5.80458	6.02808e-11	3.10298e-09	XLOC_023862	1.6048	2.40117	2.39226e-05	0.000437574	XLOC_027963	1.39049	5.1059	1.07436e-06	4.55878e-05	BGIBMGA013613	3.01277	-1.09138	0.00427636	0.0379518	XLOC_024083	2.5172	5.60401	0.00032466	0.00374333
BGIBMGA010528	35.0146	-1.49424	0.00591851	0.0446376	XLOC_026407	1.85465	6.72773	1.99534e-08	7.34224e-07	XLOC_024796	9.27501	8.17973	6.00102e-30	5.13905e-27	XLOC_023902	3.87862	5.77212	1.18163e-07	3.89007e-06	XLOC_028046	0.507484	-5.6993	6.41607e-07	3.06799e-05	BGIBMGA013593	8.88574	1.93408	0.00020552	0.00327026	BGIBMGA010881	18.4811	-6.84658	0.000292688	0.00349381
BGIBMGA010545	2.39392	1.91318	0.00481595	0.0380909	XLOC_026411	13.034	1.79567	0.0014664	0.0157766	BGIBMGA007553	1.12378	-2.6424	1.06575e-05	0.000203226	XLOC_023961	1.89435	2.09798	5.65202e-05	0.000914811	BGIBMGA006234	1.72613	-3.49816	2.66196e-09	3.18171e-07	EMBMOT00000003756	3.47114	2.72708	2.20125e-05	0.000521	BGIBMGA010884	6.21021	4.14183	7.56032e-05	0.00135974
BGIBMGA010560	0.47402	2.70851	0.00423988	0.0345125	XLOC_026420	1.65835	3.79596	1.69778e-06	4.27623e-05	XLOC_024821	1.69909	-2.61912	0.000643656	0.0077436	BGIBMGA004208	7.62617	1.46923	0.00505912	0.0392706	BGIBMGA000775	1.70789	-8.04591	1.1001e-11	2.40999e-09	BGIBMGA013573	0.873471	-1.79446	0.0025317	0.0254521	BGIBMGA010887	2.68788	3.47758	0.000658371	0.00606835
XLOC_023644	13.7283	-1.13267	0.00331501	0.0285442	XLOC_026423	12.6256	-1.70371	0.000134788	0.00199639	BGIBMGA007594	35.8174	-1.07736	0.0057717	0.0458041	BGIBMGA004143	9.711	1.57793	0.00198693	0.0189442	XLOC_028190	1.62712	5.67521	5.76269e-08	4.17574e-06	BGIBMGA004313	0.704287	3.15993	0.000670068	0.00865101	BGIBMGA010892	1.99111	-4.0422	0.000831605	0.00714755
XLOC_023678	10.557	-2.02579	0.00492437	0.0387208	XLOC_026487	0.82635	2.26062	0.00154509	0.016502	BGIBMGA007503	16.6914	-1.02706	0.00568387	0.0454131	XLOC_024083	3.04385	3.88786	1.78065e-05	0.000340353	BGIBMGA003618	0.475726	-2.42878	0.00541567	0.048128	XLOC_026796	0.285109	2.96767	0.000375941	0.0053863	BGIBMGA010900	3.03638	-4.41814	0.00061636	0.00582942
BGIBMGA010479	0.862094	3.27308	0.000828117	0.0092537	XLOC_026494	12.7827	9.86236	1.84232e-22	8.26414e-20	BGIBMGA005900	21.9221	1.23717	0.00274446	0.0257755	BGIBMGA010881	28.7337	-9.77898	2.29518e-10	1.61348e-08	BGIBMGA003636	1.44509	-1.78216	0.0022996	0.0252768	BGIBMGA004340	4.85144	-2.89984	0.00302087	0.0292763	BGIBMGA010868	18.8706	-3.17294	1.84576e-05	0.000512892
BGIBMGA010477	0.0143326	-4.69564	0.00312095	0.0272468	XLOC_026565	1.06357	4.39043	2.50179e-09	1.09613e-07	XLOC_024986	2.84331	2.29228	0.000319755	0.00422799	XLOC_024107	11.789	-2.3772	0.00454493	0.0363509	BGIBMGA003652	19.0888	-1.56122	0.00421972	0.0400704	XLOC_026823	4.20306	2.17329	1.43762e-06	4.80226e-05	BGIBMGA010863	8.52657	-2.65399	1.50845e-05	0.000437218
BGIBMGA010474	4.14813	-1.59993	0.000831436	0.00927669	XLOC_026615	0.596017	6.14493	1.29608e-06	3.36096e-05	BGIBMGA010933	1.33021	4.73717	0.000509238	0.00630151	BGIBMGA010892	6.48093	-4.59923	4.29119e-08	1.61048e-06	BGIBMGA003655	39.0044	-3.01338	0.000686939	0.00991466	XLOC_026895	0.456372	8.24168	1.21106e-07	5.38121e-06	XLOC_024160	1.34084	-2.69628	0.000259959	0.00321029
XLOC_023691	3.67076	-2.5666	0.000294339	0.00400098	BGIBMGA013644	4.6186	2.76321	1.45017e-06	3.71212e-05	XLOC_025119	1.44123	5.83649	6.98576e-07	1.73173e-05	BGIBMGA010906	36.0125	-1.56709	0.00223127	0.0206064	BGIBMGA003693	1.31271	-5.12076	1.17488e-05	0.00034803	XLOC_026897	0.851887	4.70449	4.74765e-08	2.43059e-06	BGIBMGA010854	0.732655	-9.13733	1.30169e-05	0.000391662
BGIBMGA010455	1.23664	6.19051	8.66594e-07	2.44411e-05	XLOC_026766	5.47275	1.31916	0.00475894	0.0411904	BGIBMGA012699	1.28784	-3.18721	5.91134e-05	0.000948634	XLOC_024146	1.79402	-2.45737	2.31974e-07	7.16456e-06	BGIBMGA003729	16.749	1.78541	0.00412678	0.0396271	BGIBMGA000708	0.693781	-2.47199	0.00020528	0.00327026	XLOC_024208	5.03705	-5.98054	6.48856e-05	0.00123601
BGIBMGA010445	12.5278	-1.65304	0.00123217	0.0129399	BGIBMGA004340	13.6923	-6.83813	3.87364e-09	1.61459e-07	XLOC_025172	1.0605	-2.01848	0.000812506	0.00948427	BGIBMGA010868	7.58285	-1.60344	0.00129603	0.0133866	BGIBMGA003737	2.131	-2.26997	5.29966e-05	0.0012512	BGIBMGA000715	225.943	-2.12721	0.000296701	0.00442235	BGIBMGA013849	11.5155	-4.16817	4.40567e-06	0.000184451
BGIBMGA010431	7.14782	-1.23563	0.00130048	0.0134621	XLOC_026823	6.70158	2.87185	1.3283e-10	7.8127e-09	BGIBMGA012675	1.64363	6.26452	4.50697e-07	1.17281e-05	XLOC_024154	0.405177	2.71719	0.000281213	0.00361889	BGIBMGA003590	1.46301	9.48508	1.4267e-10	2.44354e-08	XLOC_027105	0.280399	2.35118	0.00181412	0.0194858	BGIBMGA013851	0.855525	2.90277	0.000943331	0.00784305
XLOC_023774	2.94131	-4.14295	4.40164e-08	1.67191e-06	XLOC_026895	0.681868	7.35544	1.10006e-10	6.72893e-09	XLOC_025205	27.8067	2.14628	0.000166965	0.00239029	XLOC_024157	13.8219	-2.37548	0.00571449	0.0435141	XLOC_028426	4.10399	7.39897	2.38303e-06	8.73467e-05	BGIBMGA000553	8.03261	2.35034	3.3655e-08	1.76128e-06	XLOC_024232	26.0955	4.0211	8.10959e-06	0.000277136
BGIBMGA010403	50.9859	-2.31453	0.00274916	0.0245937	XLOC_026897	0.885017	5.77098	2.45526e-10	1.36855e-08	BGIBMGA014278	10.1541	4.25172	1.59906e-06	3.7285e-05	XLOC_024160	0.547811	1.68377	0.00145389	0.0145389	XLOC_028431	0.389801	-3.45943	0.000140392	0.00275564	BGIBMGA000544	0.418666	9.23848	2.88831e-10	2.59123e-08	XLOC_024258	0.8927	4.71827	0.00105739	0.0084771
BGIBMGA010399	0.613032	2.48943	0.0035251	0.0298252	BGIBMGA000648	5.68639	-1.81819	0.00166359	0.0175881	XLOC_025322	4.93211	-3.75639	0.000217734	0.00302793	BGIBMGA010854	1.85926	-5.51819	1.0292e-08	4.5304e-07	BGIBMGA003541	2.50536	5.07522	2.1622e-05	0.000578634	XLOC_027246	1.89355	1.69738	0.00391474	0.0355268	BGIBMGA013882	1.74804	-10.9557	5.2951e-10	1.86697e-07
XLOC_023804	4.1374	1.81979	5.89996e-05	0.00101419	BGIBMGA000668	18.9213	-1.73576	0.00101068	0.0115541	BGIBMGA001479	1.45206	1.333	0.00170156	0.0175561	XLOC_024206	2.76737	-1.88324	0.00433877	0.0352035	BGIBMGA003534	1.72172	-2.45465	8.52443e-05	0.00181711	XLOC_027319	1.50419	-3.22786	4.17592e-06	0.000121038	XLOC_024277	8.34316	4.2415	3.51905e-05	0.000798782
XLOC_023813	0.394448	7.64019	1.24826e-12	1.17586e-10	XLOC_027105	0.258177	2.48505	0.000727154	0.00870367	BGIBMGA001476	3.60646	1.55506	0.000995074	0.0112124	XLOC_024208	2.23298	-3.9316	0.00011806	0.00175127	BGIBMGA003527	3.48707	-3.9214	3.59296e-15	1.47155e-12	BGIBMGA014272	1.01487	1.8287	0.000742699	0.00945436	XLOC_024293	0.262478	8.29328	0.000248782	0.00314146
XLOC_023814	0.315524	7.7091	1.5404e-08	6.47791e-07	BGIBMGA000553	22.8395	1.19416	0.00314325	0.0297882	BGIBMGA001469	5.73692	3.11635	9.56557e-05	0.00146279	BGIBMGA013849	4.75683	-2.04405	0.000690926	0.0078987	BGIBMGA003512	0.157501	4.73619	9.01185e-06	0.00027652	XLOC_027354	31.5283	-2.644	2.49206e-07	1.00101e-05	BGIBMGA013816	14.3508	-4.23836	2.26697e-05	0.000589119
XLOC_023824	2.3193	2.22678	0.00123123	0.0129399	BGIBMGA000544	0.865857	3.79672	1.39308e-08	5.22822e-07	BGIBMGA001419	0.675307	-5.01531	2.32499e-05	0.000409371	BGIBMGA013852	18.4635	1.36589	0.00143403	0.0144015	BGIBMGA003507	9.19738	2.27872	0.00115858	0.01493	XLOC_027430	5.46942	3.32758	1.04081e-06	3.56526e-05	XLOC_024347	10.0635	6.00416	0.000704201	0.00633663
XLOC_023850	4.04292	8.99882	4.03734e-17	8.26776e-15	XLOC_027203	0.680239	3.06522	6.92956e-07	1.90867e-05	BGIBMGA001399	47.1328	-3.81133	1.38442e-12	1.0433e-10	XLOC_024232	34.6276	3.91698	5.80095e-10	3.59506e-08	BGIBMGA003496	1.67528	-1.53218	0.00209749	0.0236344	BGIBMGA009398	1.1051	2.52459	2.97351e-05	0.000668507	BGIBMGA009101	58.3183	-3.31347	0.00110851	0.00874556
XLOC_023854	1.51776	2.94469	0.00192854	0.0185565	XLOC_027319	0.86365	-6.63894	1.42132e-13	1.43965e-11	BGIBMGA001388	217.396	1.88251	0.00301036	0.0278016	XLOC_024252	3.82728	-2.90424	1.14507e-05	0.00022999	BGIBMGA003481	5.49417	1.61727	0.00218398	0.0243469	XLOC_027509	25.6647	-1.83459	0.00184781	0.0196905	BGIBMGA009102	27.6439	-7.42834	0.000959874	0.00793856
XLOC_023862	0.832627	4.61719	1.08745e-08	4.76453e-07	EMBMOT00000000165	6.6916	-2.72108	1.56564e-05	0.000306618	XLOC_025647	16.9756	-2.52854	0.00608767	0.0476294	BGIBMGA013879	0.86203	-4.798	2.03005e-08	8.38731e-07	XLOC_028603	10.1883	9.94855	4.86218e-07	2.44929e-05	XLOC_027534	0.959004	2.78644	0.000160143	0.00266528	BGIBMGA009107	9.84236	3.44482	5.15661e-07	4.18752e-05
XLOC_023961	5.43414	2.02544	2.677e-05	0.000508414	BGIBMGA014272	6.54401	2.40594	3.65007e-06	8.32851e-05	BGIBMGA006872	7.86547	1.8494	3.77844e-05	0.000629962	BGIBMGA013882	0.285144	-4.73652	8.78645e-06	0.00018151	XLOC_028620	2.18541	10.423	3.40468e-08	2.69513e-06	XLOC_027540	15.2055	11.5174	4.37811e-19	2.06209e-16	XLOC_024430	3.88134	-4.27815	5.40735e-05	0.0010884
BGIBMGA004208	10.5986	1.80454	0.000583227	0.00703695	XLOC_027353	2.26764	-2.1248	0.000433838	0.00553012	BGIBMGA006816	25.41	-1.72771	0.000932528	0.0106092	XLOC_024277	6.0556	4.10577	9.42376e-09	4.18735e-07	XLOC_028645	2.83947	3.30487	0.000457438	0.00708858	XLOC_027553	0.0610634	6.50548	0.00170831	0.0186254	XLOC_024432	54.3428	-11.1357	1.13378e-06	7.16789e-05
BGIBMGA004209	0.718705	1.74625	0.0013464	0.013816	XLOC_027354	4.74868	-5.24128	1.46099e-18	3.62171e-16	BGIBMGA006813	8.84641	-1.86656	0.000139595	0.00204902	BGIBMGA013837	4.04916	-1.41043	0.00335007	0.0285779	XLOC_028658	6.23889	-9.99876	1.09932e-06	4.60247e-05	EMBMOT00000004926	8.03927	1.99911	0.00183988	0.0196728	BGIBMGA009072	3.7205	6.8741	2.83964e-07	2.70196e-05
XLOC_024068	11.458	1.99432	0.000172412	0.00251801	BGIBMGA014227	0.603946	-3.49871	0.00113975	0.0127828	BGIBMGA006812	6.74023	-3.043	0.00484451	0.0401366	BGIBMGA013836	11.4405	-3.37766	0.000200533	0.00272585	XLOC_028660	1.97533	-8.40437	1.932e-08	1.59644e-06	BGIBMGA010987	1.03939	-5.55574	1.18778e-07	5.32802e-06	BGIBMGA009046	1.62504	3.11708	0.000774698	0.00678221
XLOC_024083	10.8314	4.55188	3.45388e-07	1.07866e-05	XLOC_027430	0.156192	5.04752	1.89399e-06	4.70749e-05	BGIBMGA006801	2.02847	-2.94348	3.15461e-06	6.80009e-05	XLOC_024306	0.73435	-2.05182	0.00565309	0.043189	BGIBMGA008725	15.108	1.67206	0.000966658	0.0129714	XLOC_027588	28.3768	3.33465	0.00116088	0.0138249	BGIBMGA009043	0.576081	7.91615	0.000489568	0.00495352
BGIBMGA010881	2.3488	-8.92515	1.00963e-08	4.48617e-07	XLOC_027450	3.92002	5.18541	3.43385e-09	1.43764e-07	XLOC_025777	21.3515	-2.65404	1.72716e-05	0.000312881	BGIBMGA013813	19.9549	-1.78211	0.0018804	0.0180657	BGIBMGA008687	0.499186	8.31374	2.34591e-06	8.66608e-05	BGIBMGA010976	6.96726	-5.65335	4.91035e-07	1.80793e-05	BGIBMGA009042	0.312517	8.34756	0.000113035	0.00183753
BGIBMGA010892	2.15287	-6.1266	6.44329e-10	3.81735e-08	XLOC_027509	3.3204	-1.73205	0.00365845	0.0336877	XLOC_025783	5.77613	1.9747	0.000420368	0.00536356	BGIBMGA013806	5.14199	-3.84218	9.20414e-05	0.00139898	BGIBMGA003772	3.49017	9.33656	1.60179e-08	1.39712e-06	XLOC_027678	2.24808	3.07154	0.000349967	0.00508748	XLOC_024479	4.22077	3.10639	0.00099311	0.00814194
BGIBMGA010868	22.0067	-2.03541	4.57496e-05	0.000811603	XLOC_027540	15.8537	10.124	1.50438e-20	4.67686e-18	XLOC_025797	3.52666	2.49652	0.00101842	0.0114073	XLOC_024342	1.72636	2.25928	0.000690024	0.00789797	XLOC_028919	0.195958	-2.61875	0.00442702	0.0413715	BGIBMGA014288	1.71754	4.87078	1.04429e-07	4.7523e-06	XLOC_024491	0.38555	9.42323	2.57504e-06	0.000124394
XLOC_024154	0.252306	2.31466	0.00352743	0.0298252	XLOC_027549	2.72155	2.22392	0.00217127	0.0219928	BGIBMGA013304	2287.05	4.34901	0.000963701	0.0109243	XLOC_024358	1.92862	-3.90282	3.85105e-08	1.4687e-06	BGIBMGA007255	1.31575	-3.25478	0.000178992	0.00340628	XLOC_027686	6.32921	-2.35394	2.69265e-05	0.00061416	XLOC_024520	3.30521	2.13495	0.00105603	0.0084771
XLOC_024158	0.8118	2.09336	0.000441291	0.00558731	EMBMOT00000004926	12.3002	2.88201	1.23324e-05	0.00024783	XLOC_025894	1.34076	1.93965	0.00439058	0.0371268	XLOC_024360	22.0928	1.96631	0.00614106	0.0458132	XLOC_028971	10.4146	8.31729	7.09209e-08	4.91232e-06	BGIBMGA010664	6.78578	1.56813	0.000216641	0.00340694	BGIBMGA002186	75.4937	3.24595	0.00109137	0.0086586
BGIBMGA010854	3.95077	-4.64439	1.14854e-08	4.98582e-07	XLOC_027588	0.165635	3.69609	0.00210597	0.0214932	XLOC_025895	1.06238	2.14409	0.000859777	0.00992537	BGIBMGA009097	3.10081	-1.87423	0.00133019	0.0136167	XLOC_029051	0.901722	3.11145	0.00133319	0.0167226	BGIBMGA010679	1.4542	-1.13663	0.00562003	0.0471003	BGIBMGA014619	3.41981	5.3978	0.00113063	0.00886067
XLOC_024208	10.3493	-5.49189	1.5309e-08	6.46684e-07	BGIBMGA010977	31.2729	-3.01977	3.33266e-05	0.000597975	BGIBMGA003882	6.08814	-2.07836	0.000257546	0.00346583	BGIBMGA009101	14.6553	2.27523	0.00105381	0.0112422	BGIBMGA008245	11.7761	-7.17693	3.81576e-12	9.45906e-10	BGIBMGA010640	0.547327	2.53036	0.00127535	0.0148136	XLOC_024629	4.37082	2.74469	0.000878466	0.00742166
XLOC_024252	3.3583	-2.01691	0.00142589	0.0144429	XLOC_027673	5.57572	-2.42626	0.00164787	0.0174808	BGIBMGA003894	24.2566	1.8587	0.00369859	0.0325919	XLOC_024426	3.19464	-1.75461	0.00589411	0.0443825	BGIBMGA011145	6.64225	-3.73001	0.000196156	0.00363739	BGIBMGA010639	0.55862	8.93459	4.97646e-10	4.22327e-08	XLOC_024630	0.517327	8.45034	0.000101872	0.00170451
BGIBMGA013879	0.492634	-2.94266	0.000104617	0.00165908	XLOC_027678	2.01902	7.10281	4.41128e-08	1.54477e-06	BGIBMGA003267	5.06414	-2.10921	0.00575865	0.045739	XLOC_024430	13.6446	-6.07346	9.91212e-14	1.29684e-11	BGIBMGA009139	9.52235	1.99754	0.000259793	0.00445766	BGIBMGA010605	5.68295	-2.22905	0.000338184	0.0049476	BGIBMGA004977	8.61118	2.81935	0.000113529	0.00183753
BGIBMGA013882	1.02412	-7.17711	1.94552e-14	2.61811e-12	BGIBMGA014288	2.50991	3.17661	5.38782e-06	0.000116943	XLOC_026041	1.16558	6.94653	1.08241e-09	4.414e-08	XLOC_024431	0.816076	-2.12758	0.00361684	0.030366	BGIBMGA009122	4.58433	-2.18758	0.00194812	0.0224894	XLOC_027800	0.337746	-4.61605	2.40064e-05	0.000555626	BGIBMGA004979	6.39204	3.2659	4.95441e-06	0.000200479
XLOC_024277	5.52986	3.98727	2.86694e-08	1.12527e-06	BGIBMGA010640	0.721931	1.84236	0.00540243	0.0455604	BGIBMGA003273	2.57641	-1.76148	0.00180527	0.0184643	XLOC_024432	3.43963	-7.01456	7.80671e-07	2.144e-05	BGIBMGA009119	0.504504	-1.77323	0.00283666	0.0298896	XLOC_027815	2.2635	8.52899	0.000113182	0.00200408	BGIBMGA004913	3.32501	3.40458	7.07019e-05	0.00129586
XLOC_024293	0.867399	-3.48519	7.31283e-07	2.12614e-05	BGIBMGA010639	0.23531	3.2162	0.000254286	0.00351744	BGIBMGA003228	5.10753	8.73104	1.83443e-09	7.17027e-08	BGIBMGA009048	16.2347	-1.55588	0.00011392	0.00169262	BGIBMGA004517	2.79968	2.59404	0.000571317	0.00854255	BGIBMGA008577	21.5465	7.58813	4.99682e-09	3.26875e-07	XLOC_024764	10.709	6.38575	8.55396e-08	1.13558e-05
BGIBMGA013816	9.99422	-1.9503	0.00224714	0.0209171	BGIBMGA010636	4.93498	1.4938	0.00275662	0.0268258	XLOC_026125	1.87807	4.12175	1.43444e-06	3.39508e-05	BGIBMGA009046	1.69512	1.91569	0.000911731	0.00997504	BGIBMGA004515	94.8074	7.15488	8.00883e-06	0.000254017	XLOC_027874	0.890034	-2.99056	0.00125325	0.0146291	XLOC_024767	3.56817	8.67922	2.91521e-05	0.000705945
BGIBMGA013806	16.5452	-4.68139	2.10066e-06	5.39187e-05	BGIBMGA010626	18.0883	-1.37388	0.00128407	0.0140814	XLOC_026147	4.50766	3.50084	1.02476e-07	3.02609e-06	XLOC_024476	2.47054	1.62911	0.00319067	0.0275746	BGIBMGA004511	8.55011	-2.06036	4.84164e-05	0.00115464	XLOC_027963	0.471037	7.49296	1.2062e-05	0.000313027	XLOC_024768	23.9126	13.6544	1.07921e-19	1.01661e-15
XLOC_024342	4.71634	2.05915	0.00078875	0.00890891	XLOC_027770	105.585	-2.7622	9.45434e-06	0.000195736	XLOC_026156	5.59506	4.63885	5.10718e-06	0.000104814	XLOC_024479	5.39693	2.58487	3.76815e-05	0.000647737	BGIBMGA004507	11.6956	3.55123	1.53621e-05	0.000430688	XLOC_028031	7.15339	-1.31697	0.00325966	0.0310659	XLOC_024772	3.84446	8.49912	8.53692e-05	0.00148855
XLOC_024358	1.86061	-1.96455	0.000480762	0.00602232	BGIBMGA010605	1.89536	-2.61927	5.14671e-05	0.000868853	BGIBMGA007208	0.549965	-3.01891	0.000721349	0.00855808	XLOC_024491	0.414696	3.78052	2.38567e-07	7.34411e-06	XLOC_029411	1.41581	-3.47575	3.24212e-05	0.0008101	BGIBMGA006245	17.3287	1.83499	0.00152525	0.0171249	XLOC_024796	10.5846	11.8694	4.67018e-14	6.28472e-11
XLOC_024360	22.4718	2.43935	0.000839282	0.00933563	XLOC_027800	0.868258	-3.68157	1.55742e-07	4.92311e-06	XLOC_026276	0.426005	-6.27424	6.74191e-05	0.00107097	XLOC_024492	0.363214	4.23565	1.56075e-06	3.9206e-05	XLOC_029440	0.78894	3.25461	0.000223126	0.00401882	XLOC_028046	0.256827	-4.60404	6.7195e-05	0.00130242	BGIBMGA007571	3.1977	3.46561	2.11562e-05	0.000564533
XLOC_024361	1.4094	2.36682	0.00612535	0.045948	XLOC_027807	2.67321	2.07784	0.000154907	0.00225886	BGIBMGA012179	3.36463	-1.79823	0.00367742	0.0324965	XLOC_024520	5.40983	1.78026	3.2034e-05	0.000564038	XLOC_029444	10.6978	7.01086	6.20886e-06	0.000203081	BGIBMGA006234	1.50883	-3.42984	3.31698e-10	2.87658e-08	BGIBMGA007586	251.657	8.29013	0.000611251	0.00579877
BGIBMGA009096	15.0801	3.42801	0.002767	0.0246829	BGIBMGA008577	1.81728	6.19559	8.56991e-05	0.00132996	BGIBMGA012192	22.5218	-2.20291	0.00361634	0.0321074	XLOC_024618	2.08739	3.9798	0.000799537	0.00896518	BGIBMGA000029	4.83326	-2.7348	2.09599e-05	0.000562514	BGIBMGA000775	10.8104	-13.8968	2.97143e-21	1.99935e-18	BGIBMGA007541	7.28957	3.86918	1.47785e-06	8.75558e-05
XLOC_024387	0.107695	4.76217	3.85192e-05	0.000704565	XLOC_027874	5.43171	-2.9528	2.78425e-05	0.000510266	XLOC_026312	0.510406	3.60488	0.000224777	0.00309004	XLOC_024624	4.97044	1.87598	0.00153105	0.0152619	BGIBMGA000013	3819.48	3.50627	0.00339151	0.0340597	BGIBMGA000769	4.23441	-1.71352	0.00162689	0.018	BGIBMGA007501	5.28376	3.10993	0.00130637	0.0098369
XLOC_024390	4.90549	1.25151	0.0031193	0.0272468	BGIBMGA012441	0.885287	2.50596	0.00184323	0.0191436	EMBMOT00000003860	0.693295	1.57501	0.00570283	0.0454874	XLOC_024654	1.37435	-1.4399	0.00134476	0.0137096	BGIBMGA000005	0.869777	-2.22468	0.0049168	0.0447068	XLOC_028190	1.58004	9.56535	8.99908e-13	1.48722e-10	XLOC_024902	7.22284	-3.94891	8.98024e-09	1.87986e-06
BGIBMGA009106	0.940548	-3.84267	7.71688e-05	0.00127981	BGIBMGA012431	0.669263	-2.34748	0.00476722	0.0411993	XLOC_026399	3.11849	2.68951	0.000107433	0.00161923	BGIBMGA004975	9.60418	-1.19009	0.00611711	0.0457327	BGIBMGA000004	3.32409	-3.06641	2.57946e-05	0.000667943	BGIBMGA014314	0.515534	2.29487	0.00292264	0.0285595	BGIBMGA010930	6.14955	6.2527	8.28835e-06	0.00028085
XLOC_024426	6.89162	-4.70722	5.69314e-11	4.15731e-09	BGIBMGA012410	4.38747	-2.86103	0.000403188	0.00520278	XLOC_026407	3.03668	7.94332	1.56931e-15	1.75987e-13	BGIBMGA004979	16.2053	1.65285	0.00026176	0.00341048	EMBMOT00000002121	5.23719	-1.5871	0.00291805	0.0303557	XLOC_028240	0.875137	-2.01682	0.00280317	0.0277082	XLOC_025067	0.172425	-5.18923	2.12529e-05	0.000564533
XLOC_024430	15.1599	-6.17203	2.74662e-14	3.49637e-12	XLOC_027950	10.3955	-2.77005	0.000693509	0.00839698	XLOC_026411	5.61852	2.84056	1.6107e-06	3.74636e-05	BGIBMGA004990	0.461641	-4.30299	0.000233771	0.00307989	XLOC_029570	3.98654	6.06174	9.59424e-08	6.32012e-06	BGIBMGA003638	1.29552	-1.3876	0.001575	0.0175788	BGIBMGA010915	7.74925	-4.57684	0.000349875	0.00392757
XLOC_024432	4.15736	-6.15863	2.71589e-06	6.80416e-05	XLOC_027963	2.11678	8.19754	5.22847e-15	7.24297e-13	XLOC_026420	1.46511	5.90999	4.40793e-11	2.37273e-09	BGIBMGA004995	2.45636	3.96616	1.03569e-07	3.47195e-06	XLOC_029571	13.9568	2.04437	0.00162096	0.0195012	BGIBMGA003643	8.03665	-1.8169	0.00181788	0.0195039	BGIBMGA012690	9.2855	4.61168	2.18442e-05	0.000574783
BGIBMGA009072	55.1756	2.26085	0.000330033	0.00440356	BGIBMGA008108	1.77105	4.25868	4.88062e-06	0.000108178	XLOC_026423	8.92458	-2.29274	7.42882e-07	1.83192e-05	BGIBMGA004950	4.91663	-2.17961	0.000794468	0.00892001	BGIBMGA014190	3.44518	-2.36667	2.75878e-05	0.000706188	BGIBMGA003655	205.508	-2.78133	0.000486233	0.00670617	XLOC_025205	11.4658	3.00519	0.00038564	0.00420454
BGIBMGA009053	9.70572	1.2529	0.00387432	0.0321551	XLOC_028010	5.42161	-1.63618	0.00472362	0.0410106	BGIBMGA014129	2.81536	-2.29589	0.000511656	0.00630151	XLOC_024749	0.886045	1.45567	0.00452914	0.0363102	XLOC_029611	5.78853	8.255	0.000671865	0.00976693	BGIBMGA003679	0.272246	-2.80104	6.4883e-05	0.00127068	BGIBMGA014278	7.89155	5.46696	9.46798e-05	0.00161866
BGIBMGA009046	4.44838	1.6181	0.00215913	0.0202858	XLOC_028040	1.15856	2.30228	0.000317141	0.00424356	BGIBMGA014109	1.13466	-2.90319	0.000275527	0.00368151	XLOC_024764	13.0148	6.57357	1.13186e-16	2.66553e-14	BGIBMGA014150	0.973558	-1.90786	0.00352887	0.0351395	BGIBMGA003693	0.428113	-4.65807	0.000366488	0.00529496	BGIBMGA001490	7.35864	7.65873	5.26652e-06	0.000208579
XLOC_024476	3.23933	1.60878	0.00334474	0.0287739	XLOC_028046	1.25955	-7.44543	6.63779e-14	7.62536e-12	XLOC_026494	16.8529	10.787	7.88281e-31	1.0608e-27	XLOC_024767	2.50799	7.90253	5.07689e-09	2.37947e-07	XLOC_029652	15.3941	4.60476	8.94839e-05	0.00188577	XLOC_028357	12.7684	1.70441	0.000127239	0.00219751	BGIBMGA001500	5.48031	3.35297	0.000402949	0.00433804
XLOC_024479	9.20078	1.66975	0.00479052	0.0379216	XLOC_028088	1.84833	5.7261	8.44188e-05	0.00131943	XLOC_026565	0.983269	4.4557	7.70767e-11	3.86203e-09	XLOC_024768	19.6033	13.101	4.28969e-39	4.04089e-35	Mt_COII	660.383	5.52654	2.51343e-06	9.17696e-05	BGIBMGA003729	13.3803	1.7698	0.000250152	0.00385668	BGIBMGA001509	2.98916	3.85568	2.05876e-07	2.06981e-05
XLOC_024491	0.439057	5.09816	7.03943e-10	4.14447e-08	BGIBMGA000775	1.0066	-6.11065	1.11911e-10	6.80133e-09	XLOC_026615	1.74313	8.18458	4.56345e-17	6.51329e-15	XLOC_024772	3.0088	7.85813	1.60914e-08	6.95327e-07	Mt_COIII	1149.86	10.8484	4.83201e-12	1.15992e-09	BGIBMGA003731	0.51674	-1.93877	0.0055029	0.0464076	BGIBMGA001537	5.82144	2.3991	0.000824121	0.00711569
XLOC_024492	0.545132	4.61015	3.67473e-08	1.4129e-06	BGIBMGA000758	24.4462	-1.25797	0.00347474	0.0322781	BGIBMGA013576	13.1466	1.55404	0.00328643	0.0296534	XLOC_024778	1.61449	3.2987	3.47656e-05	0.000604229	Mt_Cytb	564.509	4.16571	0.000224073	0.00402817	XLOC_028395	3.20305	-2.41577	6.72938e-06	0.000184813	BGIBMGA001538	2.39455	3.31922	3.45268e-05	0.000793273
XLOC_024507	3.08543	2.60405	0.00174207	0.0170762	XLOC_028190	1.60562	6.02458	1.67173e-12	1.44474e-10	XLOC_026745	0.523757	2.05894	0.0049662	0.0408216	EMBMOT00000003272	6.98052	7.78905	2.12533e-09	1.09402e-07	Mt_ND1	520.001	6.58393	1.7987e-07	1.05898e-05	BGIBMGA003590	0.702385	5.5178	5.15454e-09	3.32574e-07	BGIBMGA001542	6.97985	1.96389	0.000720457	0.006439
XLOC_024578	124.3	-2.85713	0.00190759	0.0183926	BGIBMGA014314	1.16415	3.17994	7.08921e-06	0.000149397	BGIBMGA004329	0.747941	3.35502	1.38449e-06	3.2934e-05	XLOC_024796	8.05291	11.2103	3.76533e-27	2.95578e-24	Mt_ND4L	26.7335	10.8112	1.44767e-09	2.00544e-07	XLOC_028426	3.95826	7.36081	3.32853e-10	2.87658e-08	XLOC_025322	5.44026	-6.84166	6.78702e-05	0.00125885
XLOC_024618	1.32069	6.06077	0.000117482	0.00180241	BGIBMGA003658	1.88746	-2.38516	0.00113585	0.0127682	BGIBMGA004340	7.67679	-4.41355	2.98042e-05	0.000511048	BGIBMGA007553	0.829051	-2.57219	2.43311e-05	0.000444185						XLOC_028431	0.291432	-3.06702	0.000557426	0.00746739	BGIBMGA001554	8.70386	3.70142	0.000177216	0.00249559
XLOC_024624	8.22651	2.06809	0.000390791	0.00507759	BGIBMGA003693	2.27358	-3.67722	6.34767e-05	0.00103631	XLOC_026823	5.79253	2.96537	1.82348e-11	1.06691e-09	XLOC_024821	0.926151	-2.13093	0.00491589	0.0384025						BGIBMGA003553	0.45878	-2.34123	0.00255745	0.0256562	BGIBMGA001559	4.90533	-3.50307	1.59219e-05	0.000454497
XLOC_024665	5.93332	2.17781	0.000615206	0.00732648	BGIBMGA003710	4.56745	2.29462	5.01794e-06	0.000110184	XLOC_026877	2.58369	-2.06706	0.00282349	0.0263601	BGIBMGA007587	0.520539	-1.75937	0.00390251	0.0323037						BGIBMGA003547	2.07083	-2.31794	0.000567206	0.0075574	BGIBMGA001476	1.17387	8.9834	1.47188e-06	8.75558e-05
XLOC_024667	1.35434	3.68387	1.42235e-05	0.000289385	BGIBMGA003729	35.9855	1.57791	0.000878131	0.0102503	XLOC_026878	0.568263	1.69412	0.00425779	0.0363233	BGIBMGA007548	0.43605	3.08699	0.00176582	0.0172373						BGIBMGA003541	1.47313	3.69809	2.02483e-05	0.00048411	EMBMOT00000003767	0.67788	4.11572	9.57448e-05	0.00162507
BGIBMGA004990	1.67922	-3.4312	0.000235687	0.00329885	XLOC_028380	4.22115	-3.68807	1.04788e-09	4.98539e-08	XLOC_026892	2.81796	1.90736	0.00409681	0.035276	XLOC_024925	5.66908	-3.30715	1.13601e-06	2.98916e-05						XLOC_028476	0.220362	-2.02172	0.00398422	0.0360532	BGIBMGA001469	2.65556	4.83575	0.00132086	0.00992048
BGIBMGA004995	2.9331	3.7614	8.69193e-08	3.11323e-06	BGIBMGA003590	6.03825	7.35288	3.14702e-24	1.74382e-21	XLOC_026895	0.511685	4.92689	6.49586e-10	2.78226e-08	XLOC_024938	11.9286	-2.50972	0.00108505	0.0115624						BGIBMGA003527	1.64649	-2.693	3.09797e-09	2.1458e-07	BGIBMGA001462	0.208654	8.117	0.000374617	0.00412577
BGIBMGA004950	6.96154	-1.87533	0.00324662	0.0281354	XLOC_028426	0.129968	4.39995	0.000508783	0.00636093	XLOC_026897	0.57714	4.73601	1.39273e-09	5.55913e-08	XLOC_024986	3.608	2.23366	0.00050123	0.00604556						XLOC_028492	1.54726	2.27437	0.00463337	0.0404133	BGIBMGA001447	2.47346	-2.60915	0.00074517	0.0065849
BGIBMGA004948	0.497909	-2.20332	0.00016405	0.00242598	XLOC_028431	0.821389	-6.49667	1.26029e-13	1.31837e-11	BGIBMGA000699	2.97852	-1.15491	0.00476847	0.0396811	BGIBMGA010941	59.2218	-2.15946	0.000547192	0.00649187						XLOC_028603	2.04886	8.52961	3.16197e-06	9.60829e-05	XLOC_025505	1.61983	5.20311	8.68613e-06	0.000292226
XLOC_024764	19.9094	10.3623	2.29824e-22	9.84065e-20	BGIBMGA003570	3.21153	3.91649	6.85015e-06	0.000145657	XLOC_027105	0.261439	2.41389	0.000500207	0.00621629	BGIBMGA010944	11.0866	-2.98048	1.37529e-08	5.99781e-07						XLOC_028613	0.427211	2.4854	0.00502457	0.0432646	BGIBMGA001406	5.24225	3.59284	0.00017725	0.00249559
XLOC_024767	4.34496	7.83341	2.72986e-11	2.08127e-09	BGIBMGA003553	1.41104	-2.65561	8.46004e-05	0.00131943	BGIBMGA000544	0.773185	5.23949	1.63077e-13	1.39653e-11	BGIBMGA010915	3.33557	-3.12729	0.000583233	0.00679957						XLOC_028620	0.630261	4.95415	1.86256e-06	6.00868e-05	BGIBMGA001402	9.33549	4.63936	1.61166e-09	5.06062e-07
XLOC_024768	26.9101	12.6933	4.881e-41	2.29895e-37	BGIBMGA003547	0.6765	-1.96841	0.00516849	0.0439651	BGIBMGA000516	11.3082	-1.74821	0.000872631	0.0100246	BGIBMGA012699	0.419772	-2.57739	0.0014257	0.0143331						XLOC_028645	2.01499	2.66132	0.0003321	0.00488047	BGIBMGA001399	9.63827	-3.51005	4.5411e-06	0.000188446
XLOC_024770	4.01389	3.60265	0.00200162	0.0191424	BGIBMGA003541	5.10461	4.37413	4.3445e-08	1.53854e-06	XLOC_027203	0.74474	1.78964	0.000824334	0.00961043	XLOC_025172	0.445957	-3.87542	2.26936e-06	5.49546e-05						XLOC_028658	4.05829	-9.44902	2.82538e-06	8.72626e-05	BGIBMGA006841	16.3786	3.84651	3.04861e-05	0.000725201
XLOC_024772	6.16616	7.98957	3.17549e-11	2.38021e-09	XLOC_028476	0.3087	-2.9686	4.35025e-06	9.75699e-05	BGIBMGA000496	8.52823	1.9976	0.000703639	0.00835849	XLOC_025205	25.6297	3.04217	2.87435e-07	8.65059e-06						XLOC_028660	2.67817	-9.00641	1.28111e-10	1.28384e-08	BGIBMGA006874	0.91123	-4.06447	0.00123165	0.00944032
[truncated: 202 more rows]
