# Supplementary material for: A Comparison of Co-expression Networks in Silk Gland Reveals the Causes of Silk Yield Increase During Silkworm Domestication
Source: Front Genet. 2020 Mar 27;11:225. doi: 10.3389/fgene.2020.00225 (PMC7119365; doi:10.3389/fgene.2020.00225)
Supplement: TABLE S6 — Annotation of DEGs in the specific co-expression network of silk-coding genes in the domestic and wild silkworm, separately. [file Table_6.xls]

## Sheet: domestic silkworm
Annotation of the DEGs in the specific co-expression network of silk-coding genes in the domestic silkworm
GeneID	GO.Type	GOID	GO.Term	KEGGID	KEGG.Description	Associated.Type
XLOC_005910	MOLECULAR_FUNCTION MOLECULAR_FUNCTION MOLECULAR_FUNCTION MOLECULAR_FUNCTION	GO:0003676 GO:0004386 GO:0005524 GO:0008026	nucleic acid binding helicase activity ATP binding ATP-dependent helicase activity	NA	NA	Fib-H
BGIBMGA004776	BIOLOGICAL_PROCESS MOLECULAR_FUNCTION	GO:0006479 GO:0008168	protein methylation methyltransferase activity	bmor04068	FoxO signaling pathway	Sericin1
XLOC_008602	BIOLOGICAL_PROCESS CELLULAR_COMPONENT MOLECULAR_FUNCTION	GO:0030488 GO:0031515 GO:0016429	tRNA methylation tRNA (m1A) methyltransferase complex tRNA (adenine-N1-)-methyltransferase activity	NA	NA	Shared
BGIBMGA004975	NA	NA	NA	NA	NA	Shared
XLOC_017673	NA	NA	NA	NA	NA	Fib-H
XLOC_001791	NA	NA	NA	NA	NA	Shared
BGIBMGA004982	MOLECULAR_FUNCTION	GO:0005515	protein binding	bmor03040	Spliceosome	Sericin2
BGIBMGA011044	MOLECULAR_FUNCTION	GO:0005488	binding	NA	NA	Shared
BGIBMGA010638	NA	NA	NA	NA	NA	Shared
XLOC_005196	NA	NA	NA	NA	NA	Fib-H
BGIBMGA008085	CELLULAR_COMPONENT MOLECULAR_FUNCTION MOLECULAR_FUNCTION MOLECULAR_FUNCTION MOLECULAR_FUNCTION	GO:0005634 GO:0003676 GO:0003723 GO:0004004 GO:0005524	nucleus nucleic acid binding RNA binding ATP-dependent RNA helicase activity ATP binding	NA	NA	Shared
BGIBMGA005505	BIOLOGICAL_PROCESS MOLECULAR_FUNCTION MOLECULAR_FUNCTION	GO:0055114 GO:0008270 GO:0016491	oxidation-reduction process zinc ion binding oxidoreductase activity	NA	NA	Fib-H
BGIBMGA001283	NA	NA	NA	NA	NA	Shared
Fib-L	CELLULAR_COMPONENT	GO:0005576	extracellular region	NA	NA	Sg
XLOC_027956	NA	NA	NA	NA	NA	P25
BGIBMGA012025	MOLECULAR_FUNCTION	GO:0005515	protein binding	NA	NA	Fib-H
XLOC_024631	NA	NA	NA	NA	NA	Sericin1
BGIBMGA007962	CELLULAR_COMPONENT MOLECULAR_FUNCTION MOLECULAR_FUNCTION	GO:0005622 GO:0003723 GO:0019843	intracellular RNA binding rRNA binding	bmor03008	Ribosome biogenesis in eukaryotes	Shared
XLOC_017973	MOLECULAR_FUNCTION	GO:0005515	protein binding	NA	NA	Fib-H
BGIBMGA000127	BIOLOGICAL_PROCESS CELLULAR_COMPONENT MOLECULAR_FUNCTION	GO:0042255 GO:0005634 GO:0003723	ribosome assembly nucleus RNA binding	NA	NA	Sericin1
BGIBMGA007162	NA	NA	NA	bmor03008	Ribosome biogenesis in eukaryotes	Shared
BGIBMGA008954	MOLECULAR_FUNCTION MOLECULAR_FUNCTION	GO:0003676 GO:0008270	nucleic acid binding zinc ion binding	NA	NA	Fib-H
BGIBMGA003856	BIOLOGICAL_PROCESS CELLULAR_COMPONENT MOLECULAR_FUNCTION	GO:0003333 GO:0016020 GO:0015171	amino acid transmembrane transport membrane amino acid transmembrane transporter activity	NA	NA	Sericin1
BGIBMGA012537	BIOLOGICAL_PROCESS	GO:0006412	translation	bmor03010	Ribosome	Sericin1
BGIBMGA008621	NA	NA	NA	bmor01100 bmor00280	Metabolic pathways Valine, leucine and isoleucine degradation	Sericin1
XLOC_010336	NA	NA	NA	NA	NA	Fib-H
XLOC_004509	BIOLOGICAL_PROCESS BIOLOGICAL_PROCESS CELLULAR_COMPONENT CELLULAR_COMPONENT MOLECULAR_FUNCTION MOLECULAR_FUNCTION MOLECULAR_FUNCTION MOLECULAR_FUNCTION MOLECULAR_FUNCTION	GO:0007166 GO:0007186 GO:0016020 GO:0016021 GO:0004888 GO:0004930 GO:0035240 GO:0072544 GO:0072545	cell surface receptor signaling pathway G-protein coupled receptor signaling pathway membrane integral component of membrane transmembrane signaling receptor activity G-protein coupled receptor activity dopamine binding L-DOPA binding tyrosine binding	NA	NA	Shared
BGIBMGA013085	BIOLOGICAL_PROCESS MOLECULAR_FUNCTION	GO:0006508 GO:0004185	proteolysis serine-type carboxypeptidase activity	NA	NA	Shared
BGIBMGA001708	NA	NA	NA	NA	NA	Shared
BGIBMGA000813	NA	NA	NA	NA	NA	Shared
XLOC_000579	BIOLOGICAL_PROCESS BIOLOGICAL_PROCESS MOLECULAR_FUNCTION MOLECULAR_FUNCTION MOLECULAR_FUNCTION	GO:0046416 GO:0055114 GO:0003884 GO:0016491 GO:0071949	D-amino acid metabolic process oxidation-reduction process D-amino-acid oxidase activity oxidoreductase activity FAD binding	bmor04146 bmor00250	Peroxisome Alanine, aspartate and glutamate metabolism	Shared
BGIBMGA011568	MOLECULAR_FUNCTION	GO:0005488	binding	NA	NA	Fib-H
BGIBMGA000119	BIOLOGICAL_PROCESS BIOLOGICAL_PROCESS MOLECULAR_FUNCTION	GO:0018160 GO:0033014 GO:0004418	peptidyl-pyrromethane cofactor linkage tetrapyrrole biosynthetic process hydroxymethylbilane synthase activity	bmor01100 bmor00860	Metabolic pathways Porphyrin and chlorophyll metabolism	Shared
BGIBMGA007955	NA	NA	NA	NA	NA	Shared
BGIBMGA012118	BIOLOGICAL_PROCESS MOLECULAR_FUNCTION MOLECULAR_FUNCTION MOLECULAR_FUNCTION	GO:0000398 GO:0000166 GO:0003676 GO:0017069	mRNA splicing, via spliceosome nucleotide binding nucleic acid binding snRNA binding	NA	NA	Shared
BGIBMGA012108	BIOLOGICAL_PROCESS BIOLOGICAL_PROCESS MOLECULAR_FUNCTION	GO:0001510 GO:0009452 GO:0008168	RNA methylation 7-methylguanosine RNA capping methyltransferase activity	bmor03013	RNA transport	Shared
BGIBMGA012200	NA	NA	NA	NA	NA	Shared
XLOC_028919	BIOLOGICAL_PROCESS CELLULAR_COMPONENT MOLECULAR_FUNCTION MOLECULAR_FUNCTION MOLECULAR_FUNCTION	GO:0006810 GO:0016021 GO:0005215 GO:0005524 GO:0016887	transport integral component of membrane transporter activity ATP binding ATPase activity	bmor02010	ABC transporters	Shared
XLOC_024629	NA	NA	NA	bmor03040	Spliceosome	Shared
BGIBMGA012775	MOLECULAR_FUNCTION MOLECULAR_FUNCTION	GO:0003676 GO:0005524	nucleic acid binding ATP binding	NA	NA	Shared
BGIBMGA010884	BIOLOGICAL_PROCESS BIOLOGICAL_PROCESS MOLECULAR_FUNCTION MOLECULAR_FUNCTION	GO:0001522 GO:0009451 GO:0003723 GO:0009982	pseudouridine synthesis RNA modification RNA binding pseudouridine synthase activity	NA	NA	Shared
BGIBMGA010679	BIOLOGICAL_PROCESS MOLECULAR_FUNCTION MOLECULAR_FUNCTION	GO:0006508 GO:0008237 GO:0008270	proteolysis metallopeptidase activity zinc ion binding	NA	NA	Sericin2
BGIBMGA007587	BIOLOGICAL_PROCESS MOLECULAR_FUNCTION MOLECULAR_FUNCTION MOLECULAR_FUNCTION	GO:0006281 GO:0003677 GO:0003824 GO:0004518	DNA repair DNA binding catalytic activity nuclease activity	NA	NA	Shared
BGIBMGA002980	NA	NA	NA	NA	NA	Fib-H
P25	CELLULAR_COMPONENT MOLECULAR_FUNCTION	GO:0005576 GO:0005198	extracellular region structural molecule activity	NA	NA	Sg
BGIBMGA004834	BIOLOGICAL_PROCESS	GO:0006364	rRNA processing	NA	NA	Sericin1
BGIBMGA008416	MOLECULAR_FUNCTION	GO:0020037	heme binding	NA	NA	Fib-H
BGIBMGA014521	NA	NA	NA	NA	NA	Shared
BGIBMGA005453	NA	NA	NA	NA	NA	Fib-H
BGIBMGA014143	MOLECULAR_FUNCTION MOLECULAR_FUNCTION	GO:0003676 GO:0005524	nucleic acid binding ATP binding	NA	NA	P25
BGIBMGA000081	MOLECULAR_FUNCTION	GO:0046982	protein heterodimerization activity	bmor01100 bmor00230 bmor00240 bmor03030 bmor03410 bmor03420	Metabolic pathways Purine metabolism Pyrimidine metabolism DNA replication Base excision repair Nucleotide excision repair	Sericin1
BGIBMGA008291	BIOLOGICAL_PROCESS	GO:0006412	translation	NA	NA	Sericin1
BGIBMGA008256	BIOLOGICAL_PROCESS MOLECULAR_FUNCTION	GO:0006364 GO:0005515	rRNA processing protein binding	NA	NA	Shared
Sericin2	NA	NA	NA	NA	NA	Sg
BGIBMGA012045	BIOLOGICAL_PROCESS CELLULAR_COMPONENT	GO:0000398 GO:0005732	mRNA splicing, via spliceosome small nucleolar ribonucleoprotein complex	bmor03040	Spliceosome	Sericin1
BGIBMGA011092	NA	NA	NA	NA	NA	Sericin1
XLOC_023856	NA	NA	NA	NA	NA	Sericin1
BGIBMGA000846	BIOLOGICAL_PROCESS BIOLOGICAL_PROCESS MOLECULAR_FUNCTION MOLECULAR_FUNCTION MOLECULAR_FUNCTION	GO:0006654 GO:0048017 GO:0003824 GO:0004630 GO:0035091	phosphatidic acid biosynthetic process inositol lipid-mediated signaling catalytic activity phospholipase D activity phosphatidylinositol binding	bmor01100 bmor04144 bmor00564 bmor00565	Metabolic pathways Endocytosis Glycerophospholipid metabolism Ether lipid metabolism	Fib-H
BGIBMGA013454	MOLECULAR_FUNCTION	GO:0005515	protein binding	NA	NA	Shared
BGIBMGA007459	BIOLOGICAL_PROCESS BIOLOGICAL_PROCESS CELLULAR_COMPONENT MOLECULAR_FUNCTION MOLECULAR_FUNCTION MOLECULAR_FUNCTION	GO:0008299 GO:0019287 GO:0005829 GO:0004163 GO:0005524 GO:0016831	isoprenoid biosynthetic process isopentenyl diphosphate biosynthetic process, mevalonate pathway cytosol diphosphomevalonate decarboxylase activity ATP binding carboxy-lyase activity	bmor01100 bmor00900	Metabolic pathways Terpenoid backbone biosynthesis	Sericin1
BGIBMGA010756	MOLECULAR_FUNCTION MOLECULAR_FUNCTION	GO:0003677 GO:0005515	DNA binding protein binding	NA	NA	Sericin1
BGIBMGA012984	BIOLOGICAL_PROCESS MOLECULAR_FUNCTION	GO:0016575 GO:0004407	histone deacetylation histone deacetylase activity	NA	NA	Shared
BGIBMGA004661	BIOLOGICAL_PROCESS CELLULAR_COMPONENT	GO:0000398 GO:0005681	mRNA splicing, via spliceosome spliceosomal complex	bmor03040	Spliceosome	Shared
BGIBMGA000064	BIOLOGICAL_PROCESS BIOLOGICAL_PROCESS MOLECULAR_FUNCTION MOLECULAR_FUNCTION MOLECULAR_FUNCTION	GO:0045454 GO:0055114 GO:0016209 GO:0016491 GO:0051920	cell redox homeostasis oxidation-reduction process antioxidant activity oxidoreductase activity peroxiredoxin activity	NA	NA	Fib-H
XLOC_008571	NA	NA	NA	NA	NA	Sericin1
XLOC_026446	BIOLOGICAL_PROCESS CELLULAR_COMPONENT MOLECULAR_FUNCTION MOLECULAR_FUNCTION MOLECULAR_FUNCTION	GO:0006351 GO:0005634 GO:0003677 GO:0003899 GO:0008270	transcription, DNA-templated nucleus DNA binding DNA-directed RNA polymerase activity zinc ion binding	bmor01100 bmor00230 bmor00240 bmor03020	Metabolic pathways Purine metabolism Pyrimidine metabolism RNA polymerase	Sericin2
BGIBMGA009473	BIOLOGICAL_PROCESS BIOLOGICAL_PROCESS MOLECULAR_FUNCTION MOLECULAR_FUNCTION MOLECULAR_FUNCTION	GO:0045454 GO:0055114 GO:0016491 GO:0046983 GO:0050660	cell redox homeostasis oxidation-reduction process oxidoreductase activity protein dimerization activity flavin adenine dinucleotide binding	bmor04214	Apoptosis - fly	Shared
EMBMOG00000004894	NA	NA	NA	NA	NA	Fib-H
XLOC_002054	NA	NA	NA	NA	NA	Fib-H
BGIBMGA009554	BIOLOGICAL_PROCESS MOLECULAR_FUNCTION MOLECULAR_FUNCTION MOLECULAR_FUNCTION	GO:0006955 GO:0003723 GO:0005524 GO:0016740	immune response RNA binding ATP binding transferase activity	NA	NA	Shared
BGIBMGA012125	NA	NA	NA	NA	NA	Shared
XLOC_004932	NA	NA	NA	NA	NA	Sericin2
BGIBMGA013624	MOLECULAR_FUNCTION	GO:0003677	DNA binding	NA	NA	Shared
BGIBMGA005460	BIOLOGICAL_PROCESS BIOLOGICAL_PROCESS BIOLOGICAL_PROCESS MOLECULAR_FUNCTION MOLECULAR_FUNCTION	GO:0001510 GO:0008033 GO:0032259 GO:0008168 GO:0008175	RNA methylation tRNA processing methylation methyltransferase activity tRNA methyltransferase activity	NA	NA	Sericin1
BGIBMGA006722	NA	NA	NA	NA	NA	Sericin1
BGIBMGA007131	MOLECULAR_FUNCTION	GO:0005525	GTP binding	NA	NA	Shared
BGIBMGA011696	NA	NA	NA	NA	NA	Shared
XLOC_007966	NA	NA	NA	NA	NA	Fib-H
XLOC_020250	NA	NA	NA	NA	NA	Sericin1
BGIBMGA001388	NA	NA	NA	NA	NA	Sericin1
BGIBMGA006975	BIOLOGICAL_PROCESS CELLULAR_COMPONENT CELLULAR_COMPONENT MOLECULAR_FUNCTION	GO:0006412 GO:0005622 GO:0005840 GO:0003735	translation intracellular ribosome structural constituent of ribosome	bmor03010	Ribosome	Sericin1
BGIBMGA003237	MOLECULAR_FUNCTION	GO:0003676	nucleic acid binding	NA	NA	Fib-H
BGIBMGA010396	MOLECULAR_FUNCTION MOLECULAR_FUNCTION MOLECULAR_FUNCTION	GO:0000166 GO:0003676 GO:0008270	nucleotide binding nucleic acid binding zinc ion binding	bmor03040	Spliceosome	Shared
XLOC_028500	NA	NA	NA	NA	NA	Sericin1
BGIBMGA007211	MOLECULAR_FUNCTION MOLECULAR_FUNCTION	GO:0003824 GO:0046872	catalytic activity metal ion binding	bmor00190 bmor01100	Oxidative phosphorylation Metabolic pathways	Sericin1
BGIBMGA009122	MOLECULAR_FUNCTION MOLECULAR_FUNCTION	GO:0003723 GO:0005488	RNA binding binding	NA	NA	Shared
BGIBMGA001686	BIOLOGICAL_PROCESS CELLULAR_COMPONENT MOLECULAR_FUNCTION MOLECULAR_FUNCTION	GO:0006351 GO:0005634 GO:0003677 GO:0003899	transcription, DNA-templated nucleus DNA binding DNA-directed RNA polymerase activity	bmor01100 bmor00230 bmor00240 bmor03020	Metabolic pathways Purine metabolism Pyrimidine metabolism RNA polymerase	Shared
BGIBMGA007493	NA	NA	NA	NA	NA	Sericin1
BGIBMGA009849	BIOLOGICAL_PROCESS BIOLOGICAL_PROCESS CELLULAR_COMPONENT MOLECULAR_FUNCTION	GO:0006396 GO:0042254 GO:0005730 GO:0003824	RNA processing ribosome biogenesis nucleolus catalytic activity	bmor03008	Ribosome biogenesis in eukaryotes	Sericin1
BGIBMGA014157	MOLECULAR_FUNCTION MOLECULAR_FUNCTION	GO:0003676 GO:0005524	nucleic acid binding ATP binding	NA	NA	Shared
XLOC_028362	NA	NA	NA	NA	NA	Fib-H
BGIBMGA005312	MOLECULAR_FUNCTION	GO:0005515	protein binding	NA	NA	Fib-H
BGIBMGA003010	BIOLOGICAL_PROCESS MOLECULAR_FUNCTION	GO:0006260 GO:0003677	DNA replication DNA binding	NA	NA	Shared
BGIBMGA012191	MOLECULAR_FUNCTION	GO:0005515	protein binding	bmor03040	Spliceosome	Shared
XLOC_023138	NA	NA	NA	NA	NA	Fib-H
BGIBMGA013699	CELLULAR_COMPONENT MOLECULAR_FUNCTION	GO:0005730 GO:0008168	nucleolus methyltransferase activity	NA	NA	Fib-H
XLOC_022559	NA	NA	NA	NA	NA	Shared
BGIBMGA000828	BIOLOGICAL_PROCESS BIOLOGICAL_PROCESS CELLULAR_COMPONENT CELLULAR_COMPONENT MOLECULAR_FUNCTION MOLECULAR_FUNCTION MOLECULAR_FUNCTION	GO:0006260 GO:0006270 GO:0005634 GO:0042555 GO:0003677 GO:0003678 GO:0005524	DNA replication DNA replication initiation nucleus MCM complex DNA binding DNA helicase activity ATP binding	bmor03030	DNA replication	Sericin1
BGIBMGA000936	BIOLOGICAL_PROCESS MOLECULAR_FUNCTION	GO:0009052 GO:0004751	pentose-phosphate shunt, non-oxidative branch ribose-5-phosphate isomerase activity	bmor01100 bmor00030 bmor01200 bmor01230	Metabolic pathways Pentose phosphate pathway Carbon metabolism Biosynthesis of amino acids	Sericin1
BGIBMGA011909	NA	NA	NA	NA	NA	Fib-H
BGIBMGA006615	BIOLOGICAL_PROCESS MOLECULAR_FUNCTION	GO:0006415 GO:0003747	translational termination translation release factor activity	NA	NA	Sericin1
XLOC_019929	MOLECULAR_FUNCTION	GO:0005515	protein binding	NA	NA	Shared
BGIBMGA010788	MOLECULAR_FUNCTION MOLECULAR_FUNCTION	GO:0000166 GO:0003676	nucleotide binding nucleic acid binding	NA	NA	Shared
BGIBMGA010388	MOLECULAR_FUNCTION	GO:0005515	protein binding	NA	NA	Sericin1
BGIBMGA014310	NA	NA	NA	bmor03018	RNA degradation	Fib-H
BGIBMGA000126	NA	NA	NA	NA	NA	Fib-H
XLOC_024426	NA	NA	NA	NA	NA	Fib-H
BGIBMGA009207	BIOLOGICAL_PROCESS BIOLOGICAL_PROCESS MOLECULAR_FUNCTION MOLECULAR_FUNCTION	GO:0016072 GO:0034470 GO:0005524 GO:0008080	rRNA metabolic process ncRNA processing ATP binding N-acetyltransferase activity	bmor03008	Ribosome biogenesis in eukaryotes	Shared
BGIBMGA005023	NA	NA	NA	NA	NA	Sericin1
BGIBMGA014150	BIOLOGICAL_PROCESS BIOLOGICAL_PROCESS BIOLOGICAL_PROCESS CELLULAR_COMPONENT MOLECULAR_FUNCTION MOLECULAR_FUNCTION MOLECULAR_FUNCTION MOLECULAR_FUNCTION MOLECULAR_FUNCTION MOLECULAR_FUNCTION MOLECULAR_FUNCTION	GO:0005975 GO:0006418 GO:0006428 GO:0005737 GO:0000049 GO:0000166 GO:0002161 GO:0004553 GO:0004812 GO:0004822 GO:0005524	carbohydrate metabolic process tRNA aminoacylation for protein translation isoleucyl-tRNA aminoacylation cytoplasm tRNA binding nucleotide binding aminoacyl-tRNA editing activity hydrolase activity, hydrolyzing O-glycosyl compounds aminoacyl-tRNA ligase activity isoleucine-tRNA ligase activity ATP binding	bmor00970	Aminoacyl-tRNA biosynthesis	P25
BGIBMGA013029	NA	NA	NA	bmor03010	Ribosome	Sericin1
BGIBMGA005869	BIOLOGICAL_PROCESS CELLULAR_COMPONENT	GO:0006260 GO:0000811	DNA replication GINS complex	NA	NA	Sericin1
BGIBMGA005452	BIOLOGICAL_PROCESS MOLECULAR_FUNCTION	GO:0042254 GO:0005515	ribosome biogenesis protein binding	NA	NA	Sericin1
XLOC_008958	NA	NA	NA	NA	NA	Shared
BGIBMGA011133	BIOLOGICAL_PROCESS BIOLOGICAL_PROCESS CELLULAR_COMPONENT MOLECULAR_FUNCTION	GO:0006396 GO:0006397 GO:0005634 GO:0005515	RNA processing mRNA processing nucleus protein binding	bmor03015	mRNA surveillance pathway	Shared
BGIBMGA011275	NA	NA	NA	NA	NA	Fib-H
BGIBMGA010510	MOLECULAR_FUNCTION MOLECULAR_FUNCTION	GO:0003676 GO:0005524	nucleic acid binding ATP binding	NA	NA	Shared
XLOC_009653	NA	NA	NA	NA	NA	Shared
BGIBMGA010819	NA	NA	NA	NA	NA	Fib-H
BGIBMGA010827	CELLULAR_COMPONENT MOLECULAR_FUNCTION	GO:0000178 GO:0003723	exosome (RNase complex) RNA binding	NA	NA	Shared
BGIBMGA013923	BIOLOGICAL_PROCESS CELLULAR_COMPONENT CELLULAR_COMPONENT MOLECULAR_FUNCTION	GO:0006412 GO:0005622 GO:0005840 GO:0003735	translation intracellular ribosome structural constituent of ribosome	bmor03010	Ribosome	Shared
BGIBMGA011671	MOLECULAR_FUNCTION	GO:0005515	protein binding	NA	NA	Shared
BGIBMGA001699	BIOLOGICAL_PROCESS MOLECULAR_FUNCTION MOLECULAR_FUNCTION	GO:0007165 GO:0005096 GO:0005515	signal transduction GTPase activator activity protein binding	bmor03013	RNA transport	Shared
BGIBMGA008882	CELLULAR_COMPONENT	GO:0016021	integral component of membrane	NA	NA	Shared
BGIBMGA006772	BIOLOGICAL_PROCESS MOLECULAR_FUNCTION MOLECULAR_FUNCTION MOLECULAR_FUNCTION	GO:0006364 GO:0003723 GO:0008168 GO:0008757	rRNA processing RNA binding methyltransferase activity S-adenosylmethionine-dependent methyltransferase activity	NA	NA	Sericin1
BGIBMGA001537	BIOLOGICAL_PROCESS CELLULAR_COMPONENT CELLULAR_COMPONENT MOLECULAR_FUNCTION	GO:0006412 GO:0005739 GO:0005840 GO:0003735	translation mitochondrion ribosome structural constituent of ribosome	NA	NA	Sericin1
BGIBMGA004078	BIOLOGICAL_PROCESS CELLULAR_COMPONENT MOLECULAR_FUNCTION	GO:0006412 GO:0005840 GO:0003735	translation ribosome structural constituent of ribosome	bmor03010	Ribosome	Sericin1
BGIBMGA005412	CELLULAR_COMPONENT	GO:0005634	nucleus	NA	NA	Fib-H
BGIBMGA011049	BIOLOGICAL_PROCESS CELLULAR_COMPONENT MOLECULAR_FUNCTION	GO:0019509 GO:0005737 GO:0046872	L-methionine biosynthetic process from methylthioadenosine cytoplasm metal ion binding	bmor01100 bmor00270	Metabolic pathways Cysteine and methionine metabolism	Fib-H
BGIBMGA008899	BIOLOGICAL_PROCESS CELLULAR_COMPONENT MOLECULAR_FUNCTION	GO:0000398 GO:0005732 GO:0003723	mRNA splicing, via spliceosome small nucleolar ribonucleoprotein complex RNA binding	bmor03040 bmor03018	Spliceosome RNA degradation	Fib-H
BGIBMGA009618	BIOLOGICAL_PROCESS MOLECULAR_FUNCTION MOLECULAR_FUNCTION MOLECULAR_FUNCTION	GO:0006457 GO:0000774 GO:0042803 GO:0051087	protein folding adenyl-nucleotide exchange factor activity protein homodimerization activity chaperone binding	NA	NA	Shared
XLOC_006953	BIOLOGICAL_PROCESS MOLECULAR_FUNCTION MOLECULAR_FUNCTION	GO:0006468 GO:0004672 GO:0005524	protein phosphorylation protein kinase activity ATP binding	NA	NA	Shared
BGIBMGA003169	BIOLOGICAL_PROCESS CELLULAR_COMPONENT	GO:0030150 GO:0005744	protein import into mitochondrial matrix mitochondrial inner membrane presequence translocase complex	NA	NA	Fib-H
BGIBMGA002571	CELLULAR_COMPONENT MOLECULAR_FUNCTION MOLECULAR_FUNCTION MOLECULAR_FUNCTION	GO:0005634 GO:0003676 GO:0008270 GO:0046872	nucleus nucleic acid binding zinc ion binding metal ion binding	NA	NA	Shared
BGIBMGA009221	NA	NA	NA	NA	NA	Shared
BGIBMGA004056	NA	NA	NA	NA	NA	Sericin1
EMBMOT00000003767	NA	NA	NA	NA	NA	Sericin2
BGIBMGA007967	BIOLOGICAL_PROCESS BIOLOGICAL_PROCESS MOLECULAR_FUNCTION MOLECULAR_FUNCTION MOLECULAR_FUNCTION	GO:0006470 GO:0016311 GO:0004725 GO:0008138 GO:0016791	protein dephosphorylation dephosphorylation protein tyrosine phosphatase activity protein tyrosine/serine/threonine phosphatase activity phosphatase activity	NA	NA	Shared
BGIBMGA001801	MOLECULAR_FUNCTION MOLECULAR_FUNCTION MOLECULAR_FUNCTION	GO:0003678 GO:0005524 GO:0043141	DNA helicase activity ATP binding ATP-dependent 5'-3' DNA helicase activity	NA	NA	Shared
XLOC_003576	NA	NA	NA	NA	NA	P25
BGIBMGA006134	MOLECULAR_FUNCTION	GO:0005488	binding	bmor03008	Ribosome biogenesis in eukaryotes	Sericin2
BGIBMGA006919	BIOLOGICAL_PROCESS CELLULAR_COMPONENT MOLECULAR_FUNCTION MOLECULAR_FUNCTION	GO:0006412 GO:0005840 GO:0003735 GO:0019843	translation ribosome structural constituent of ribosome rRNA binding	bmor03010	Ribosome	Shared
BGIBMGA006739	NA	NA	NA	NA	NA	Shared
BGIBMGA005665	BIOLOGICAL_PROCESS MOLECULAR_FUNCTION MOLECULAR_FUNCTION	GO:0005991 GO:0003824 GO:0004555	trehalose metabolic process catalytic activity alpha,alpha-trehalase activity	bmor01100 bmor00500	Metabolic pathways Starch and sucrose metabolism	Shared
BGIBMGA005138	MOLECULAR_FUNCTION	GO:0005515	protein binding	NA	NA	Fib-H
BGIBMGA002309	NA	NA	NA	NA	NA	Sericin1
BGIBMGA004331	BIOLOGICAL_PROCESS	GO:0006457	protein folding	NA	NA	Sericin1
BGIBMGA010154	BIOLOGICAL_PROCESS MOLECULAR_FUNCTION MOLECULAR_FUNCTION	GO:0046080 GO:0004170 GO:0016787	dUTP metabolic process dUTP diphosphatase activity hydrolase activity	bmor01100 bmor00240	Metabolic pathways Pyrimidine metabolism	Shared
BGIBMGA007723	BIOLOGICAL_PROCESS MOLECULAR_FUNCTION	GO:0046294 GO:0018738	formaldehyde catabolic process S-formylglutathione hydrolase activity	bmor01200	Carbon metabolism	Shared
XLOC_016239	NA	NA	NA	NA	NA	Fib-H
BGIBMGA008121	MOLECULAR_FUNCTION	GO:0046982	protein heterodimerization activity	NA	NA	Sericin2
BGIBMGA011920	BIOLOGICAL_PROCESS CELLULAR_COMPONENT CELLULAR_COMPONENT MOLECULAR_FUNCTION MOLECULAR_FUNCTION MOLECULAR_FUNCTION MOLECULAR_FUNCTION	GO:0042254 GO:0005730 GO:0030529 GO:0003676 GO:0003723 GO:0008270 GO:0046872	ribosome biogenesis nucleolus intracellular ribonucleoprotein complex nucleic acid binding RNA binding zinc ion binding metal ion binding	bmor03015	mRNA surveillance pathway	Sericin1
BGIBMGA001462	BIOLOGICAL_PROCESS CELLULAR_COMPONENT MOLECULAR_FUNCTION	GO:0006810 GO:0005622 GO:0005215	transport intracellular transporter activity	NA	NA	Shared
BGIBMGA003840	BIOLOGICAL_PROCESS	GO:0006396	RNA processing	bmor03040	Spliceosome	Shared
XLOC_010966	BIOLOGICAL_PROCESS BIOLOGICAL_PROCESS CELLULAR_COMPONENT CELLULAR_COMPONENT	GO:0006260 GO:0006281 GO:0005634 GO:0031011	DNA replication DNA repair nucleus Ino80 complex	NA	NA	Fib-H
BGIBMGA012013	MOLECULAR_FUNCTION MOLECULAR_FUNCTION	GO:0003676 GO:0005524	nucleic acid binding ATP binding	bmor03040	Spliceosome	Sericin1
XLOC_012817	MOLECULAR_FUNCTION	GO:0003998	acylphosphatase activity	bmor00620	Pyruvate metabolism	Shared
BGIBMGA004031	NA	NA	NA	NA	NA	Fib-H
BGIBMGA012855	BIOLOGICAL_PROCESS BIOLOGICAL_PROCESS BIOLOGICAL_PROCESS MOLECULAR_FUNCTION MOLECULAR_FUNCTION MOLECULAR_FUNCTION	GO:0006777 GO:0032324 GO:0033567 GO:0003676 GO:0017108 GO:0043142	Mo-molybdopterin cofactor biosynthetic process molybdopterin cofactor biosynthetic process DNA replication, Okazaki fragment processing nucleic acid binding 5'-flap endonuclease activity single-stranded DNA-dependent ATPase activity	NA	NA	Shared
BGIBMGA012182	BIOLOGICAL_PROCESS MOLECULAR_FUNCTION MOLECULAR_FUNCTION	GO:0006457 GO:0005524 GO:0051082	protein folding ATP binding unfolded protein binding	NA	NA	Shared
BGIBMGA013851	MOLECULAR_FUNCTION	GO:0004386	helicase activity	NA	NA	Sericin1
XLOC_020879	NA	NA	NA	NA	NA	Sericin1
BGIBMGA012046	MOLECULAR_FUNCTION	GO:0005525	GTP binding	bmor03008	Ribosome biogenesis in eukaryotes	Sericin1
BGIBMGA007936	BIOLOGICAL_PROCESS BIOLOGICAL_PROCESS BIOLOGICAL_PROCESS MOLECULAR_FUNCTION MOLECULAR_FUNCTION MOLECULAR_FUNCTION	GO:0006238 GO:0008152 GO:0044206 GO:0005524 GO:0016301 GO:0019206	CMP salvage metabolic process UMP salvage ATP binding kinase activity nucleoside kinase activity	bmor01100 bmor00240 bmor00983	Metabolic pathways Pyrimidine metabolism Drug metabolism - other enzymes	Fib-H
BGIBMGA001335	BIOLOGICAL_PROCESS BIOLOGICAL_PROCESS MOLECULAR_FUNCTION MOLECULAR_FUNCTION MOLECULAR_FUNCTION MOLECULAR_FUNCTION	GO:0008033 GO:0055114 GO:0003824 GO:0017150 GO:0046872 GO:0050660	tRNA processing oxidation-reduction process catalytic activity tRNA dihydrouridine synthase activity metal ion binding flavin adenine dinucleotide binding	NA	NA	Shared
BGIBMGA003684	BIOLOGICAL_PROCESS MOLECULAR_FUNCTION MOLECULAR_FUNCTION	GO:0006541 GO:0004359 GO:0005515	glutamine metabolic process glutaminase activity protein binding	bmor01100 bmor00220 bmor00250 bmor00471	Metabolic pathways Arginine biosynthesis Alanine, aspartate and glutamate metabolism D-Glutamine and D-glutamate metabolism	Fib-H
XLOC_024030	NA	NA	NA	NA	NA	Sericin1
BGIBMGA009183	NA	NA	NA	NA	NA	Fib-H
BGIBMGA001919	NA	NA	NA	NA	NA	Fib-H
BGIBMGA010887	NA	NA	NA	NA	NA	Shared
XLOC_016026	BIOLOGICAL_PROCESS BIOLOGICAL_PROCESS BIOLOGICAL_PROCESS BIOLOGICAL_PROCESS MOLECULAR_FUNCTION MOLECULAR_FUNCTION MOLECULAR_FUNCTION MOLECULAR_FUNCTION MOLECULAR_FUNCTION	GO:0001522 GO:0006470 GO:0009451 GO:0016311 GO:0003723 GO:0004725 GO:0008138 GO:0009982 GO:0016791	pseudouridine synthesis protein dephosphorylation RNA modification dephosphorylation RNA binding protein tyrosine phosphatase activity protein tyrosine/serine/threonine phosphatase activity pseudouridine synthase activity phosphatase activity	NA	NA	Fib-H
XLOC_020870	NA	NA	NA	NA	NA	Fib-H
BGIBMGA009888	MOLECULAR_FUNCTION MOLECULAR_FUNCTION	GO:0000166 GO:0003676	nucleotide binding nucleic acid binding	bmor03040	Spliceosome	Shared
XLOC_007343	MOLECULAR_FUNCTION	GO:0005488	binding	NA	NA	Sericin2
BGIBMGA012809	NA	NA	NA	NA	NA	Shared
BGIBMGA002461	BIOLOGICAL_PROCESS BIOLOGICAL_PROCESS BIOLOGICAL_PROCESS MOLECULAR_FUNCTION MOLECULAR_FUNCTION MOLECULAR_FUNCTION	GO:0005975 GO:0006098 GO:0008152 GO:0003824 GO:0004750 GO:0016857	carbohydrate metabolic process pentose-phosphate shunt metabolic process catalytic activity ribulose-phosphate 3-epimerase activity racemase and epimerase activity, acting on carbohydrates and derivatives	bmor01100 bmor00030 bmor01200 bmor01230 bmor00040	Metabolic pathways Pentose phosphate pathway Carbon metabolism Biosynthesis of amino acids Pentose and glucuronate interconversions	Fib-H
BGIBMGA010906	BIOLOGICAL_PROCESS MOLECULAR_FUNCTION MOLECULAR_FUNCTION	GO:0006275 GO:0003677 GO:0030337	regulation of DNA replication DNA binding DNA polymerase processivity factor activity	bmor03030 bmor03410 bmor03420 bmor03430	DNA replication Base excision repair Nucleotide excision repair Mismatch repair	P25
BGIBMGA009805	BIOLOGICAL_PROCESS BIOLOGICAL_PROCESS BIOLOGICAL_PROCESS CELLULAR_COMPONENT CELLULAR_COMPONENT	GO:0006281 GO:0006338 GO:0006355 GO:0031011 GO:0035267	DNA repair chromatin remodeling regulation of transcription, DNA-templated Ino80 complex NuA4 histone acetyltransferase complex	NA	NA	Fib-H
BGIBMGA004765	BIOLOGICAL_PROCESS BIOLOGICAL_PROCESS CELLULAR_COMPONENT CELLULAR_COMPONENT MOLECULAR_FUNCTION MOLECULAR_FUNCTION	GO:0007076 GO:0051276 GO:0000796 GO:0005694 GO:0005515 GO:0005524	mitotic chromosome condensation chromosome organization condensin complex chromosome protein binding ATP binding	NA	NA	P25
BGIBMGA013169	BIOLOGICAL_PROCESS BIOLOGICAL_PROCESS BIOLOGICAL_PROCESS CELLULAR_COMPONENT CELLULAR_COMPONENT CELLULAR_COMPONENT MOLECULAR_FUNCTION MOLECULAR_FUNCTION	GO:0006364 GO:0006379 GO:0008033 GO:0000172 GO:0005655 GO:0030677 GO:0003723 GO:0004540	rRNA processing mRNA cleavage tRNA processing ribonuclease MRP complex nucleolar ribonuclease P complex ribonuclease P complex RNA binding ribonuclease activity	bmor03008 bmor03013	Ribosome biogenesis in eukaryotes RNA transport	Fib-H
BGIBMGA013145	BIOLOGICAL_PROCESS CELLULAR_COMPONENT MOLECULAR_FUNCTION	GO:0008654 GO:0016020 GO:0016780	phospholipid biosynthetic process membrane phosphotransferase activity, for other substituted phosphate groups	bmor01100 bmor00562 bmor04070 bmor00564	Metabolic pathways Inositol phosphate metabolism Phosphatidylinositol signaling system Glycerophospholipid metabolism	Sericin2
BGIBMGA007669	NA	NA	NA	NA	NA	Shared
BGIBMGA010739	NA	NA	NA	bmor03008	Ribosome biogenesis in eukaryotes	Shared
Fib-H	NA	NA	NA	NA	NA	Sg
BGIBMGA011230	BIOLOGICAL_PROCESS BIOLOGICAL_PROCESS MOLECULAR_FUNCTION MOLECULAR_FUNCTION	GO:0001522 GO:0009451 GO:0003723 GO:0009982	pseudouridine synthesis RNA modification RNA binding pseudouridine synthase activity	NA	NA	Shared
Sericin1	NA	NA	NA	NA	NA	Sg
XLOC_028757	BIOLOGICAL_PROCESS BIOLOGICAL_PROCESS MOLECULAR_FUNCTION	GO:0006511 GO:0016579 GO:0036459	ubiquitin-dependent protein catabolic process protein deubiquitination thiol-dependent ubiquitinyl hydrolase activity	bmor04144	Endocytosis	Fib-H
BGIBMGA006022	BIOLOGICAL_PROCESS CELLULAR_COMPONENT CELLULAR_COMPONENT MOLECULAR_FUNCTION MOLECULAR_FUNCTION MOLECULAR_FUNCTION	GO:0006396 GO:0005634 GO:0030529 GO:0000166 GO:0003676 GO:0003723	RNA processing nucleus intracellular ribonucleoprotein complex nucleotide binding nucleic acid binding RNA binding	NA	NA	Sericin1
BGIBMGA000578	NA	NA	NA	NA	NA	Shared
BGIBMGA012164	NA	NA	NA	NA	NA	Shared
BGIBMGA010438	NA	NA	NA	NA	NA	P25
XLOC_016778	BIOLOGICAL_PROCESS MOLECULAR_FUNCTION MOLECULAR_FUNCTION MOLECULAR_FUNCTION	GO:0006508 GO:0004252 GO:0005515 GO:0008236	proteolysis serine-type endopeptidase activity protein binding serine-type peptidase activity	NA	NA	Sericin1
BGIBMGA003004	NA	NA	NA	bmor03040	Spliceosome	Shared
BGIBMGA009893	CELLULAR_COMPONENT MOLECULAR_FUNCTION	GO:0000178 GO:0003723	exosome (RNase complex) RNA binding	bmor03018	RNA degradation	Sericin1
BGIBMGA013870	BIOLOGICAL_PROCESS BIOLOGICAL_PROCESS CELLULAR_COMPONENT CELLULAR_COMPONENT	GO:0000077 GO:0006281 GO:0005730 GO:0030896	DNA damage checkpoint DNA repair nucleolus checkpoint clamp complex	NA	NA	Shared
BGIBMGA006056	BIOLOGICAL_PROCESS BIOLOGICAL_PROCESS CELLULAR_COMPONENT	GO:0001522 GO:0042254 GO:0031429	pseudouridine synthesis ribosome biogenesis box H/ACA snoRNP complex	bmor03008	Ribosome biogenesis in eukaryotes	Shared
XLOC_013115	BIOLOGICAL_PROCESS MOLECULAR_FUNCTION MOLECULAR_FUNCTION	GO:0006886 GO:0005488 GO:0008536	intracellular protein transport binding Ran GTPase binding	bmor04013	MAPK signaling pathway - fly	Sericin2
BGIBMGA003207	BIOLOGICAL_PROCESS CELLULAR_COMPONENT	GO:0006355 GO:0032021	regulation of transcription, DNA-templated NELF complex	NA	NA	Fib-H
BGIBMGA006495	CELLULAR_COMPONENT MOLECULAR_FUNCTION MOLECULAR_FUNCTION	GO:0005622 GO:0005515 GO:0008270	intracellular protein binding zinc ion binding	NA	NA	Sericin2
BGIBMGA002150	NA	NA	NA	NA	NA	Shared
BGIBMGA004227	BIOLOGICAL_PROCESS MOLECULAR_FUNCTION MOLECULAR_FUNCTION MOLECULAR_FUNCTION MOLECULAR_FUNCTION	GO:0006281 GO:0003677 GO:0003824 GO:0004518 GO:0016788	DNA repair DNA binding catalytic activity nuclease activity hydrolase activity, acting on ester bonds	bmor03450 bmor03030 bmor03410	Non-homologous end-joining DNA replication Base excision repair	Shared
XLOC_011724	MOLECULAR_FUNCTION	GO:0005488	binding	NA	NA	Shared
XLOC_018584	NA	NA	NA	bmor01100 bmor00562 bmor04070	Metabolic pathways Inositol phosphate metabolism Phosphatidylinositol signaling system	Fib-H
XLOC_015447	NA	NA	NA	NA	NA	Fib-H
BGIBMGA010526	NA	NA	NA	NA	NA	Fib-H
BGIBMGA001542	MOLECULAR_FUNCTION MOLECULAR_FUNCTION	GO:0000166 GO:0003676	nucleotide binding nucleic acid binding	NA	NA	Shared
BGIBMGA009170	MOLECULAR_FUNCTION	GO:0005515	protein binding	bmor03013	RNA transport	Shared
XLOC_015323	MOLECULAR_FUNCTION MOLECULAR_FUNCTION	GO:0003676 GO:0005524	nucleic acid binding ATP binding	NA	NA	Shared
BGIBMGA012761	MOLECULAR_FUNCTION	GO:0008168	methyltransferase activity	bmor01100 bmor00130	Metabolic pathways Ubiquinone and other terpenoid-quinone biosynthesis	Shared
BGIBMGA006823	BIOLOGICAL_PROCESS MOLECULAR_FUNCTION MOLECULAR_FUNCTION MOLECULAR_FUNCTION MOLECULAR_FUNCTION	GO:0009448 GO:0003824 GO:0003867 GO:0008483 GO:0030170	gamma-aminobutyric acid metabolic process catalytic activity 4-aminobutyrate transaminase activity transaminase activity pyridoxal phosphate binding	bmor01100 bmor00640 bmor00410 bmor00250 bmor00280 bmor00650	Metabolic pathways Propanoate metabolism beta-Alanine metabolism Alanine, aspartate and glutamate metabolism Valine, leucine and isoleucine degradation Butanoate metabolism	Shared
BGIBMGA004573	BIOLOGICAL_PROCESS CELLULAR_COMPONENT MOLECULAR_FUNCTION	GO:0000398 GO:0005732 GO:0003723	mRNA splicing, via spliceosome small nucleolar ribonucleoprotein complex RNA binding	bmor03040	Spliceosome	Shared
BGIBMGA009910	MOLECULAR_FUNCTION MOLECULAR_FUNCTION	GO:0003676 GO:0005524	nucleic acid binding ATP binding	NA	NA	Shared
BGIBMGA000074	BIOLOGICAL_PROCESS BIOLOGICAL_PROCESS MOLECULAR_FUNCTION MOLECULAR_FUNCTION	GO:0006364 GO:0008033 GO:0003723 GO:0008168	rRNA processing tRNA processing RNA binding methyltransferase activity	bmor03008	Ribosome biogenesis in eukaryotes	Fib-H
XLOC_008415	BIOLOGICAL_PROCESS BIOLOGICAL_PROCESS CELLULAR_COMPONENT	GO:0006378 GO:0006379 GO:0005847	mRNA polyadenylation mRNA cleavage mRNA cleavage and polyadenylation specificity factor complex	bmor03015	mRNA surveillance pathway	Shared
BGIBMGA008625	BIOLOGICAL_PROCESS BIOLOGICAL_PROCESS CELLULAR_COMPONENT CELLULAR_COMPONENT MOLECULAR_FUNCTION MOLECULAR_FUNCTION MOLECULAR_FUNCTION	GO:0006260 GO:0006270 GO:0005634 GO:0042555 GO:0003677 GO:0003678 GO:0005524	DNA replication DNA replication initiation nucleus MCM complex DNA binding DNA helicase activity ATP binding	bmor03030	DNA replication	Sericin2
XLOC_020728	NA	NA	NA	NA	NA	Fib-H
BGIBMGA002186	BIOLOGICAL_PROCESS BIOLOGICAL_PROCESS MOLECULAR_FUNCTION MOLECULAR_FUNCTION MOLECULAR_FUNCTION	GO:0045454 GO:0055114 GO:0016209 GO:0016491 GO:0051920	cell redox homeostasis oxidation-reduction process antioxidant activity oxidoreductase activity peroxiredoxin activity	bmor04146	Peroxisome	Fib-H
BGIBMGA010569	MOLECULAR_FUNCTION	GO:0016787	hydrolase activity	NA	NA	Shared

## Sheet: wild silkworm
Annotation of the DEGs in the specific co-expression network of silk-coding genes in the wild silkworm
GeneID	GO.Type	GOID	GO.Term	KEGGID	KEGG.Description	Associated.Type
BGIBMGA013625	BIOLOGICAL_PROCESS MOLECULAR_FUNCTION MOLECULAR_FUNCTION	GO:0032259 GO:0003676 GO:0008168	methylation nucleic acid binding methyltransferase activity	NA	NA	P25
BGIBMGA005311	MOLECULAR_FUNCTION MOLECULAR_FUNCTION	GO:0000166 GO:0003676	nucleotide binding nucleic acid binding	NA	NA	Shared
BGIBMGA000474	MOLECULAR_FUNCTION	GO:0005525	GTP binding	bmor03008	Ribosome biogenesis in eukaryotes	Shared
BGIBMGA001806	BIOLOGICAL_PROCESS CELLULAR_COMPONENT MOLECULAR_FUNCTION MOLECULAR_FUNCTION	GO:0006378 GO:0005849 GO:0003729 GO:0016787	mRNA polyadenylation mRNA cleavage factor complex mRNA binding hydrolase activity	bmor03015	mRNA surveillance pathway	Fib-L
BGIBMGA000412	MOLECULAR_FUNCTION	GO:0003723	RNA binding	NA	NA	Shared
BGIBMGA000244	BIOLOGICAL_PROCESS MOLECULAR_FUNCTION MOLECULAR_FUNCTION	GO:0006396 GO:0003676 GO:0003723	RNA processing nucleic acid binding RNA binding	bmor03040	Spliceosome	Shared
BGIBMGA006200	BIOLOGICAL_PROCESS CELLULAR_COMPONENT CELLULAR_COMPONENT MOLECULAR_FUNCTION	GO:0032469 GO:0016020 GO:0030176 GO:0005262	endoplasmic reticulum calcium ion homeostasis membrane integral component of endoplasmic reticulum membrane calcium channel activity	NA	NA	Shared
Fib-L	CELLULAR_COMPONENT	GO:0005576	extracellular region	NA	NA	Sg
BGIBMGA000772	NA	NA	NA	NA	NA	Shared
BGIBMGA001239	CELLULAR_COMPONENT	GO:0033588	Elongator holoenzyme complex	NA	NA	Shared
BGIBMGA007892	NA	NA	NA	bmor03010	Ribosome	Fib-L
XLOC_017658	NA	NA	NA	NA	NA	Shared
BGIBMGA012051	BIOLOGICAL_PROCESS	GO:0055085	transmembrane transport	NA	NA	Fib-L
BGIBMGA009073	NA	NA	NA	NA	NA	Shared
XLOC_000447	NA	NA	NA	NA	NA	Shared
BGIBMGA003534	MOLECULAR_FUNCTION	GO:0005515	protein binding	NA	NA	Shared
BGIBMGA014271	MOLECULAR_FUNCTION MOLECULAR_FUNCTION	GO:0003676 GO:0005524	nucleic acid binding ATP binding	NA	NA	P25
BGIBMGA000990	BIOLOGICAL_PROCESS MOLECULAR_FUNCTION MOLECULAR_FUNCTION	GO:0006139 GO:0003676 GO:0008408	nucleobase-containing compound metabolic process nucleic acid binding 3'-5' exonuclease activity	NA	NA	Shared
BGIBMGA000938	CELLULAR_COMPONENT MOLECULAR_FUNCTION MOLECULAR_FUNCTION	GO:0005789 GO:0005515 GO:0016758	endoplasmic reticulum membrane protein binding transferase activity, transferring hexosyl groups	bmor01100 bmor00510	Metabolic pathways N-Glycan biosynthesis	Shared
BGIBMGA005438	MOLECULAR_FUNCTION MOLECULAR_FUNCTION	GO:0000166 GO:0003676	nucleotide binding nucleic acid binding	bmor03013 bmor03015	RNA transport mRNA surveillance pathway	Fib-L
BGIBMGA002754	MOLECULAR_FUNCTION	GO:0005524	ATP binding	NA	NA	Fib-L
BGIBMGA012558	NA	NA	NA	NA	NA	Fib-L
BGIBMGA003177	MOLECULAR_FUNCTION	GO:0005515	protein binding	NA	NA	Shared
BGIBMGA001406	BIOLOGICAL_PROCESS MOLECULAR_FUNCTION MOLECULAR_FUNCTION	GO:0006457 GO:0005524 GO:0051082	protein folding ATP binding unfolded protein binding	NA	NA	Fib-L
BGIBMGA011810	BIOLOGICAL_PROCESS BIOLOGICAL_PROCESS MOLECULAR_FUNCTION	GO:0001682 GO:0006396 GO:0004526	tRNA 5'-leader removal RNA processing ribonuclease P activity	bmor03008 bmor03013	Ribosome biogenesis in eukaryotes RNA transport	P25
BGIBMGA007690	MOLECULAR_FUNCTION	GO:0016787	hydrolase activity	NA	NA	Shared
BGIBMGA006588	BIOLOGICAL_PROCESS CELLULAR_COMPONENT	GO:0042254 GO:0005730	ribosome biogenesis nucleolus	NA	NA	Shared
XLOC_009828	NA	NA	NA	NA	NA	Fib-L
BGIBMGA003279	BIOLOGICAL_PROCESS MOLECULAR_FUNCTION MOLECULAR_FUNCTION	GO:0006508 GO:0003824 GO:0046872	proteolysis catalytic activity metal ion binding	NA	NA	Fib-L
BGIBMGA013837	MOLECULAR_FUNCTION	GO:0005515	protein binding	bmor03460	Fanconi anemia pathway	Fib-L
P25	CELLULAR_COMPONENT MOLECULAR_FUNCTION	GO:0005576 GO:0005198	extracellular region structural molecule activity	NA	NA	Sg
BGIBMGA000414	MOLECULAR_FUNCTION MOLECULAR_FUNCTION	GO:0005515 GO:0008270	protein binding zinc ion binding	NA	NA	Shared
BGIBMGA007571	MOLECULAR_FUNCTION	GO:0005515	protein binding	NA	NA	Shared
BGIBMGA010259	MOLECULAR_FUNCTION MOLECULAR_FUNCTION MOLECULAR_FUNCTION	GO:0003676 GO:0003723 GO:0005524	nucleic acid binding RNA binding ATP binding	NA	NA	Fib-L
Sericin2	NA	NA	NA	NA	NA	Sg
BGIBMGA009249	BIOLOGICAL_PROCESS CELLULAR_COMPONENT	GO:0006334 GO:0005634	nucleosome assembly nucleus	NA	NA	Shared
BGIBMGA005672	CELLULAR_COMPONENT MOLECULAR_FUNCTION	GO:0005737 GO:0005094	cytoplasm Rho GDP-dissociation inhibitor activity	NA	NA	Fib-L
BGIBMGA006846	MOLECULAR_FUNCTION	GO:0005515	protein binding	NA	NA	P25
BGIBMGA009395	MOLECULAR_FUNCTION	GO:0005515	protein binding	NA	NA	P25
BGIBMGA011804	MOLECULAR_FUNCTION MOLECULAR_FUNCTION	GO:0003676 GO:0005524	nucleic acid binding ATP binding	bmor03013	RNA transport	P25
BGIBMGA006173	BIOLOGICAL_PROCESS BIOLOGICAL_PROCESS BIOLOGICAL_PROCESS BIOLOGICAL_PROCESS CELLULAR_COMPONENT MOLECULAR_FUNCTION MOLECULAR_FUNCTION	GO:0006351 GO:0006355 GO:0006357 GO:0032784 GO:0005634 GO:0003676 GO:0008270	transcription, DNA-templated regulation of transcription, DNA-templated regulation of transcription from RNA polymerase II promoter regulation of DNA-templated transcription, elongation nucleus nucleic acid binding zinc ion binding	NA	NA	Shared
BGIBMGA000029	CELLULAR_COMPONENT MOLECULAR_FUNCTION	GO:0005730 GO:0003723	nucleolus RNA binding	bmor03008	Ribosome biogenesis in eukaryotes	Fib-L
BGIBMGA011755	BIOLOGICAL_PROCESS MOLECULAR_FUNCTION MOLECULAR_FUNCTION	GO:0006468 GO:0004672 GO:0005524	protein phosphorylation protein kinase activity ATP binding	bmor04150 bmor04068	mTOR signaling pathway FoxO signaling pathway	Shared
BGIBMGA007171	BIOLOGICAL_PROCESS MOLECULAR_FUNCTION MOLECULAR_FUNCTION	GO:0008033 GO:0003723 GO:0004809	tRNA processing RNA binding tRNA (guanine-N2-)-methyltransferase activity	NA	NA	P25
XLOC_012139	NA	NA	NA	NA	NA	Shared
BGIBMGA012870	CELLULAR_COMPONENT	GO:0016020	membrane	NA	NA	Shared
XLOC_004986	BIOLOGICAL_PROCESS CELLULAR_COMPONENT MOLECULAR_FUNCTION MOLECULAR_FUNCTION	GO:0055085 GO:0016021 GO:0005215 GO:0022857	transmembrane transport integral component of membrane transporter activity transmembrane transporter activity	NA	NA	Shared
BGIBMGA001131	BIOLOGICAL_PROCESS CELLULAR_COMPONENT	GO:0006396 GO:0000178	RNA processing exosome (RNase complex)	bmor03018	RNA degradation	Shared
BGIBMGA001509	BIOLOGICAL_PROCESS CELLULAR_COMPONENT MOLECULAR_FUNCTION	GO:0006364 GO:0005730 GO:0005515	rRNA processing nucleolus protein binding	bmor03008	Ribosome biogenesis in eukaryotes	Shared
XLOC_000903	NA	NA	NA	bmor00970	Aminoacyl-tRNA biosynthesis	Shared
XLOC_012137	NA	NA	NA	NA	NA	Shared
BGIBMGA010337	BIOLOGICAL_PROCESS MOLECULAR_FUNCTION MOLECULAR_FUNCTION	GO:0006355 GO:0003677 GO:0003713	regulation of transcription, DNA-templated DNA binding transcription coactivator activity	NA	NA	P25
EMBMOG00000006272	NA	NA	NA	NA	NA	Fib-L
BGIBMGA013566	NA	NA	NA	NA	NA	Shared
BGIBMGA013003	BIOLOGICAL_PROCESS MOLECULAR_FUNCTION MOLECULAR_FUNCTION MOLECULAR_FUNCTION	GO:0055114 GO:0016491 GO:0016614 GO:0050660	oxidation-reduction process oxidoreductase activity oxidoreductase activity, acting on CH-OH group of donors flavin adenine dinucleotide binding	NA	NA	Fib-L
BGIBMGA000991	BIOLOGICAL_PROCESS CELLULAR_COMPONENT MOLECULAR_FUNCTION MOLECULAR_FUNCTION	GO:0006418 GO:0005737 GO:0004812 GO:0005524	tRNA aminoacylation for protein translation cytoplasm aminoacyl-tRNA ligase activity ATP binding	bmor00970	Aminoacyl-tRNA biosynthesis	Shared
BGIBMGA008342	BIOLOGICAL_PROCESS MOLECULAR_FUNCTION MOLECULAR_FUNCTION	GO:0045116 GO:0008641 GO:0019781	protein neddylation small protein activating enzyme activity NEDD8 activating enzyme activity	NA	NA	Fib-L
BGIBMGA000723	BIOLOGICAL_PROCESS MOLECULAR_FUNCTION MOLECULAR_FUNCTION	GO:0045454 GO:0009055 GO:0015035	cell redox homeostasis electron carrier activity protein disulfide oxidoreductase activity	bmor01100 bmor00590	Metabolic pathways Arachidonic acid metabolism	Fib-L
BGIBMGA014046	BIOLOGICAL_PROCESS BIOLOGICAL_PROCESS BIOLOGICAL_PROCESS BIOLOGICAL_PROCESS BIOLOGICAL_PROCESS CELLULAR_COMPONENT MOLECULAR_FUNCTION MOLECULAR_FUNCTION MOLECULAR_FUNCTION MOLECULAR_FUNCTION MOLECULAR_FUNCTION	GO:0001510 GO:0006364 GO:0031167 GO:0032259 GO:0055114 GO:0005634 GO:0005506 GO:0008168 GO:0008649 GO:0016705 GO:0020037	RNA methylation rRNA processing rRNA methylation methylation oxidation-reduction process nucleus iron ion binding methyltransferase activity rRNA methyltransferase activity oxidoreductase activity, acting on paired donors, with incorporation or reduction of molecular oxygen heme binding	NA	NA	Shared
XLOC_000485	NA	NA	NA	NA	NA	Shared
XLOC_015454	MOLECULAR_FUNCTION MOLECULAR_FUNCTION	GO:0000166 GO:0003676	nucleotide binding nucleic acid binding	NA	NA	Fib-L
BGIBMGA009135	NA	NA	NA	NA	NA	P25
XLOC_017638	NA	NA	NA	NA	NA	Fib-L
BGIBMGA009902	NA	NA	NA	bmor03013 bmor03015	RNA transport mRNA surveillance pathway	P25
BGIBMGA011087	BIOLOGICAL_PROCESS BIOLOGICAL_PROCESS MOLECULAR_FUNCTION MOLECULAR_FUNCTION	GO:0006508 GO:0071586 GO:0004222 GO:0008233	proteolysis CAAX-box protein processing metalloendopeptidase activity peptidase activity	bmor00900	Terpenoid backbone biosynthesis	Shared
BGIBMGA009699	BIOLOGICAL_PROCESS MOLECULAR_FUNCTION MOLECULAR_FUNCTION	GO:0006457 GO:0005524 GO:0051082	protein folding ATP binding unfolded protein binding	NA	NA	Fib-L
BGIBMGA006210	MOLECULAR_FUNCTION	GO:0005515	protein binding	bmor04120	Ubiquitin mediated proteolysis	P25
BGIBMGA007041	BIOLOGICAL_PROCESS BIOLOGICAL_PROCESS CELLULAR_COMPONENT CELLULAR_COMPONENT MOLECULAR_FUNCTION MOLECULAR_FUNCTION	GO:0008272 GO:0055085 GO:0016020 GO:0016021 GO:0008271 GO:0015116	sulfate transport transmembrane transport membrane integral component of membrane secondary active sulfate transmembrane transporter activity sulfate transmembrane transporter activity	NA	NA	Shared
BGIBMGA008004	CELLULAR_COMPONENT MOLECULAR_FUNCTION	GO:0005639 GO:0000166	integral component of nuclear inner membrane nucleotide binding	NA	NA	Fib-L
XLOC_020788	BIOLOGICAL_PROCESS BIOLOGICAL_PROCESS CELLULAR_COMPONENT CELLULAR_COMPONENT MOLECULAR_FUNCTION MOLECULAR_FUNCTION MOLECULAR_FUNCTION MOLECULAR_FUNCTION MOLECULAR_FUNCTION MOLECULAR_FUNCTION	GO:0006260 GO:0006281 GO:0005634 GO:0008622 GO:0000166 GO:0003676 GO:0003677 GO:0003887 GO:0008270 GO:0008408	DNA replication DNA repair nucleus epsilon DNA polymerase complex nucleotide binding nucleic acid binding DNA binding DNA-directed DNA polymerase activity zinc ion binding 3'-5' exonuclease activity	bmor01100 bmor00230 bmor00240 bmor03030 bmor03410 bmor03420	Metabolic pathways Purine metabolism Pyrimidine metabolism DNA replication Base excision repair Nucleotide excision repair	Shared
BGIBMGA011695	BIOLOGICAL_PROCESS	GO:0006606	protein import into nucleus	bmor03013	RNA transport	Fib-L
BGIBMGA002649	MOLECULAR_FUNCTION	GO:0005488	binding	NA	NA	Shared
BGIBMGA009855	NA	NA	NA	bmor03040	Spliceosome	Fib-L
BGIBMGA009685	MOLECULAR_FUNCTION MOLECULAR_FUNCTION	GO:0000166 GO:0003676	nucleotide binding nucleic acid binding	NA	NA	Fib-L
XLOC_007785	MOLECULAR_FUNCTION	GO:0003677	DNA binding	NA	NA	Shared
BGIBMGA003474	BIOLOGICAL_PROCESS MOLECULAR_FUNCTION MOLECULAR_FUNCTION	GO:0006468 GO:0004672 GO:0005524	protein phosphorylation protein kinase activity ATP binding	bmor03008 bmor04310	Ribosome biogenesis in eukaryotes Wnt signaling pathway	Fib-L
XLOC_016548	NA	NA	NA	bmor03008	Ribosome biogenesis in eukaryotes	P25
BGIBMGA005628	BIOLOGICAL_PROCESS BIOLOGICAL_PROCESS BIOLOGICAL_PROCESS BIOLOGICAL_PROCESS BIOLOGICAL_PROCESS MOLECULAR_FUNCTION MOLECULAR_FUNCTION MOLECULAR_FUNCTION	GO:0006207 GO:0006221 GO:0008152 GO:0009116 GO:0044205 GO:0003824 GO:0004588 GO:0004590	'de novo' pyrimidine nucleobase biosynthetic process pyrimidine nucleotide biosynthetic process metabolic process nucleoside metabolic process 'de novo' UMP biosynthetic process catalytic activity orotate phosphoribosyltransferase activity orotidine-5'-phosphate decarboxylase activity	bmor01100 bmor00240 bmor00983	Metabolic pathways Pyrimidine metabolism Drug metabolism - other enzymes	P25
BGIBMGA004612	BIOLOGICAL_PROCESS BIOLOGICAL_PROCESS MOLECULAR_FUNCTION MOLECULAR_FUNCTION	GO:0006457 GO:0006950 GO:0005524 GO:0051082	protein folding response to stress ATP binding unfolded protein binding	bmor04141	Protein processing in endoplasmic reticulum	Shared
XLOC_011329	NA	NA	NA	NA	NA	Fib-L
EMBMOT00000003767	NA	NA	NA	NA	NA	Fib-L
BGIBMGA013605	BIOLOGICAL_PROCESS CELLULAR_COMPONENT MOLECULAR_FUNCTION MOLECULAR_FUNCTION	GO:0006413 GO:0005737 GO:0003723 GO:0003743	translational initiation cytoplasm RNA binding translation initiation factor activity	bmor04150 bmor03013	mTOR signaling pathway RNA transport	Shared
BGIBMGA006134	MOLECULAR_FUNCTION	GO:0005488	binding	bmor03008	Ribosome biogenesis in eukaryotes	Fib-L
BGIBMGA008211	NA	NA	NA	NA	NA	P25
XLOC_007599	BIOLOGICAL_PROCESS MOLECULAR_FUNCTION MOLECULAR_FUNCTION	GO:0019432 GO:0004144 GO:0008374	triglyceride biosynthetic process diacylglycerol O-acyltransferase activity O-acyltransferase activity	bmor01100 bmor00561 bmor00830	Metabolic pathways Glycerolipid metabolism Retinol metabolism	Fib-L
BGIBMGA008929	BIOLOGICAL_PROCESS MOLECULAR_FUNCTION MOLECULAR_FUNCTION	GO:0006351 GO:0003677 GO:0003899	transcription, DNA-templated DNA binding DNA-directed RNA polymerase activity	NA	NA	Fib-L
XLOC_023322	NA	NA	NA	NA	NA	P25
XLOC_027957	NA	NA	NA	NA	NA	Fib-L
BGIBMGA005319	BIOLOGICAL_PROCESS MOLECULAR_FUNCTION	GO:0006413 GO:0003743	translational initiation translation initiation factor activity	NA	NA	P25
BGIBMGA012591	NA	NA	NA	NA	NA	Shared
BGIBMGA002684	MOLECULAR_FUNCTION	GO:0005515	protein binding	NA	NA	Fib-L
XLOC_018573	NA	NA	NA	NA	NA	Shared
XLOC_003558	NA	NA	NA	NA	NA	P25
BGIBMGA002892	BIOLOGICAL_PROCESS MOLECULAR_FUNCTION	GO:0006281 GO:0003684	DNA repair damaged DNA binding	bmor03460	Fanconi anemia pathway	Shared
XLOC_015686	NA	NA	NA	NA	NA	Shared
BGIBMGA011782	MOLECULAR_FUNCTION	GO:0003676	nucleic acid binding	bmor03008	Ribosome biogenesis in eukaryotes	P25
BGIBMGA013659	NA	NA	NA	NA	NA	Shared
BGIBMGA002559	NA	NA	NA	bmor04120	Ubiquitin mediated proteolysis	Shared
XLOC_010923	BIOLOGICAL_PROCESS MOLECULAR_FUNCTION MOLECULAR_FUNCTION MOLECULAR_FUNCTION	GO:0006508 GO:0003676 GO:0003723 GO:0004252	proteolysis nucleic acid binding RNA binding serine-type endopeptidase activity	NA	NA	P25
BGIBMGA007756	CELLULAR_COMPONENT MOLECULAR_FUNCTION MOLECULAR_FUNCTION MOLECULAR_FUNCTION	GO:0005634 GO:0003676 GO:0008270 GO:0046872	nucleus nucleic acid binding zinc ion binding metal ion binding	NA	NA	Shared
BGIBMGA005449	BIOLOGICAL_PROCESS BIOLOGICAL_PROCESS CELLULAR_COMPONENT CELLULAR_COMPONENT MOLECULAR_FUNCTION	GO:0000723 GO:0006281 GO:0005634 GO:0030870 GO:0016887	telomere maintenance DNA repair nucleus Mre11 complex ATPase activity	bmor03440 bmor03450	Homologous recombination Non-homologous end-joining	Fib-L
XLOC_027686	NA	NA	NA	bmor04142 bmor00100	Lysosome Steroid biosynthesis	Shared
BGIBMGA006158	CELLULAR_COMPONENT	GO:0016020	membrane	NA	NA	Sericin2
XLOC_000560	NA	NA	NA	NA	NA	Shared
BGIBMGA011440	NA	NA	NA	NA	NA	Shared
BGIBMGA003006	NA	NA	NA	NA	NA	Shared
BGIBMGA010975	NA	NA	NA	NA	NA	P25
BGIBMGA006559	BIOLOGICAL_PROCESS	GO:0006629	lipid metabolic process	bmor04745	Phototransduction - fly	P25
BGIBMGA007082	BIOLOGICAL_PROCESS CELLULAR_COMPONENT MOLECULAR_FUNCTION MOLECULAR_FUNCTION MOLECULAR_FUNCTION	GO:0006397 GO:0005634 GO:0000166 GO:0003676 GO:0003723	mRNA processing nucleus nucleotide binding nucleic acid binding RNA binding	bmor03040	Spliceosome	Fib-L
XLOC_005512	MOLECULAR_FUNCTION MOLECULAR_FUNCTION MOLECULAR_FUNCTION MOLECULAR_FUNCTION	GO:0003676 GO:0003677 GO:0005515 GO:0046872	nucleic acid binding DNA binding protein binding metal ion binding	NA	NA	Shared
BGIBMGA001137	BIOLOGICAL_PROCESS MOLECULAR_FUNCTION	GO:0006231 GO:0004799	dTMP biosynthetic process thymidylate synthase activity	bmor01100 bmor00240 bmor00670	Metabolic pathways Pyrimidine metabolism One carbon pool by folate	Fib-L
BGIBMGA003007	NA	NA	NA	NA	NA	Fib-L
Fib-H	NA	NA	NA	NA	NA	Sg
XLOC_020755	BIOLOGICAL_PROCESS CELLULAR_COMPONENT CELLULAR_COMPONENT MOLECULAR_FUNCTION	GO:0006777 GO:0005829 GO:0019008 GO:0030366	Mo-molybdopterin cofactor biosynthetic process cytosol molybdopterin synthase complex molybdopterin synthase activity	bmor01100 bmor04122 bmor00790	Metabolic pathways Sulfur relay system Folate biosynthesis	Shared
Sericin1	NA	NA	NA	NA	NA	Sg
XLOC_016741	MOLECULAR_FUNCTION MOLECULAR_FUNCTION	GO:0003723 GO:0005488	RNA binding binding	NA	NA	Fib-L
BGIBMGA003294	NA	NA	NA	NA	NA	Fib-L
XLOC_012138	NA	NA	NA	NA	NA	Shared
XLOC_016506	NA	NA	NA	NA	NA	Shared
BGIBMGA010088	BIOLOGICAL_PROCESS CELLULAR_COMPONENT CELLULAR_COMPONENT MOLECULAR_FUNCTION MOLECULAR_FUNCTION MOLECULAR_FUNCTION	GO:0006508 GO:0016020 GO:0016021 GO:0004222 GO:0005524 GO:0008270	proteolysis membrane integral component of membrane metalloendopeptidase activity ATP binding zinc ion binding	NA	NA	Fib-L
BGIBMGA012512	BIOLOGICAL_PROCESS MOLECULAR_FUNCTION MOLECULAR_FUNCTION	GO:0008152 GO:0003824 GO:0008484	metabolic process catalytic activity sulfuric ester hydrolase activity	NA	NA	Shared
XLOC_008627	MOLECULAR_FUNCTION MOLECULAR_FUNCTION	GO:0000166 GO:0003676	nucleotide binding nucleic acid binding	NA	NA	Sericin2
BGIBMGA010545	BIOLOGICAL_PROCESS MOLECULAR_FUNCTION MOLECULAR_FUNCTION MOLECULAR_FUNCTION	GO:0006468 GO:0004672 GO:0005515 GO:0005524	protein phosphorylation protein kinase activity protein binding ATP binding	bmor04141 bmor04013 bmor04214	Protein processing in endoplasmic reticulum MAPK signaling pathway - fly Apoptosis - fly	P25
BGIBMGA009816	BIOLOGICAL_PROCESS CELLULAR_COMPONENT MOLECULAR_FUNCTION MOLECULAR_FUNCTION MOLECULAR_FUNCTION MOLECULAR_FUNCTION MOLECULAR_FUNCTION	GO:0000398 GO:0005681 GO:0003676 GO:0003723 GO:0005515 GO:0017070 GO:0030623	mRNA splicing, via spliceosome spliceosomal complex nucleic acid binding RNA binding protein binding U6 snRNA binding U5 snRNA binding	bmor03040	Spliceosome	Fib-L
BGIBMGA006495	CELLULAR_COMPONENT MOLECULAR_FUNCTION MOLECULAR_FUNCTION	GO:0005622 GO:0005515 GO:0008270	intracellular protein binding zinc ion binding	NA	NA	Fib-L
BGIBMGA009901	MOLECULAR_FUNCTION MOLECULAR_FUNCTION MOLECULAR_FUNCTION	GO:0003676 GO:0008168 GO:0008270	nucleic acid binding methyltransferase activity zinc ion binding	NA	NA	P25
BGIBMGA001098	BIOLOGICAL_PROCESS MOLECULAR_FUNCTION MOLECULAR_FUNCTION	GO:0008152 GO:0003824 GO:0008484	metabolic process catalytic activity sulfuric ester hydrolase activity	NA	NA	Sericin1
BGIBMGA009594	MOLECULAR_FUNCTION	GO:0005515	protein binding	NA	NA	Sericin1
BGIBMGA008625	BIOLOGICAL_PROCESS BIOLOGICAL_PROCESS CELLULAR_COMPONENT CELLULAR_COMPONENT MOLECULAR_FUNCTION MOLECULAR_FUNCTION MOLECULAR_FUNCTION	GO:0006260 GO:0006270 GO:0005634 GO:0042555 GO:0003677 GO:0003678 GO:0005524	DNA replication DNA replication initiation nucleus MCM complex DNA binding DNA helicase activity ATP binding	bmor03030	DNA replication	Fib-L
BGIBMGA009978	MOLECULAR_FUNCTION	GO:0005515	protein binding	NA	NA	Fib-L
BGIBMGA010759	NA	NA	NA	NA	NA	Shared
BGIBMGA009321	BIOLOGICAL_PROCESS BIOLOGICAL_PROCESS CELLULAR_COMPONENT MOLECULAR_FUNCTION MOLECULAR_FUNCTION MOLECULAR_FUNCTION MOLECULAR_FUNCTION MOLECULAR_FUNCTION	GO:0006418 GO:0006421 GO:0005737 GO:0000166 GO:0003676 GO:0004812 GO:0004816 GO:0005524	tRNA aminoacylation for protein translation asparaginyl-tRNA aminoacylation cytoplasm nucleotide binding nucleic acid binding aminoacyl-tRNA ligase activity asparagine-tRNA ligase activity ATP binding	bmor00970	Aminoacyl-tRNA biosynthesis	Fib-L
